# Supplementary material for: Dysbiotic shift in the oral microbiota of patients with Alzheimer's disease compared to their healthy life partners—a combinatorial approach and a paired study design
Source: Alzheimers Res Ther. 2026 Jan 13;18:23. doi: 10.1186/s13195-025-01941-1 (PMC12865950; doi:10.1186/s13195-025-01941-1)
Supplement: Supplementary file 1 — Supplementary Material 1: Metadata files [file 13195_2025_1941_MOESM1_ESM.zip]

Archive with 2 entries (2 files):
- Metadata_saliva.xlsx
- Metadata_supragingival.xlsx
