# Supplementary material for: Dysbiotic shift in the oral microbiota of patients with Alzheimer's disease compared to their healthy life partners—a combinatorial approach and a paired study design
Source: Alzheimers Res Ther. 2026 Jan 13;18:23. doi: 10.1186/s13195-025-01941-1 (PMC12865950; doi:10.1186/s13195-025-01941-1)
Supplement: Supplementary file 1 — Supplementary Material 1: Metadata files [file 13195_2025_1941_MOESM1_ESM.zip › Metadata_supragingival.xlsx]

## Sheet: Metadata
name	Group	Weight	Education_years	Sex	Age	Height	BMI	Number_of_teeth_FDI	PairID	MMSE	Method	SBI_missing	Smoking_status
001_2023_10_12_Supra_Patient01_v3.4.5	patient	84	18.5	male	73	1.68	29.76	7	pair1	27	FL	missing	no
002_2023_10_12_Supra_Patient02_v3.4.5	patient	57	12	female	74	1.58	22.83	28	pair2	27	FL	2	yes
003_2023_10_12_Supra_Patient03_v3.4.5	patient	79	19	male	66	1.83	23.59	25	pair3	21	FL	2	no
004_2023_10_12_Supra_Patient04_v3.4.5	patient	52	12	female	68	1.58	20.83	27	pair4	19	FL	1	no
005_2023_10_12_Supra_Patient05_v3.4.5	patient	55	27	male	68	1.76	17.76	26	pair5	24	FL	2	no
006_2023_10_12_Supra_Patient06_v3.4.5	patient	71	17	male	64	1.79	22.16	27	pair6	26	FL	2	no
007_2023_10_12_Supra_Patient07_v3.4.5	patient	43	13	female	68	1.58	17.22	26	pair7	22	FL	2	no
008_2023_10_12_Supra_Patient08_v3.4.5	patient	67	14	female	54	1.78	21.15	28	pair8	23	FL	2	no
009_2023_10_12_Supra_Patient09_v3.4.5	patient	72	19.5	male	59	1.8	22.22	24	pair9	17	FL	1	no
010_2023_10_12_Supra_Patient10_v3.4.5	patient	65	17	female	81	1.72	21.97	4	pair10	28	FL	missing	no
011_2023_10_12_Supra_Patient11_v3.4.5	patient	92	16.5	male	51	1.79	28.71	28	pair11	25	FL	2	no
012_2023_10_12_Supra_Patient12_v3.4.5	patient	82	17	female	65	1.82	24.76	22	pair12	22	FL	1	no
013_2023_10_12_Supra_Patient13_v3.4.5	patient	72	17	male	65	1.76	23.24	24	pair13	26	FL	2	no
014_2023_10_13_Supra_Patient14_v3.4.5	patient	52	11	female	70	1.64	19.33	27	pair14	29	FL	1	no
015_2023_10_13_Supra_Patient15_v3.4.5	patient	56	17.5	female	80	1.68	19.84	28	pair15	26	FL	1	no
016_2023_10_13_Supra_Patient16_v3.4.5	patient	61	13.5	female	68	1.65	22.41	26	pair16	28	FL	1	yes
017_2023_10_13_Supra_Patient17_v3.4.5	patient	71	10	female	69	1.6	27.73	4	pair17	20	FL	missing	no
018_2023_10_13_Supra_Patient18_v3.4.5	patient	87	18.5	male	71	1.76	28.09	26	pair18	22	FL	1	yes
019_2023_10_13_Supra_Patient19_v3.4.5	patient	83	11	male	78	1.73	27.73	28	pair19	25	FL	1	no
020_2023_10_13_Supra_Patient20_v3.4.5	patient	59	13	female	75	1.65	21.67	28	pair20	29	FL	1	no
021_2023_10_13_Supra_Patient21_v3.4.5	patient	67	10	female	62	1.56	27.53	14	pair21	19	FL	1	yes
022_2023_10_13_Supra_Patient22_v3.4.5	patient	73	11	female	72	1.58	29.24	28	pair22	27	FL	1	no
023_2023_10_13_Supra_Patient23_v3.4.5	patient	84	11	male	83	1.78	26.51	28	pair23	29	FL	1	no
024_2023_10_13_Supra_Patient24_v3.4.5	patient	85	18	male	53	1.88	24.05	28	pair24	18	FL	1	no
025_2023_10_13_Supra_Patient25_v3.4.5	patient	80	18	male	67	1.83	23.89	20	pair25	19	FL	3	no
026_2023_10_16_Supra_Patient26_v3.4.5	patient	58	16	female	60	1.6	22.66	28	pair26	20	FL	2	no
027_2023_10_12_Supra_Kontrolle01_v3.4.5	control	100	20	female	61	1.7	34.6	6	pair1	30	FL	missing	yes
028_2023_10_12_Supra_Kontrolle03_v3.4.5	control	71	18	female	66	1.69	24.86	26	pair3	28	FL	3	no
029_2023_10_12_Supra_Kontrolle04_v3.4.5	control	77	19	male	68	1.83	22.99	28	pair4	30	FL	1	no
030_2023_10_12_Supra_Kontrolle05_v3.4.5	control	60	21	female	51	1.71	20.52	24	pair5	30	FL	1	no
031_2023_10_12_Supra_Kontrolle06_v3.4.5	control	97	18	female	66	1.68	34.37	28	pair6	30	FL	2	no
032_2023_10_12_Supra_Kontrolle07_v3.4.5	control	67	16	male	66	1.73	22.39	23	pair7	29	FL	2	no
033_2023_10_12_Supra_Kontrolle08_v3.4.5	control	80	19	male	61	1.78	25.25	28	pair8	30	FL	1	no
034_2023_10_12_Supra_Kontrolle09_v3.4.5	control	92	15	male	61	1.96	23.95	28	pair9	30	FL	2	no
035_2023_10_12_Supra_Kontrolle10_v3.4.5	control	72	19	male	83	1.89	20.16	23	pair10	25	FL	2	no
036_2023_10_12_Supra_Kontrolle11_v3.4.5	control	66	17	female	53	1.66	23.95	28	pair11	29	FL	1	no
037_2023_10_12_Supra_Kontrolle12_v3.4.5	control	90	19	female	66	1.66	32.66	27	pair12	30	FL	1	no
038_2023_10_13_Supra_Kontrolle13_v3.4.5	control	65	17	female	55	1.74	21.47	27	pair13	30	FL	1	no
039_2023_10_13_Supra_Kontrolle14_v3.4.5	control	87	22.5	male	71	1.75	28.41	28	pair14	30	FL	1	no
040_2023_10_13_Supra_Kontrolle15_v3.4.5	control	78.5	20	male	77	1.76	25.34	27	pair15	30	FL	1	no
041_2023_10_13_Supra_Kontrolle16_v3.4.5	control	75	15	male	66	1.75	24.49	23	pair16	28	FL	2	no
042_2023_10_13_Supra_Kontrolle17_v3.4.5	control	78	12.5	male	69	1.76	25.18	20	pair17	29	FL	3	no
043_2023_10_13_Supra_Kontrolle18_v3.4.5	control	80	19.5	female	69	1.66	29.03	28	pair18	29	FL	1	no
044_2023_10_13_Supra_Kontrolle19_v3.4.5	control	76	13	female	75	1.66	27.58	22	pair19	30	FL	2	no
045_2023_10_13_Supra_Kontrolle20_v3.4.5	control	101	15	male	77	1.92	27.4	24	pair20	30	FL	1	no
046_2023_10_13_Supra_Kontrolle21_v3.4.5	control	70	15	female	57	1.62	26.67	27	pair21	30	FL	missing	yes
047_2023_10_13_Supra_Kontrolle22_v3.4.5	control	92	20	male	79	1.82	27.77	26	pair22	30	FL	2	no
048_2023_10_13_Supra_Kontrolle23_v3.4.5	control	60	11	female	83	1.6	23.44	28	pair23	30	FL	1	no
049_2023_10_13_Supra_Kontrolle24_v3.4.5	control	55	18	female	55	1.63	20.7	28	pair24	30	FL	1	no
050_2023_10_16_Supra_Kontrolle25_v3.4.5	control	70	18	female	74	1.62	26.67	28	pair25	30	FL	2	no
051_2023_10_16_Supra_Kontrolle26_v3.4.5	control	76	12	male	75	1.75	24.82	0	pair26	30	FL	missing	no
001_16s_short_read_Supra_Patient01	patient	84	18.5	male	73	1.68	29.76	7	pair1	27	SR	missing	no
002_16s_short_read_Supra_Patient02	patient	57	12	female	74	1.58	22.83	28	pair2	27	SR	2	yes
003_16s_short_read_Supra_Patient03	patient	79	19	male	66	1.83	23.59	25	pair3	21	SR	2	no
004_16s_short_read_Supra_Patient04	patient	52	12	female	68	1.58	20.83	27	pair4	19	SR	1	no
005_16s_short_read_Supra_Patient05	patient	55	27	male	68	1.76	17.76	26	pair5	24	SR	2	no
006_16s_short_read_Supra_Patient06	patient	71	17	male	64	1.79	22.16	27	pair6	26	SR	2	no
007_16s_short_read_Supra_Patient07	patient	43	13	female	68	1.58	17.22	26	pair7	22	SR	2	no
008_16s_short_read_Supra_Patient08	patient	67	14	female	54	1.78	21.15	28	pair8	23	SR	2	no
009_16s_short_read_Supra_Patient09	patient	72	19.5	male	59	1.8	22.22	24	pair9	17	SR	1	no
010_16s_short_read_Supra_Patient10	patient	65	17	female	81	1.72	21.97	4	pair10	28	SR	missing	no
011_16s_short_read_Supra_Patient11	patient	92	16.5	male	51	1.79	28.71	28	pair11	25	SR	2	no
012_16s_short_read_Supra_Patient12	patient	82	17	female	65	1.82	24.76	22	pair12	22	SR	1	no
013_16s_short_read_Supra_Patient13	patient	72	17	male	65	1.76	23.24	24	pair13	26	SR	2	no
014_16s_short_read_Supra_Patient14	patient	52	11	female	70	1.64	19.33	27	pair14	29	SR	1	no
015_16s_short_read_Supra_Patient15	patient	56	17.5	female	80	1.68	19.84	28	pair15	26	SR	1	no
016_16s_short_read_Supra_Patient16	patient	61	13.5	female	68	1.65	22.41	26	pair16	28	SR	1	yes
017_16s_short_read_Supra_Patient17	patient	71	10	female	69	1.6	27.73	4	pair17	20	SR	missing	no
018_16s_short_read_Supra_Patient18	patient	87	18.5	male	71	1.76	28.09	26	pair18	22	SR	1	yes
019_16s_short_read_Supra_Patient19	patient	83	11	male	78	1.73	27.73	28	pair19	25	SR	1	no
020_16s_short_read_Supra_Patient20	patient	59	13	female	75	1.65	21.67	28	pair20	29	SR	1	no
021_16s_short_read_Supra_Patient21	patient	67	10	female	62	1.56	27.53	14	pair21	19	SR	1	yes
022_16s_short_read_Supra_Patient22	patient	73	11	female	72	1.58	29.24	28	pair22	27	SR	1	no
023_16s_short_read_Supra_Patient23	patient	84	11	male	83	1.78	26.51	28	pair23	29	SR	1	no
024_16s_short_read_Supra_Patient24	patient	85	18	male	53	1.88	24.05	28	pair24	18	SR	1	no
025_16s_short_read_Supra_Patient25	patient	80	18	male	67	1.83	23.89	20	pair25	19	SR	3	no
026_16s_short_read_Supra_Patient26	patient	58	16	female	60	1.6	22.66	28	pair26	20	SR	2	no
027_16s_short_read_Supra_Kontrolle01	control	100	20	female	61	1.7	34.6	6	pair1	30	SR	missing	yes
028_16s_short_read_Supra_Kontrolle03	control	71	18	female	66	1.69	24.86	26	pair3	28	SR	3	no
029_16s_short_read_Supra_Kontrolle04	control	77	19	male	68	1.83	22.99	28	pair4	30	SR	1	no
030_16s_short_read_Supra_Kontrolle05	control	60	21	female	51	1.71	20.52	24	pair5	30	SR	1	no
031_16s_short_read_Supra_Kontrolle06	control	97	18	female	66	1.68	34.37	28	pair6	30	SR	2	no
032_16s_short_read_Supra_Kontrolle07	control	67	16	male	66	1.73	22.39	23	pair7	29	SR	2	no
033_16s_short_read_Supra_Kontrolle08	control	80	19	male	61	1.78	25.25	28	pair8	30	SR	1	no
034_16s_short_read_Supra_Kontrolle09	control	92	15	male	61	1.96	23.95	28	pair9	30	SR	2	no
035_16s_short_read_Supra_Kontrolle10	control	72	19	male	83	1.89	20.16	23	pair10	25	SR	2	no
036_16s_short_read_Supra_Kontrolle11	control	66	17	female	53	1.66	23.95	28	pair11	29	SR	1	no
037_16s_short_read_Supra_Kontrolle12	control	90	19	female	66	1.66	32.66	27	pair12	30	SR	1	no
038_16s_short_read_Supra_Kontrolle13	control	65	17	female	55	1.74	21.47	27	pair13	30	SR	1	no
039_16s_short_read_Supra_Kontrolle14	control	87	22.5	male	71	1.75	28.41	28	pair14	30	SR	1	no
040_16s_short_read_Supra_Kontrolle15	control	78.5	20	male	77	1.76	25.34	27	pair15	30	SR	1	no
041_16s_short_read_Supra_Kontrolle16	control	75	15	male	66	1.75	24.49	23	pair16	28	SR	2	no
042_16s_short_read_Supra_Kontrolle17	control	78	12.5	male	69	1.76	25.18	20	pair17	29	SR	3	no
043_16s_short_read_Supra_Kontrolle18	control	80	19.5	female	69	1.66	29.03	28	pair18	29	SR	1	no
044_16s_short_read_Supra_Kontrolle19	control	76	13	female	75	1.66	27.58	22	pair19	30	SR	2	no
045_16s_short_read_Supra_Kontrolle20	control	101	15	male	77	1.92	27.4	24	pair20	30	SR	1	no
046_16s_short_read_Supra_Kontrolle21	control	70	15	female	57	1.62	26.67	27	pair21	30	SR	missing	yes
047_16s_short_read_Supra_Kontrolle22	control	92	20	male	79	1.82	27.77	26	pair22	30	SR	2	no
048_16s_short_read_Supra_Kontrolle23	control	60	11	female	83	1.6	23.44	28	pair23	30	SR	1	no
049_16s_short_read_Supra_Kontrolle24	control	55	18	female	55	1.63	20.7	28	pair24	30	SR	1	no
050_16s_short_read_Supra_Kontrolle25	control	70	18	female	74	1.62	26.67	28	pair25	30	SR	2	no
051_16s_short_read_Supra_Kontrolle26	control	76	12	male	75	1.75	24.82	0	pair26	30	SR	missing	no
