# Supplementary material for: Dysbiotic shift in the oral microbiota of patients with Alzheimer's disease compared to their healthy life partners—a combinatorial approach and a paired study design
Source: Alzheimers Res Ther. 2026 Jan 13;18:23. doi: 10.1186/s13195-025-01941-1 (PMC12865950; doi:10.1186/s13195-025-01941-1)
Supplement: Supplementary file 2 — Supplementary Material 2: Supplementary scripts [file 13195_2025_1941_MOESM2_ESM.zip]

Archive with 11 entries (11 files):
- ALDEx2_paired_testing_permutatioon_script.R
- ANCOM-BC2.R
- Baseline_statistics_script.R
- GLMMMiRKAT_paired_testing_permutation_script.R
- Integrative_cross_validation_script.R
- Intra_pair_corr_script.R
- Limma_paired_testing_permutation_script.R
- Mantel_barplots_venn.R
- PERMANOVA_PERMDISP_scripts.R
- SRS_alpha_div _WGS_script.R
- SRS_alpha_div_paired_testing_script.R
