# Supplementary material for: Dysbiotic shift in the oral microbiota of patients with Alzheimer's disease compared to their healthy life partners—a combinatorial approach and a paired study design
Source: Alzheimers Res Ther. 2026 Jan 13;18:23. doi: 10.1186/s13195-025-01941-1 (PMC12865950; doi:10.1186/s13195-025-01941-1)
Supplement: Supplementary file 2 — Supplementary Material 2: Supplementary scripts [file 13195_2025_1941_MOESM2_ESM.zip › ALDEx2_paired_testing_permutatioon_script.R]

# load libraries
library(ALDEx2)
library(future)
library(future.apply)

# define number of CPUs for parallelization
plan(multicore, workers = 4)

# taxonomic levels
tax_levels <- c("species", "genus", "family", "order", "class", "phylum")

# path to OTU-table and metadata-table
otu_dir <- "/path/to/directory/with/OTU-tables/and/metadata/"
meta_path <- paste0(otu_dir, "metadata.csv")

# load metadata-table
metadata <- read.csv(meta_path, header = TRUE, sep = ",", row.names = 1)

# remove unpaired samples from metadata
metadata <- metadata[-c(2, nrow(metadata)), ] # saliva
#metadata <- metadata[-2, ] # supragingival

# sort metadata based on group and pairing for paired testing
metadata <- metadata[order(metadata$Spousal_pairing, metadata$Gruppe), ]
group <- metadata$Gruppe

# original ALDEx2-analysis with loop over taxonomic levels
for (level in tax_levels) {
  # path to OTU-table
  otu_path <- paste0(otu_dir, "counts_", level, ".csv")
  
  # load OTU-table
  otu_table <- read.csv(otu_path, row.names = 1, check.names = FALSE, sep = "\t")
  
  # remove unpaired samples from OTU-table
  otu_table <- otu_table[, -c(2, ncol(otu_table))] # saliva
  #otu_table <- otu_table[, -2] # supragingival
  
  # prepare count data for analysis
  otu_table <- round(otu_table)
  otu_table <- as.matrix(otu_table)
  storage.mode(otu_table) <- "numeric"
  
  # filter out low abundance and low prevalence taxa
  min_reads <- 10
  min_prevalence <- 0.3
  keep <- rowSums(otu_table >= min_reads) / ncol(otu_table) >= min_prevalence
  otu_table <- otu_table[keep, ]
  
  # sort OTU-table based on metadata
  otu_table <- otu_table[, rownames(metadata)]
  
  # perform ALDEx2-analysis with grouping (patient/control) as a binomial comparison vector and paired testing based on spousal-pairing
  x <- aldex(reads = otu_table,
             conditions = group,
             mc.samples = 128,
             test = "t",
             effect = TRUE,
             CI = TRUE,
             include.sample.summary = FALSE,
             verbose = FALSE,
             paired.test = TRUE,
             denom = "lvha",
             iterate = FALSE)
  
  # identify results with sufficient adjusted p-value
  sig <- x[x$wi.eBH < 0.1, ]
  
  # save results
  output_path <- paste0(otu_dir, "ALDEX2_results_", level, ".csv")
  write.csv(sig, output_path, row.names = TRUE, quote = FALSE)
}

# identify significant taxa from original analysis
sig_taxa <- list()
for (level in tax_levels) {
  sig_path <- paste0(otu_dir, "ALDEX2_results_", level, ".csv")
  sig_taxa[[level]] <- rownames(read.csv(sig_path, row.names = 1))
}

# number of permutations to create random pairings of patients and controls
n_perm <- 1000
set.seed(42)

# function for permutation of pairing of patients and controls and then ALDEx2-analysis
run_permutation <- function(perm) {
  
  #randomly change the pairing of patients and controls and sort metadata accordingly 
  metadata_perm <- metadata
  metadata_perm$Spousal_pairing <- sample(metadata_perm$Spousal_pairing)
  metadata_perm <- metadata_perm[order(metadata_perm$Spousal_pairing, metadata_perm$Gruppe), ]
  group <- metadata_perm$Gruppe
  
  # loop over taxonomic levels with ALDEx2-analysis
  for (level in tax_levels) {
    otu_path <- paste0(otu_dir, "counts_", level, ".csv")
    otu_table <- read.csv(otu_path, row.names = 1, check.names = FALSE, sep = "\t")
    otu_table <- otu_table[, rownames(metadata_perm)]
    otu_table <- round(as.matrix(otu_table))
    storage.mode(otu_table) <- "numeric"
    min_reads <- 10
    min_prevalence <- 0.3
    keep <- rowSums(otu_table >= min_reads) / ncol(otu_table) >= min_prevalence
    otu_table <- otu_table[keep, ]
    x <- aldex(reads = otu_table,
               conditions = group,
               mc.samples = 128,
               test = "t",
               effect = TRUE,
               CI = TRUE,
               include.sample.summary = FALSE,
               verbose = FALSE,
               paired.test = TRUE,
               denom = "lvha",
               iterate = FALSE)
    
    # only save the results of the taxa which were significant in the original analysis
    sig_taxa_level <- sig_taxa[[level]]
    perm_results_sig <- x[rownames(x) %in% sig_taxa_level, ]
    perm_out_path <- paste0(otu_dir, "ALDEX2_perm_pvals_", perm, "_", level, ".csv")
    write.csv(perm_results_sig, perm_out_path, row.names = TRUE, quote = FALSE)
  }
  return(NULL)
}

# parallelize analysis
future_lapply(1:n_perm, run_permutation)
