# Supplementary material for: Dysbiotic shift in the oral microbiota of patients with Alzheimer's disease compared to their healthy life partners—a combinatorial approach and a paired study design
Source: Alzheimers Res Ther. 2026 Jan 13;18:23. doi: 10.1186/s13195-025-01941-1 (PMC12865950; doi:10.1186/s13195-025-01941-1)
Supplement: Supplementary file 2 — Supplementary Material 2: Supplementary scripts [file 13195_2025_1941_MOESM2_ESM.zip › ANCOM-BC2.R]

# load libraries
library(phyloseq)
library(ANCOMBC)

# taxonomic levels
tax_levels <- c("species", "genus", "family", "order", "class", "phylum") 

# path to OTU-tables
otu_base_path <- "path/to/directory_with_OTU-tables_and_metadata"

# load metadata
meta_path <- file.path(otu_base_path, "metadata.csv")
metadata <- read.csv(meta_path, header = TRUE, sep = ",", row.names = 1)
metadata$Group <- factor(metadata$Group, levels = c("control", "patient"))
metadata$Sex <- factor(metadata$Sex, levels = c("male", "female"))
metadata$Smoking_status <- factor(metadata$Smoking_status, levels = c("yes", "no"))
metadata$SBI_with_missing <- factor(metadata$SBI_with_missing, levels = c("1", "2", "3", "missing"))
numeric_vars <- c("Age", "BMI", "Number_of_teeth_FDI")
metadata[numeric_vars] <- lapply(metadata[numeric_vars], function(x) as.numeric(as.character(x)))

# loop over taxonomic levels
for (level in tax_levels) {
  # complete individual path to OTU-table
  otu_filename <- paste0("OTU-table", level, ".csv")
  otu_path <- file.path(otu_base_path, otu_filename)
  otu <- read.csv(otu_path, row.names = 1, check.names = FALSE, sep = ",")
  otu <- as.matrix(otu)
  storage.mode(otu) <- "numeric"
  otu <- t(otu)
  
  # create phyloseq-object with OTU-table and metadata
  ps <- phyloseq(otu_table(otu, taxa_are_rows = FALSE),
                 sample_data(metadata))
  
  # perform ANCOMBC2-analysis with grouping  vector (patient/control) and accounting for covariates
  result <- ancombc2(data = ps,
                     fix_formula = "Group + Age + Sex + BMI + Number_of_teeth_FDI + Smoking_status + SBI_with_missing",   
                     group = "Group",
                     prv_cut = 0.1,
                     p_adj_method = "BH",
                     alpha = 0.1,
                     struc_zero = TRUE,
                     neg_lb = FALSE)
  
  # save results
  output_dir <- file.path("path/to/results_directory")
  if (!dir.exists(output_dir)) dir.create(output_dir)
  
  main_out <- file.path(output_dir, paste0("ANCOMBC2_results", level, "_main_results.csv"))
  zero_out <- file.path(output_dir, paste0("ANCOMBC2_results", level, "_struc_zeros.csv"))
  
  res_filtered <- result[["res"]]
  res_filtered <- res_filtered[res_filtered$diff_idpatient == TRUE, ]
  write.table(res_filtered, file = main_out, sep = ",", quote = FALSE, row.names = FALSE)
  write.table(result[["zero_ind"]], file = zero_out, sep = ",", quote = FALSE, row.names = FALSE)
}
