# Supplementary material for: Dysbiotic shift in the oral microbiota of patients with Alzheimer's disease compared to their healthy life partners—a combinatorial approach and a paired study design
Source: Alzheimers Res Ther. 2026 Jan 13;18:23. doi: 10.1186/s13195-025-01941-1 (PMC12865950; doi:10.1186/s13195-025-01941-1)
Supplement: Supplementary file 2 — Supplementary Material 2: Supplementary scripts [file 13195_2025_1941_MOESM2_ESM.zip › Baseline_statistics_script.R]

# load libraries
library(car)

# path to metadata-table
table_path <- "path/to/file.csv"

# load metadata-table
data <- read.csv(table_path, header = TRUE, sep = ",")
group <- as.factor(data$patient_Kontrolle)

# list of continuous variables to test
vars <- c("Age", "Height", "Weight", "BMI", "MMSE", "Number_of_teeth_FDI", "Education_years", "SBI_without_missing")

# list of binary variables to test
binary_vars <- c("Present_periodontal_disease?", "Periodontal_disease_in_the_last_10_years?", "Therapy_of_periodontal_disease_in_the_last_10_years?", "Present_caries?", "Caries_in_the_last_10_years?", "Therapy_of_caries_in_the_last_10_years?", "Tooth_extraction_in_the_last_10_years?", "Dental_prosthesis?", "Attendance_of_dental_check-ups?", "Daily_implementation_of_oral_hygiene_measures?", "Subjective_oral_dryness?", "SBI_with_missing", "Smoking_status")  

# prepare results lists
requirements_list <- list()
test_results_list <- list()

# --- CONTINUOUS VARIABLES ---

for (var in vars) {
  x <- data[[var]]
  
  # get data by group
  group1 <- data[data$Patient_Kontrolle == levels(group)[1], var]
  group2 <- data[data$Patient_Kontrolle == levels(group)[2], var]
  
  # test normality (Shapiro-Wilk)
  shapiro_group1 <- tryCatch(shapiro.test(group1)$p.value, error = function(e) NA)
  shapiro_group2 <- tryCatch(shapiro.test(group2)$p.value, error = function(e) NA)
  shapiro_pass <- if (!is.na(shapiro_group1) && !is.na(shapiro_group2)) 
    (shapiro_group1 > 0.05 && shapiro_group2 > 0.05) else NA
  
  # test homogeneity of variances (Levene)
  levene_p <- tryCatch(leveneTest(as.formula(paste(var, "~ group")), data = data)$`Pr(>F)`[1], error = function(e) NA)
  
  # determine whether to use t-test
  use_ttest <- if (!is.na(shapiro_pass) && !is.na(levene_p)) 
    (shapiro_pass && levene_p > 0.05) else NA
  
  # initialize values
  p_val <- ci_low <- ci_high <- NA
  test_used <- NA
  
  # perform statistical test (paired)
  if (length(group1) == length(group2)) {
    if (isTRUE(use_ttest)) {
      test <- t.test(group1, group2, paired = TRUE)
      p_val <- test$p.value
      ci_low <- test$conf.int[1]
      ci_high <- test$conf.int[2]
      test_used <- "paired t-test"
    } else {
      test <- wilcox.test(group1, group2, paired = TRUE)
      p_val <- test$p.value
      test_used <- "Wilcoxon signed-rank"
    }
  }
  
  # store test assumptions
  requirements_list[[var]] <- data.frame(
    Parameter = var,
    Shapiro_Group1 = shapiro_group1,
    Shapiro_Group2 = shapiro_group2,
    Levene_p = levene_p,
    Use_ttest = use_ttest
  )
  
  # store statistical test results
  test_results_list[[var]] <- data.frame(
    Parameter = var,
    Test = test_used,
    P_value = p_val,
    CI_lower = ci_low,
    CI_upper = ci_high
  )
}

# --- BINARY VARIABLES ---

for (var in binary_vars) {
  # Create contingency table
  tbl <- table(data[[var]], group)
  
  p_val <- NA
  test_used <- NA
  
  if (min(dim(tbl)) >= 2) {
    # Chi-square-test
    chi_result <- tryCatch(chisq.test(tbl, correct = FALSE), error = function(e) NULL)
    
    if (!is.null(chi_result)) {
      expected <- chi_result$expected
      if (all(expected >= 5)) {
        p_val <- chi_result$p.value
        test_used <- "Chi-squared"
      } else {
        # Fall back to Fisher's exact test 
        fisher_result <- tryCatch(fisher.test(tbl), error = function(e) NULL)
        if (!is.null(fisher_result)) {
          p_val <- fisher_result$p.value
          test_used <- "Fisher's exact (RxC)"
        } else {
          warning(paste("Neither Chi-square nor Fisher's exact test for", var, "possible."))
        }
      }
    }
  } else {
    warning(paste("Variable", var, "has too less categories – left out."))
    next
  }
  
  # store dummy requirement info (not relevant for categorical vars)
  requirements_list[[var]] <- data.frame(
    Parameter = var,
    Shapiro_Group1 = NA,
    Shapiro_Group2 = NA,
    Levene_p = NA,
    Use_ttest = NA
  )
  
  # store test results
  test_results_list[[var]] <- data.frame(
    Parameter = var,
    Test = test_used,
    P_value = p_val,
    CI_lower = NA,
    CI_upper = NA
  )
}

# combine all results into dataframes
requirements <- do.call(rbind, requirements_list)
test_results <- do.call(rbind, test_results_list)

# final overview table
final_results <- merge(requirements, test_results, by = "Parameter")

# save results
write.csv(final_results, file = "path/to/Baseline_results.csv", row.names = FALSE, quote = FALSE)
