# Supplementary material for: Dysbiotic shift in the oral microbiota of patients with Alzheimer's disease compared to their healthy life partners—a combinatorial approach and a paired study design
Source: Alzheimers Res Ther. 2026 Jan 13;18:23. doi: 10.1186/s13195-025-01941-1 (PMC12865950; doi:10.1186/s13195-025-01941-1)
Supplement: Supplementary file 2 — Supplementary Material 2: Supplementary scripts [file 13195_2025_1941_MOESM2_ESM.zip › GLMMMiRKAT_paired_testing_permutation_script.R]

# load libraries
library(MiRKAT)
library(vegan)
library(future)
library(future.apply)

# taxonomic levels
tax_levels <- c("species", "genus", "family", "order", "class", "phylum")

# number of permutations to create random pairings of patients and controls
n_perm <- 1000

# define number of CPUs for parallelization
plan(multicore, workers = 24)

# loop over 1000 permutations
perm_results <- future_lapply(1:n_perm, function(perm_i) {
  
  perm_pvals_tax <- matrix(NA, nrow = length(tax_levels), ncol = 4,
                           dimnames = list(tax_levels, c("Bray_Curtis", "Jaccard", "Manhattan", "Omnibus")))
  
  # loop over taxonomic levels
  for (tax_i in seq_along(tax_levels)) {
    tax <- tax_levels[tax_i]
    
    # path to directory with OTU-tables and metadata
    otu_path <- paste0("/path/to/rel_abundance_", tax, "_file.csv")
    meta_path <- "/path/to/metadata.csv"
    
    # load OTU-table
    otu_data <- read.csv(otu_path, row.names = 1, check.names = FALSE, sep = ",")
    
    # load metadata
    otu_data <- as.matrix(otu_data)
    meta_data <- read.csv(meta_path, row.names = 1, sep = ",")
    meta_data$Sex <- factor(meta_data$Sex)
    meta_data$Smoking_status <- factor(meta_data$Smoking_status)
    meta_data$PairID <- factor(meta_data$PairID)
    meta_data$SBI <- factor(meta_data$SBI)
    
    # for all permutations except the first one (= original analysis): Pairing of patients and controls are randomly changed
    if (perm_i > 1) {
      patient_idx <- which(meta_data$Group == "patient")
      control_idx <- which(meta_data$Group == "control")
      n_pat <- length(patient_idx)
      n_ctrl <- length(control_idx)
      new_patient_pairs <- sample(meta_data$PairID[control_idx], n_pat, replace = (n_pat != n_ctrl))
      meta_data$PairID[patient_idx] <- new_patient_pairs
      meta_data$PairID <- factor(as.character(meta_data$PairID))
    }
    
    # the pairing of patients and controls
    id <- as.numeric(factor(meta_data$PairID))
    
    # transpose OTU-table
    otu_data_t <- t(otu_data)
    
    # create matrix with covariates from metadata
    cov_matrix <- model.matrix(~ Age + BMI + number_of_teeth_FDI + Sex + Smoking_status + SBI, data = meta_data)[, -1]
    
    # define binomial grouping factor (patient/control)
    y <- as.numeric(meta_data$Group == "patient")
    
    # create distance- and then kernel-matrices
    D_BC <- vegdist(otu_data_t, method = "bray")
    D_jacc <- vegdist(otu_data_t, method = "jaccard")
    D_manh <- vegdist(otu_data_t, method = "manhattan")
    K_BC <- D2K(as.matrix(D_BC))
    K_jacc <- D2K(as.matrix(D_jacc))
    K_manh <- D2K(as.matrix(D_manh))
    Ks <- list(K_BC, K_jacc, K_manh)
    
    # GLMMiRKAT-analysis for binomial group comparison 
    result <- GLMMMiRKAT(y = y, X = cov_matrix, Ks = Ks, id = id, model = "binomial",
                         method = "perm", omnibus = "perm", nperm = 9999)
    
    perm_pvals_tax[tax_i, ] <- c(result$p_values[1], result$p_values[2], result$p_values[3], result$omnibus_p)
  }
  
  return(perm_pvals_tax)
}, future.seed = TRUE)

# concatenate results
perm_pvals <- array(NA, dim = c(n_perm, length(tax_levels), 4),
                    dimnames = list(NULL, tax_levels, c("Bray_Curtis", "Jaccard", "Manhattan", "Omnibus")))
for (i in 1:n_perm) {
  perm_pvals[i, , ] <- perm_results[[i]]
}
original_results <- perm_pvals[1, , ]
results_df <- data.frame(
  Taxonomic_Level = tax_levels,
  p_value_Bray_Curtis = original_results[, "Bray_Curtis"],
  p_value_Jaccard = original_results[, "Jaccard"],
  p_value_Manhattan = original_results[, "Manhattan"],
  p_value_Omnibus = original_results[, "Omnibus"]
)

# save original results as csv
write.csv(results_df, "/path/to/GLMMiRKAT_original_analysis.csv", row.names = FALSE, quote = FALSE)

# save permutation results as csv
mean_pvals <- apply(perm_pvals, c(2, 3), mean, na.rm = TRUE)
mean_pvals_df <- as.data.frame(mean_pvals)
rownames(mean_pvals_df) <- tax_levels
colnames(mean_pvals_df) <- c("Mean_p_Bray_Curtis", "Mean_p_Jaccard", "Mean_p_Manhattan", "Mean_p_Omnibus")

write.csv(mean_pvals_df, "/path/to/GLMMiRKAT_permutation_analysis.csv", row.names = TRUE, quote = FALSE)
