# Supplementary material for: Dysbiotic shift in the oral microbiota of patients with Alzheimer's disease compared to their healthy life partners—a combinatorial approach and a paired study design
Source: Alzheimers Res Ther. 2026 Jan 13;18:23. doi: 10.1186/s13195-025-01941-1 (PMC12865950; doi:10.1186/s13195-025-01941-1)
Supplement: Supplementary file 2 — Supplementary Material 2: Supplementary scripts [file 13195_2025_1941_MOESM2_ESM.zip › Integrative_cross_validation_script.R]

# load libraries
library(tidyverse)
library(data.table)
library(janitor)
library(phyloseq)
library(ANCOMBC)
library(magrittr)
library(edgeR)
library(limma)

# load paths to species-level OTU-tables and metadata
otu_paths <- list(
  WGS = "path/to/WGS_species_OTU-table.csv",
  FL  = "path/to/FL_species_OTU-table.csv",
  SR  = "path/to/DR_species_OTU-table.csv"
)
meta_path <- "path/to/metadata.csv"
res_dir <- "path/to/directory_for_results"

# --- Step1: Data preparation ---
# Read and format count data for a given method
read_counts <- function(path, method_name) {
  fread(path) %>%
    clean_names() %>%
    column_to_rownames("name") %>%
    as.data.frame() %>%
    setNames(paste0(colnames(.), "_", method_name))
}

# Ensure all taxa are present in each dataset (adds missing rows with 0s)
fill_missing_taxa <- function(df, all_taxa) {
  missing <- setdiff(all_taxa, rownames(df))
  if (length(missing) > 0) {
    df_missing <- matrix(0, nrow = length(missing), ncol = ncol(df),
                         dimnames = list(missing, colnames(df)))
    df <- rbind(df, df_missing)
  }
  df[all_taxa, , drop = FALSE]  # reorder taxa
}

# load and harmonize OTU-tables
otu_list <- mapply(read_counts, otu_paths, names(otu_paths), SIMPLIFY = FALSE)
all_taxa <- Reduce(union, lapply(otu_list, rownames))
otu_list <- lapply(otu_list, fill_missing_taxa, all_taxa = all_taxa)
combined_counts <- do.call(cbind, otu_list)

# load and process metadata
meta <- read_csv(meta_path)
stopifnot(ncol(combined_counts) == nrow(meta))
rownames(meta) <- colnames(combined_counts)

# filter taxa by abundance and prevalence
min_reads <- 10
min_prevalence <- 0.3
keep <- rowSums(combined_counts >= min_reads) / ncol(combined_counts) >= min_prevalence
filtered_counts <- combined_counts[keep, ]

# --- Step 2: Analysis with ANCOMBC2 ---
# create phyloseq object
otu <- t(as.matrix(filtered_counts))
rownames(otu) <- make.names(rownames(otu))
storage.mode(otu) <- "numeric"

meta_df <- as.data.frame(meta)
rownames(meta_df) <- make.names(rownames(otu))
stopifnot(identical(rownames(otu), rownames(meta_df)))

ps <- phyloseq(
  otu_table(otu, taxa_are_rows = FALSE),
  sample_data(meta_df)
)

# run ANCOMBC2
res <- ancombc2(
  data = ps,
  fix_formula = "Group + Method + Age + Sex + BMI + Number_of_teeth_FDI + Smoking_status + SBI_with_missing",
  group = "Group",
  p_adj_method = "BH",
  alpha = 0.01,
  prv_cut = 0.1,
  struc_zero = TRUE,
  neg_lb = TRUE
)

# extract and save all significant taxa
res_filtered <- res[["res"]]
res_filtered <- res_filtered[res_filtered$diff_Grouppatient == TRUE, ]
write.table(res_filtered, 
            file = file.path(res_dir, "All_methods_species_ancombc2_main_results.csv"),
            sep = ",", quote = FALSE, row.names = FALSE)

# identify and save significant taxa without batch-effect
no_batch_effect <- res_filtered %>%
  filter(diff_MethodSR == FALSE & diff_MethodWGS == FALSE)
write.table(no_batch_effect,
            file = file.path(res_dir, "All_methods_species_ancombc2_no_batch_effect.csv"),
            sep = ",", quote = FALSE, row.names = FALSE)

# --- Step 3: Limma-voom analysis ---
# create DGEList object 
dge <- DGEList(counts = filtered_counts)
dge <- calcNormFactors(dge, method = "TMMwsp") 

# factorize categorical variables
meta_df <- meta_df %>%
  mutate(
    Group = factor(Group, levels = c("control", "patient")),
    Sex = factor(Sex, levels = c("male", "female")),
    Smoking_status = factor(Smoking_status, levels = c("yes", "no")),
    SBI_with_missing = factor(SBI_with_missing, levels = c("1", "2", "3", "missing")),
    Method = factor(Method, levels = c("WGS", "FL", "SR"))
  )

# paired design: block is the pairing factor
block <- meta_df$PairID

# create design matrix including group and covariates
design <- model.matrix(~ Group + Method + Age + Sex + BMI + Number_of_teeth_FDI + Smoking_status + SBI_with_missing, data = meta_df)

# first voom transformation without block
v <- voom(dge, design, plot = FALSE)

# estimate correlation within pairs
corfit <- duplicateCorrelation(v, design, block = block)

# second voom transformation with correlation
v <- voom(dge, design, block = block, correlation = corfit$consensus.correlation, plot = TRUE)

# fit model using block structure
fit <- lmFit(v, design, block = block, correlation = corfit$consensus.correlation)
fit <- eBayes(fit)

# extract results
results <- topTable(fit, coef = "idpatient", number = Inf, adjust.method = "BH")

# save significant limma-voom results
signif_results <- results[results$adj.P.Val < 0.01, ]
write.csv(signif_results,
          file = file.path(res_dir, "All_methods_limma_voom_combined_counts_significant_results.csv"),
          row.names = TRUE, quote = FALSE)

# --- Step 4: Overlap identification ---
# compare ANCOMBC2 and limma-voom results
ancombc_taxa <- no_batch_effect$taxon
limma_taxa <- rownames(signif_results)
all_taxa_comp <- unique(c(ancombc_taxa, limma_taxa))

taxa_comparison <- data.frame(
  Taxon = all_taxa_comp,
  ANCOMBC2 = ifelse(all_taxa_comp %in% ancombc_taxa, "Yes", "No"),
  limma_voom = ifelse(all_taxa_comp %in% limma_taxa, "Yes", "No")
)

write.csv(taxa_comparison,
          file = file.path(res_dir, "Taxa_comparison_ANCOMBC2_limma_voom.csv"),
          row.names = FALSE, quote = FALSE)
