# Supplementary material for: Dysbiotic shift in the oral microbiota of patients with Alzheimer's disease compared to their healthy life partners—a combinatorial approach and a paired study design
Source: Alzheimers Res Ther. 2026 Jan 13;18:23. doi: 10.1186/s13195-025-01941-1 (PMC12865950; doi:10.1186/s13195-025-01941-1)
Supplement: Supplementary file 2 — Supplementary Material 2: Supplementary scripts [file 13195_2025_1941_MOESM2_ESM.zip › Intra_pair_corr_script.R]

# load libraries
library(tidyverse)
library(vegan)  

# taxonomic levels
tax_levels <- c("species", "genus", "family", "order", "class", "phylum")

# path to OTU-tables
otu_base_path <- "path/to/file.csv"


# number of permutations
n_perm <- 5000

# initialize result list
results_list <- list()

# correlation methods
cor_methods <- c("pearson", "spearman")

# function to preserve distance-labels
dist_label <- function(a, b) {
  paste(sort(c(a, b)), collapse = ":")
}

filter_top100_taxa <- function(otu_matrix) {
  # identify the 100 taxa with highest total abundance
  top100_idx <- order(rowSums(otu_matrix), decreasing = TRUE)[1:100]
  otu_filtered <- otu_matrix[top100_idx, , drop = FALSE]
  return(otu_filtered)
}

# loop over taxonomic levels
for (level in tax_levels) {
  cat("Processing:", level, "\n")
  
  # load OTU-table
  otu_filename <- paste0("file_name", level, ".csv")
  otu_path <- file.path(otu_base_path, otu_filename)
  otu <- read.csv(otu_path, row.names = 1, check.names = FALSE, sep = "\t")
  otu <- as.matrix(otu)
  
  # remove samples without partner
  otu <- otu[, -c(2, ncol(otu))] # in salivary samples two samples were unpaired
  #otu <- otu[, -c(2)] # in supragingival samples only one sample was unpaired
  
  # define pairs (columns 1-24 vs 25-48)
  group1_ids <- colnames(otu)[1:24] # salivary samples
  group2_ids <- colnames(otu)[25:48] # salivary samples
  #group1_ids <- colnames(otu)[1:25] # supragingival samples
  #group2_ids <- colnames(otu)[26:50] # supragingival samples
  
  # input matrices to test (raw)
  input_matrices <- list(raw = otu)
  
  # for species and genus: add filtered matrix
  if (level %in% c("species", "genus")) {
    input_matrices$filtered <- filter_top100_taxa(otu)
  }
  # iterate over input types and correlation methods
  for (input_name in names(input_matrices)) {
    mat <- input_matrices[[input_name]]
    
    for (method in cor_methods) {
      cor_type <- paste(method, input_name, sep = "_")
      
      # calculate true pairwise correlation
      true_cor <- mapply(function(i, j) {
        cor(mat[, i], mat[, j], method = method)
      }, i = group1_ids, j = group2_ids)
      
      true_mean <- mean(true_cor, na.rm = TRUE)
      
      # permutation test with correlation
      set.seed(42)
      random_means <- numeric(n_perm)
      for (k in 1:n_perm) {
        shuffled <- sample(group2_ids)
        cor_vals <- mapply(function(i, j) {
          cor(mat[, i], mat[, j], method = method)
        }, i = group1_ids, j = shuffled)
        random_means[k] <- mean(cor_vals, na.rm = TRUE)
      }
      
      p_val <- mean(random_means >= true_mean)
      z_score <- (true_mean - mean(random_means)) / sd(random_means)
      
      # calculate bray-curtis-distance
      bc_input <- t(mat)
      rownames(bc_input) <- colnames(mat)
      bc_dist <- vegdist(bc_input, method = "bray")
      bc_matrix <- as.matrix(bc_dist)
      
      bc_partner_dists <- mapply(function(i, j) {
        bc_matrix[i, j]
      }, i = group1_ids, j = group2_ids)
      
      bc_partner_mean <- mean(bc_partner_dists, na.rm = TRUE)
      
      # permutation test with bray-curtis
      bc_random_means <- numeric(n_perm)
      set.seed(42)
      for (k in 1:n_perm) {
        shuffled <- sample(group2_ids)
        dists <- mapply(function(i, j) {
          bc_matrix[i, j]
        }, i = group1_ids, j = shuffled)
        bc_random_means[k] <- mean(dists, na.rm = TRUE)
      }
      bc_pval <- mean(bc_random_means <= bc_partner_mean, na.rm = TRUE)

      # save results
      results_list[[length(results_list) + 1]] <- data.frame(
        Taxonomic_Level = level,
        Input = input_name,
        Correlation_Method = method,
        True_Mean_Correlation = round(true_mean, 4),
        Mean_Random_Correlation = round(mean(random_means), 4),
        SD_Random_Correlation = round(sd(random_means), 4),
        Z_score = round(z_score, 3),
        P_value = round(p_val, 5),
        BC_Mean_Dist = round(bc_partner_mean, 4),
        BC_Mean_Random_Dist = round(mean(bc_random_means), 4),  
        BC_P_value = round(bc_pval, 5)
      )
    }
  }
}

# combine results
results_df <- do.call(rbind, results_list)

# save results
write.csv(results_df, file = "path/to/intra_pair_corr_results.csv", row.names = FALSE, quote = FALSE)
