# Supplementary material for: Dysbiotic shift in the oral microbiota of patients with Alzheimer's disease compared to their healthy life partners—a combinatorial approach and a paired study design
Source: Alzheimers Res Ther. 2026 Jan 13;18:23. doi: 10.1186/s13195-025-01941-1 (PMC12865950; doi:10.1186/s13195-025-01941-1)
Supplement: Supplementary file 2 — Supplementary Material 2: Supplementary scripts [file 13195_2025_1941_MOESM2_ESM.zip › Limma_paired_testing_permutation_script.R]

# load libraries
library(edgeR)
library(limma)
library(future)
library(future.apply)

# taxonomic levels
tax_levels <- c("species", "genus", "family", "order", "class", "phylum")

# path OTU-table and metadata
base_dir <- "/path/to/directory/with/OTU-table/and/metadata"

# path to output-files
result_dir <- file.path(base_dir, "results_limma_voom")
dir.create(result_dir, showWarnings = FALSE)

# load metadata
meta_path <- file.path(base_dir, "FL_MIRKAT_covariates.csv")
metadata_orig <- read.csv(meta_path, header = TRUE, sep = ",", row.names = 1)
metadata_orig$Group <- factor(metadata_orig$Group, levels = c("control", "patient"))
metadata_orig$Sex <- factor(metadata_orig$Sex)
metadata_orig$Smoking_status <- factor(metadata_orig$Smoking_status)
metadata_orig$SBI <- factor(metadata_orig$SBI)
numeric_vars <- c("Age", "BMI", "number_of_teeth_FDI")
metadata_orig[numeric_vars] <- lapply(metadata_orig[numeric_vars], function(x) as.numeric(as.character(x)))

# number of permutations to create random pairings of patients and controls
n_perm <- 1000

# define number of CPUs for parallelization
plan(multicore, workers = 24)

# function for limma analysis
run_limma_analysis <- function(metadata_sub, otu_table, sign_taxa = NULL) {
  metadata_ordered <- metadata_sub[colnames(otu_table), ]
  
  # create a block reflecting the spousal-pairing
  block <- metadata_ordered$Spousal_pairing
  
  # create a DGElist from OTU-table
  dge <- DGEList(counts = otu_table)
  
  # normalize counts with Trimmed Mean of M-values with Singleton Pairing (TMMwsp)
  dge <- calcNormFactors(dge, method = "TMMwsp", pairing = block)
  
  # create design matrix including group and covariates
  design <- model.matrix(~ Gruppe + Alter + BMI + Zahnanzahl_FDI + Geschlecht + Raucherstatus + SBI,
                         data = metadata_ordered)
  
  # voom with duplicateCorrelation to account for within-pair correlation
  v <- voom(dge, design, plot = FALSE)
  corfit <- duplicateCorrelation(v, design, block = block)
  v <- voom(dge, design, block = block, correlation = corfit$consensus)
  
  # fit a linear model for every OTU
  fit <- lmFit(v, design, block = block, correlation = corfit$consensus)
  
  # perform empirical Bayes shrinkage of standard errors
  fit <- eBayes(fit)
  
  top <- topTable(fit, coef = "Gruppepatient", number = Inf, adjust = "BH")
  
  if (nrow(top) > 0) {
    coef_idx <- which(colnames(design) == "Gruppepatient")
    
    # calculate standard error
    SE <- sqrt(fit$s2.post) * fit$stdev.unscaled[rownames(top), coef_idx]
    
    # calculate critical t-value
    t_crit <- qt(0.975, 42) # 43 for supragingival samples
    
    # calculate 95% confidence intervals
    CI_lower <- top$logFC - t_crit * SE
    CI_upper <- top$logFC + t_crit * SE
    
    # add additional statistics to results
    top <- cbind(top,
                 SE = round(SE, 4),
                 CI_lower = round(CI_lower, 3),
                 CI_upper = round(CI_upper, 3))
    top <- as.data.frame(top) 
  }
  
  if (!is.null(sign_taxa)) {
    top <- top[rownames(top) %in% sign_taxa, , drop = FALSE]
  }
  
  return(top)
}

# function for permutation of pairing of patients and controls
permute_pairing <- function(metadata) {
  patient_idx <- which(metadata$Group == "patient")
  control_idx <- which(metadata$Group == "control")
  n_pat <- length(patient_idx)
  n_ctrl <- length(control_idx)
  new_patient_pairs <- sample(metadata$PairID[control_idx], n_pat, replace = (n_pat != n_ctrl))
  metadata$PairID[patient_idx] <- new_patient_pairs
  metadata$PairID <- factor(as.character(metadata$PairID))
  return(metadata)
}

otu_data_all <- list()
for (tax_level in tax_levels) {
  otu_path <- file.path(base_dir, paste0("counts_", tax_level, "_.csv"))
  otu_table <- read.csv(otu_path, row.names = 1, check.names = FALSE, sep = "\t")
  otu_mat <- as.matrix(otu_table)
  keep <- rowSums(otu_mat >= 10) / ncol(otu_mat) >= 0.3
  otu_data_all[[tax_level]] <- otu_mat[keep, ]
}

# main analysis
significant_taxa_all <- list()
for (tax_level in tax_levels) {
  top_orig <- run_limma_analysis(metadata_orig, otu_data_all[[tax_level]])
  sig_taxa <- rownames(top_orig)[!is.na(top_orig$adj.P.Val) & top_orig$adj.P.Val < 0.1]
  significant_taxa_all[[tax_level]] <- sig_taxa
  top_sig <- top_orig[sig_taxa, , drop = FALSE]
  write.csv(top_sig, file=file.path(result_dir, paste0("limma_voom_results_", tax_level, "_original_significant.csv")),
            row.names=TRUE, quote=FALSE)
}

# loop over 1000 permutations
future_lapply(1:n_perm, function(perm_i) {
  for (tax_level in tax_levels) {
    meta_perm <- permute_pairing(metadata_orig)
    # save only the results for significant taxa from the original analysis
    top_perm <- run_limma_analysis(meta_perm, otu_data_all[[tax_level]], sign_taxa = significant_taxa_all[[tax_level]])
    write.csv(top_perm, file = file.path(result_dir, 
                                         paste0("perm_", perm_i, "_limma_results_", tax_level, "_significant.csv")),
              row.names = TRUE, quote = FALSE)
  }
  return(NULL)
}, future.seed = TRUE)
