# Supplementary material for: Dysbiotic shift in the oral microbiota of patients with Alzheimer's disease compared to their healthy life partners—a combinatorial approach and a paired study design
Source: Alzheimers Res Ther. 2026 Jan 13;18:23. doi: 10.1186/s13195-025-01941-1 (PMC12865950; doi:10.1186/s13195-025-01941-1)
Supplement: Supplementary file 2 — Supplementary Material 2: Supplementary scripts [file 13195_2025_1941_MOESM2_ESM.zip › Mantel_barplots_venn.R]

# load libraries
library(vegan)
library(ggplot2)
library(dplyr)
library(tidyr)
library(stringr)
library(VennDiagram)
library(grid)

# path to OTU-table and metadata-table
base_path <- "/path/to/dorectory/with/combined/OTU-table"
meta_path <- "/path/to/metadata.csv"
output_path <- "/path/to/output/directory"

if (!dir.exists(output_path)) dir.create(output_path)

# identify OTU-tables
otu_files <- list.files(base_path, pattern = "rel_abundances_.*_file.csv$", full.names = TRUE)

# load metadata
metadata <- read.csv(meta_path, header = TRUE, sep = ",", row.names = 1)

# function to extract Mantel-test-results
extract_mantel_results <- function(results_list) {
  out_df <- data.frame(
    Comparison = character(),
    Method = character(),
    Mantel_r = numeric(),
    p_value = numeric(),
    stringsAsFactors = FALSE
  )
  
  for (name in names(results_list)) {
    split_name <- strsplit(name, "_")[[1]]
    
    # method-wise comparison (e.g. WGS vs. FL pearson)
    if (length(split_name) == 4) {
      comp <- paste(split_name[1], "vs", split_name[3])
      method_type <- split_name[4]
      method_label <- method_type
      
      # method- and group-wise comparison (e.g. WGS vs. FL patients pearson)
    } else if (length(split_name) == 5) {
      comp <- paste(split_name[1], "vs", split_name[3])
      group <- split_name[4]
      method_type <- split_name[5]
      method_label <- paste0(group, "_", method_type)
      
    } else {
      comp <- name
      method_label <- "unknown"
    }
    
    test_res <- results_list[[name]]
    
    out_df <- rbind(out_df, data.frame(
      Comparison = comp,
      Method = method_label,
      Mantel_r = test_res$statistic,
      p_value = test_res$signif,
      stringsAsFactors = FALSE
    ))
  }
  
  return(out_df)
}

# first loop over taxonomic levels with complete dataset
for (otu_path in otu_files) {
  
  # extract taxonomic level from filename
  level <- str_extract(basename(otu_path), "reg_ex_for_taxa_extraction")
  
  # load OTU-table
  data <- read.csv(otu_path, header = TRUE, sep = ",", row.names = 1)
  data[data < 0] <- 0
  # guarantee uniform labels for OTU-table and metadata-file
  colnames(data) <- rownames(metadata)
  
  # split OTU-table by method
  method_levels <- unique(metadata$Method)
  data_splits <- lapply(method_levels, function(meth) {
    sample_ids <- rownames(metadata)[metadata$Method == meth]
    data[, sample_ids, drop = FALSE]
  })
  names(data_splits) <- method_levels
  
  ### MANTEL-TEST ###
  # calculate Bray-Curtis-distances
  dist_list <- lapply(data_splits, function(tab) vegdist(t(tab), method = "bray"))
  
  # perform Mantel-test between methods
  mantel_results <- list()
  methods <- names(dist_list)
  for (i in 1:(length(methods) - 1)) {
    for (j in (i + 1):length(methods)) {
      pair_name <- paste0(methods[i], "_vs_", methods[j])
      mantel_results[[paste0(pair_name, "_pearson")]] <- mantel(dist_list[[i]], dist_list[[j]], method = "pearson", permutations = 9999)
      mantel_results[[paste0(pair_name, "_spearman")]] <- mantel(dist_list[[i]], dist_list[[j]], method = "spearman", permutations = 9999)
    }
  }
  
  # perform Mantel-test between methods and groups
  groups <- unique(metadata$Group)
  for (grp in groups) {
    dist_list_grp <- list()
    for (meth in method_levels) {
      sample_ids <- rownames(metadata)[metadata$Method == meth & metadata$Group == grp]
      if (length(sample_ids) > 1) {
        dist_list_grp[[meth]] <- vegdist(t(data[, sample_ids, drop = FALSE]), method = "bray")
      }
    }
    if (length(dist_list_grp) > 1) {
      meths_grp <- names(dist_list_grp)
      for (i in 1:(length(meths_grp) - 1)) {
        for (j in (i + 1):length(meths_grp)) {
          pair_name <- paste0(meths_grp[i], "_vs_", meths_grp[j], "_", grp)
          mantel_results[[paste0(pair_name, "_pearson")]] <- mantel(dist_list_grp[[i]], dist_list_grp[[j]], method = "pearson", permutations = 9999)
          mantel_results[[paste0(pair_name, "_spearman")]] <- mantel(dist_list_grp[[i]], dist_list_grp[[j]], method = "spearman", permutations = 9999)
        }
      }
    }
  }
  
  # extract Mantel-test-results
  mantel_summary <- extract_mantel_results(mantel_results)
  
  # adjust p-values with Benjamini-Hochberg correction
  mantel_summary$p_adj <- p.adjust(mantel_summary$p_value, method = "BH")
  
  # save Mantel-test-results 
  write.csv(mantel_summary,
            file = file.path(output_path, paste0("mantel_results_", level, ".csv")),
            row.names = FALSE)
  
  ### MEAN-ABUNDANCE-PLOTS ###
  # calculate mean abundances 
  mean_abundances_grouped <- list()
  for (meth in names(data_splits)) {
    tab <- data_splits[[meth]]
    meta_sub <- metadata[colnames(tab), , drop = FALSE]
    group_levels <- unique(meta_sub$Group)
    mean_abund_by_group <- list()
    for (grp in group_levels) {
      cols <- colnames(tab)[meta_sub$Group == grp]
      mean_abund_by_group[[grp]] <- rowMeans(tab[, cols, drop = FALSE])
    }
    mean_abundances_grouped[[meth]] <- mean_abund_by_group
  }
  
  # sum taxa with a mean abundance <1% as 'Others'
  compressed_mean_abundances <- list()
  for (meth in names(mean_abundances_grouped)) {
    mean_abund_by_group <- mean_abundances_grouped[[meth]]
    compressed_abund_by_group <- list()
    for (grp in names(mean_abund_by_group)) {
      abund_vec <- mean_abund_by_group[[grp]]
      keep_taxa <- abund_vec >= 0.01
      others_sum <- sum(abund_vec[!keep_taxa])
      compressed_vec <- abund_vec[keep_taxa]
      compressed_vec["Others_(<1%)"] <- others_sum
      compressed_abund_by_group[[grp]] <- compressed_vec
    }
    compressed_mean_abundances[[meth]] <- compressed_abund_by_group
  }
  
  # create stacked barplots with mean abundances
  plot_data <- data.frame()
  for (meth in names(compressed_mean_abundances)) {
    for (grp in names(compressed_mean_abundances[[meth]])) {
      abund_vec <- compressed_mean_abundances[[meth]][[grp]]
      temp_df <- data.frame(
        Method = meth,
        Group = grp,
        Taxa = names(abund_vec),
        MeanAbundance = as.numeric(abund_vec),
        stringsAsFactors = FALSE
      )
      plot_data <- rbind(plot_data, temp_df)
    }
  }
  plot_data <- plot_data %>%
    arrange(desc(MeanAbundance)) %>%
    mutate(Taxa = factor(Taxa, levels = unique(Taxa)))
  
  okabe_ito <- c("#E69F00", "#56B4E9", "#009E73", "#F0E442",
                 "#0072B2", "#D55E00", "#CC79A7", "#999999")
  
  p <- ggplot(plot_data, aes(x = Group, y = MeanAbundance, fill = Taxa)) +
    geom_bar(stat = "identity", width = 0.8) +
    facet_wrap(~ Method, nrow = 1) +
    scale_fill_manual(values = rep(okabe_ito, length.out = length(unique(plot_data$Taxa)))) +
    theme_minimal(base_size = 14, base_family = "Times") +
    theme(
      panel.grid.major.x = element_blank(),
      panel.grid.minor = element_blank(),
      axis.text.x = element_text(angle = 45, vjust = 1, hjust = 1),
      legend.position = "right",
      plot.margin = unit(c(0.5, 0.5, 0.5, 0.5), "cm")
    ) +
    labs(y = "Mean relative abundance", fill = "Taxa",
         title = paste("Mean abundances -", level)) +
    coord_fixed(ratio = 10)  
  svg_path <- file.path(output_path, paste0("stacked_abundances_", level, ".svg"))
  
  # save as svg
  ggsave(
    filename = svg_path,
    plot = p,
    width = 12,    
    height = 6,    
    units = "in",
    device = "svg"
  )
  
  ### VENN-DIAGRAMS ###
  # identify taxa and remove 'Others'
  taxa_present <- list()
  for (meth in method_levels) {
    tab <- data_splits[[meth]]
    taxa_names <- rownames(tab)[rowSums(tab > 0) > 0]
    taxa_names <- taxa_names[!grepl("^Others", taxa_names)]
    taxa_present[[meth]] <- taxa_names
  }
  
  # make sure there are at least two methods
  if (length(taxa_present) >= 2) {
    
    # calculate total number of taxa
    total_taxa <- length(unique(unlist(taxa_present)))
    
    # identify overlap
    overlap_all <- Reduce(intersect, taxa_present)
    overlap_n <- length(overlap_all)
    overlap_percent <- round(overlap_n / total_taxa * 100, 1)
    
    # create Venn-diagram for two or three different methods
    venn_path <- file.path(output_path, paste0("venn_taxa_", level, ".svg"))
    svg(filename = venn_path, width = 12, height = 8)
    if (length(taxa_present) == 3) {
      venn_plot <- venn.diagram(
        x = taxa_present,
        category.names = names(taxa_present),
        filename = NULL,
        fill = c("#56B4E9", "#E69F00", "#CC79A7"),
        alpha = 0.6,
        cex = 1.5,
        cat.cex = 1.5,
        cat.pos = c(-20, 20, 180),
        cat.dist = c(0.12, 0.12, 0.12),
        margin = 0.25,
        main = paste("Shared taxa across methods -", level)
      )
    } else if (length(taxa_present) == 2) {
      venn_plot <- venn.diagram(
        x = taxa_present,
        category.names = names(taxa_present),
        filename = NULL,
        fill = c("#56B4E9", "#E69F00"),
        alpha = 0.6,
        cex = 1.5,
        cat.cex = 1.5,
        cat.pos = c(-20, 20),
        cat.dist = c(0.12, 0.12),
        margin = 0.25,
        main = paste("Shared taxa across methods -", level)
      )
    }
    grid.draw(venn_plot)
    grid.text(
      label = paste0(overlap_n, " taxa (", overlap_percent, "% of total)"),
      x = 0.5, y = 0.8,
      gp = gpar(fontsize = 16, fontface = "bold", fontfamily = "Times")
    )
    dev.off()
  } else {
    message("For level", level, " no Venn-diagram was created (only ", length(taxa_present), " different methods.")
  }
}

# define minimum taxa prevalence 
prevalence_threshold <- 0.3 

# second loop over taxonomic levels with filtering by taxa prevalence
for (otu_path in otu_files) {
  
  # extract taxonomic level from filename
  level <- str_extract(basename(otu_path), "reg_ex_for_taxa_extraction")
  
  # load OTU-table
  data <- read.csv(otu_path, header = TRUE, sep = ",", row.names = 1)
  colnames(data) <- rownames(metadata)
  data[data < 0] <- 0  
  
  # split OTU-table by method
  method_levels <- unique(metadata$Method)
  data_splits <- lapply(method_levels, function(meth) {
    sample_ids <- rownames(metadata)[metadata$Method == meth]
    data[, sample_ids, drop = FALSE]
  })
  names(data_splits) <- method_levels
  
  # calculate taxa prevalence per method
  taxa_to_keep <- rownames(data)
  for (meth in method_levels) {
    tab <- data_splits[[meth]]
    prev <- rowSums(tab > 0) / ncol(tab)
    taxa_to_keep <- intersect(taxa_to_keep, names(prev[prev >= prevalence_threshold]))
  }
  # save remaining taxa as csv
  taxa_out_path <- file.path(output_path, paste0("taxa_retained_", level, "prevalence_30.csv"))
  write.csv(
    data.frame(Taxa = taxa_to_keep),
    file = taxa_out_path,
    row.names = FALSE
  )

  # create a filtered dataset and sum removed taxa as 'Others'
  filtered_data <- data[taxa_to_keep, , drop = FALSE]
  remove_taxa <- setdiff(rownames(data), taxa_to_keep)
  if (length(remove_taxa) > 0) {
    others_vec <- colSums(data[remove_taxa, , drop = FALSE])
    filtered_data <- rbind(filtered_data, Others = others_vec)
  }
  
  # split by method
  data_splits <- lapply(method_levels, function(meth) {
    sample_ids <- rownames(metadata)[metadata$Method == meth]
    filtered_data[, sample_ids, drop = FALSE]
  })
  names(data_splits) <- method_levels
  
  ### MANTEL-TEST ###
  # calculate Bray-Curtis-distances
  dist_list <- lapply(data_splits, function(tab) vegdist(t(tab), method = "bray"))
  
  # perform Mantel-test between methods
  mantel_results <- list()
  methods <- names(dist_list)
  for (i in 1:(length(methods) - 1)) {
    for (j in (i + 1):length(methods)) {
      pair_name <- paste0(methods[i], "_vs_", methods[j])
      mantel_results[[paste0(pair_name, "_pearson")]] <- mantel(dist_list[[i]], dist_list[[j]], method = "pearson", permutations = 9999)
      mantel_results[[paste0(pair_name, "_spearman")]] <- mantel(dist_list[[i]], dist_list[[j]], method = "spearman", permutations = 9999)
    }
  }
  
  # perform Mantel-test between methods and groups
  groups <- unique(metadata$Group)
  for (grp in groups) {
    dist_list_grp <- list()
    for (meth in method_levels) {
      sample_ids <- rownames(metadata)[metadata$Method == meth & metadata$Group == grp]
      if (length(sample_ids) > 1) {
        dist_list_grp[[meth]] <- vegdist(t(data[, sample_ids, drop = FALSE]), method = "bray")
      }
    }
    if (length(dist_list_grp) > 1) {
      meths_grp <- names(dist_list_grp)
      for (i in 1:(length(meths_grp) - 1)) {
        for (j in (i + 1):length(meths_grp)) {
          pair_name <- paste0(meths_grp[i], "_vs_", meths_grp[j], "_", grp)
          mantel_results[[paste0(pair_name, "_pearson")]] <- mantel(dist_list_grp[[i]], dist_list_grp[[j]], method = "pearson", permutations = 9999)
          mantel_results[[paste0(pair_name, "_spearman")]] <- mantel(dist_list_grp[[i]], dist_list_grp[[j]], method = "spearman", permutations = 9999)
        }
      }
    }
  }
  
  # extract Mantel-test-results
  mantel_summary <- extract_mantel_results(mantel_results)
  
  # adjust p-values with Benjamini-Hochberg correction
  mantel_summary$p_adj <- p.adjust(mantel_summary$p_value, method = "BH")
  
  # save Mantel-test-results
  write.csv(mantel_summary,
            file = file.path(output_path, paste0("mantel_results_", level, "prevalence_30.csv")),
            row.names = FALSE)
  
  ### MEAN-ABUNDANCE-PLOTS ###
  # calculate mean abundances 
  mean_abundances_grouped <- list()
  for (meth in names(data_splits)) {
    tab <- data_splits[[meth]]
    meta_sub <- metadata[colnames(tab), , drop = FALSE]
    group_levels <- unique(meta_sub$Group)
    mean_abund_by_group <- list()
    for (grp in group_levels) {
      cols <- colnames(tab)[meta_sub$Group == grp]
      mean_abund_by_group[[grp]] <- rowMeans(tab[, cols, drop = FALSE])
    }
    mean_abundances_grouped[[meth]] <- mean_abund_by_group
  }
  
  # sum taxa with a mean abundance <1% as 'Others'
  compressed_mean_abundances <- list()
  for (meth in names(mean_abundances_grouped)) {
    mean_abund_by_group <- mean_abundances_grouped[[meth]]
    compressed_abund_by_group <- list()
    for (grp in names(mean_abund_by_group)) {
      abund_vec <- mean_abund_by_group[[grp]]
      keep_taxa <- abund_vec >= 0.01
      others_sum <- sum(abund_vec[!keep_taxa])
      compressed_vec <- abund_vec[keep_taxa]
      compressed_vec["Others_(<1%)"] <- others_sum
      compressed_abund_by_group[[grp]] <- compressed_vec
    }
    compressed_mean_abundances[[meth]] <- compressed_abund_by_group
  }
  
  # create stacked barplots with mean abundances
  plot_data <- data.frame()
  for (meth in names(compressed_mean_abundances)) {
    for (grp in names(compressed_mean_abundances[[meth]])) {
      abund_vec <- compressed_mean_abundances[[meth]][[grp]]
      temp_df <- data.frame(
        Method = meth,
        Group = grp,
        Taxa = names(abund_vec),
        MeanAbundance = as.numeric(abund_vec),
        stringsAsFactors = FALSE
      )
      plot_data <- rbind(plot_data, temp_df)
    }
  }

  plot_data <- plot_data %>%
    arrange(desc(MeanAbundance)) %>%
    mutate(Taxa = factor(Taxa, levels = unique(Taxa)))
  
  okabe_ito <- c("#E69F00", "#56B4E9", "#009E73", "#F0E442",
                 "#0072B2", "#D55E00", "#CC79A7", "#999999")
  
  p <- ggplot(plot_data, aes(x = Group, y = MeanAbundance, fill = Taxa)) +
    geom_bar(stat = "identity", width = 0.8) +
    facet_wrap(~ Method, nrow = 1) +
    scale_fill_manual(values = rep(okabe_ito, length.out = length(unique(plot_data$Taxa)))) +
    theme_minimal(base_size = 14, base_family = "Times") +
    theme(
      panel.grid.major.x = element_blank(),
      panel.grid.minor = element_blank(),
      axis.text.x = element_text(angle = 45, vjust = 1, hjust = 1),
      legend.position = "right",
      plot.margin = unit(c(0.5, 0.5, 0.5, 0.5), "cm")
    ) +
    labs(y = "Mean relative abundance", fill = "Taxa",
         title = paste("Mean abundances -", level)) +
    coord_fixed(ratio = 10)  
  
  svg_path <- file.path(output_path, paste0("stacked_abundances_", level, "prevalence_30.svg"))
  
  # save as svg
  ggsave(
    filename = svg_path,
    plot = p,
    width = 12,    
    height = 6,    
    units = "in",
    device = "svg"
  )
  
  ### VENN-DIAGRAMS ###
  # identify taxa and remove 'Others'
  taxa_present <- list()
  for (meth in method_levels) {
    tab <- data_splits[[meth]]
    taxa_names <- rownames(tab)[rowSums(tab > 0) > 0]
    taxa_names <- taxa_names[!grepl("^Others", taxa_names)]
    taxa_present[[meth]] <- taxa_names
  }
  
  
  # make sure there are at least two methods
  if (length(taxa_present) >= 2) {
    
    # calculate total number of taxa
    total_taxa <- length(unique(unlist(taxa_present)))
    
    # identify overlap
    overlap_all <- Reduce(intersect, taxa_present)
    overlap_n <- length(overlap_all)
    overlap_percent <- round(overlap_n / total_taxa * 100, 1)
    
    # create Venn-diagram for two or three different methods
    venn_path <- file.path(output_path, paste0("venn_taxa_", level, "prevalence_30.svg"))
    svg(filename = venn_path, width = 12, height = 8)
    if (length(taxa_present) == 3) {
      venn_plot <- venn.diagram(
        x = taxa_present,
        category.names = names(taxa_present),
        filename = NULL,
        fill = c("#56B4E9", "#E69F00", "#CC79A7"),
        alpha = 0.6,
        cex = 1.5,
        cat.cex = 1.5,
        cat.pos = c(-20, 20, 180),
        cat.dist = c(0.12, 0.12, 0.12),
        margin = 0.25,
        main = paste("Shared taxa across methods -", level)
      )
    } else if (length(taxa_present) == 2) {
      venn_plot <- venn.diagram(
        x = taxa_present,
        category.names = names(taxa_present),
        filename = NULL,
        fill = c("#56B4E9", "#E69F00"),
        alpha = 0.6,
        cex = 1.5,
        cat.cex = 1.5,
        cat.pos = c(-20, 20),
        cat.dist = c(0.12, 0.12),
        margin = 0.25,
        main = paste("Shared taxa across methods -", level)
      )
    }
    grid.draw(venn_plot)
    grid.text(
      label = paste0(overlap_n, " taxa (", overlap_percent, "% of total)"),
      x = 0.5, y = 0.8,
      gp = gpar(fontsize = 16, fontface = "bold", fontfamily = "Times")
    )
    dev.off()
  } else {
    message("For level", level, " no Venn-diagram was created (only ", length(taxa_present), " different methods.")
  }
}
