# Supplementary material for: Dysbiotic shift in the oral microbiota of patients with Alzheimer's disease compared to their healthy life partners—a combinatorial approach and a paired study design
Source: Alzheimers Res Ther. 2026 Jan 13;18:23. doi: 10.1186/s13195-025-01941-1 (PMC12865950; doi:10.1186/s13195-025-01941-1)
Supplement: Supplementary file 2 — Supplementary Material 2: Supplementary scripts [file 13195_2025_1941_MOESM2_ESM.zip › PERMANOVA_PERMDISP_scripts.R]

# load libraries
library(vegan)

# taxonomic levels
tax_levels <- c("species", "genus", "family", "order", "class", "phylum")

# initialize empty results-lists
permanova_results <- list()
permdisp_results <- list()

# loop over taxonomic levels
for (tax in tax_levels) {
  # path to OTU-table and metadata-table
  otu_path <- paste0("path/to/OTU-table", tax, ".csv")
  meta_path <- paste0("path/to/metadata.csv")
  
  # load OTU-table
  otu_data <- read.csv(otu_path, row.names = 1, check.names = FALSE, sep = "\t")
  otu_data <- as.matrix(otu_data)
  
  # transpose OTU-table
  otu_data_t <- t(otu_data) 
  
  # load metadata
  meta_data <- read.csv(cov_path, row.names = 1, sep = ",")
  meta_data$Group <- factor(meta_data$Group)
  meta_data$PairID <- factor(meta_data$PairID)
  meta_data$Sex <- factor(meta_data$Sex)
  meta_data$Smoking_status <- factor(meta_data$Smoking_status)
  meta_data$SBI_with_missing <- factor(meta_data$SBI_with_missing)
  
  # make sure metadata and OTU-table have the same order
  cov_data <- cov_data[rownames(otu_data_t), ]
  
  # create Bray-curtis-distance-matrix from OTU-table
  bc_dist <- vegdist(otu_data_t, method = "bray")
  
  # perform PERMANOVA-analysis with paired permutations based on spousal-pairing and covariates
  set.seed(42)
  perm_result <- adonis2(
    bc_dist ~ Group + Age + BMI + Number_of_teeth_FDI + Smoking_status + Sex + SBI_with_missing, 
    data = meta_data,
    permutations = how(blocks = meta_data$PairID, nperm = 9999),
    method = "bray",
    by = "terms"
  )
  
  temp <- as.data.frame(t(perm_result$`Pr(>F)`))
  colnames(temp) <- rownames(perm_result)
  permanova_results[[tax]] <- temp
  
  # perform PERMDISP-analysis with paired permutations based on spousal-pairing
  set.seed(42)
  disp  <- betadisper(bc_dist, group = meta_data$Group)
  permd <- permutest(
    disp,
    permutations = how(blocks = meta_data$PairID, nperm = 9999)
  )
  permdisp_results[[tax]] <- permd$tab["Groups", c("Pr(>F)")]
}

# create one dataframe with PERMANOVA-results for all taxonomic levels and save results
permanova_df <- do.call(rbind, permanova_results)
permanova_df <- cbind(Taxonomic_Level = tax_levels, permanova_df)
write.csv(permanova_df, "path/to/PERMANOVA_results.csv", row.names = FALSE, quote = FALSE)

# create one dataframe with PERMDISP-results for all taxonomic levels and save results
permdisp_df <- data.frame(
  p_value_permdisp = unlist(permdisp_results)
)
write.csv(permdisp_df, "path/to/PERMDISP_results.csv", row.names = TRUE, quote = FALSE)
