# Supplementary material for: Dysbiotic shift in the oral microbiota of patients with Alzheimer's disease compared to their healthy life partners—a combinatorial approach and a paired study design
Source: Alzheimers Res Ther. 2026 Jan 13;18:23. doi: 10.1186/s13195-025-01941-1 (PMC12865950; doi:10.1186/s13195-025-01941-1)
Supplement: Supplementary file 2 — Supplementary Material 2: Supplementary scripts [file 13195_2025_1941_MOESM2_ESM.zip › SRS_alpha_div _WGS_script.R]

# load libraries
library(SRS)
library(vegan)
library(car)

# path to OTU-table
otu_path <- "path/to/file.csv"

# load OTU-table
data <- read.csv(otu_path, header = TRUE, sep = "\t", row.names = 1)

# perform SRS-based subsampling
sub <- SRS(data, Cmin = 1000, set_seed = TRUE, seed = 42)

# calculate Simpson and Shannon diversity indices for each sample 
shannon <- diversity(t(sub), index = "shannon")
simpson <- diversity(t(sub), index = "simpson")

# save in dataframe
diversity_df <- data.frame(
  Sample = colnames(sub),
  Shannon = simpson,
  Simpson = shannon
)

# define group assignment (based on sample order without metadata)
diversity_df$group <- factor(c(rep("patient", 18), rep("control", nrow(diversity_df) - 18)))

# choose appropriate statistical test and perform analysis 
analyze_diversity <- function(metric, group_var, data) {
  # Shapiro-Wilk normality test for each group
  group_levels <- levels(data[[group_var]])
  group1 <- data[data[[group_var]] == group_levels[1], metric]
  group2 <- data[data[[group_var]] == group_levels[2], metric]
  
  shapiro_g1 <- tryCatch(shapiro.test(group1)$p.value, error = function(e) NA)
  shapiro_g2 <- tryCatch(shapiro.test(group2)$p.value, error = function(e) NA)
  shapiro_pass <- !is.na(shapiro_g1) && !is.na(shapiro_g2) && shapiro_g1 > 0.05 && shapiro_g2 > 0.05
  
  # Levene's test for homogeneity of variances
  levene_p <- tryCatch(leveneTest(as.formula(paste(metric, "~", group_var)), data = data)$"Pr(>F)"[1], error = function(e) NA)
  
  # decide which test to use based on normality and homogeneity
  test_used <- p_val <- ci_low <- ci_high <- NA
  if (isTRUE(shapiro_pass) && !is.na(levene_p) && levene_p > 0.05) {
    test_used <- "t-test"
    test_result <- t.test(as.formula(paste(metric, "~", group_var)), data = data)
    p_val <- test_result$p.value
    ci_low <- test_result$conf.int[1]
    ci_high <- test_result$conf.int[2]
  } else {
    test_used <- "Wilcoxon"
    test_result <- wilcox.test(as.formula(paste(metric, "~", group_var)), data = data)
    p_val <- test_result$p.value
  }
  
  return(data.frame(
    Metric = metric,
    Shapiro_patient = round(shapiro_g1, 4),
    Shapiro_control = round(shapiro_g2, 4),
    Levene_p = round(levene_p, 4),
    Test = test_used,
    P_value = round(p_val, 4),
    CI_lower = if (!is.null(ci_low)) round(ci_low, 4) else NA,
    CI_upper = if (!is.null(ci_high)) round(ci_high, 4) else NA
  ))
}

# use function for alpha-diversity indices
results <- rbind(
  analyze_diversity("Shannon", "group", diversity_df),
  analyze_diversity("Simpson", "group", diversity_df)
)

# save reults
write.csv(results, file = "path/to/results_alpha_div.csv", row.names = FALSE, quote = FALSE)
write.csv(diversity, file = "path/to/results_alpha_div_raw_values.csv", row.names = FALSE, quote = FALSE)
