# Supplementary material for: Dysbiotic shift in the oral microbiota of patients with Alzheimer's disease compared to their healthy life partners—a combinatorial approach and a paired study design
Source: Alzheimers Res Ther. 2026 Jan 13;18:23. doi: 10.1186/s13195-025-01941-1 (PMC12865950; doi:10.1186/s13195-025-01941-1)
Supplement: Supplementary file 2 — Supplementary Material 2: Supplementary scripts [file 13195_2025_1941_MOESM2_ESM.zip › SRS_alpha_div_paired_testing_script.R]

# load libraries
library(SRS)
library(vegan)
library(car)
library(dplyr)

# path to OTU-table
otu_path <- "path/to/file.csv"

# path to metadata
meta_path <- "path/to/metadatac.csv"

# load OTU-table and metadata
data <- read.csv(otu_path, header = TRUE, sep = ",", row.names = 1)
metadata <- read.csv(meta_path)

# use SRS shiny app to determine Cmin
SRS.shiny.app(data)

# perform SRS-based subsampling at chosen Cmin
subsampled_data <- SRS(data, Cmin = calculated_cmin, set_seed = TRUE, seed = 42) 

# calculate Simpson and Shannon diversity indices for each sample 
simpson_indices <- apply(subsampled_data, 2, function(x) vegan::diversity(x, index = "simpson"))
shannon_indices <- apply(subsampled_data, 2, function(x) vegan::diversity(x, index = "shannon"))

# combine diversity indices with metadata (Group = patient/control, PairID = spousal_pairing)
diversity <- data.frame(
  name = metadata$name,
  id     = metadata$PairID,
  group  = metadata$Group,
  Simpson = simpson_indices,
  Shannon = shannon_indices
)

# function to perform statistical tests for a given diversity metric
run_tests <- function(index_name) {
  # Shapiro-Wilk normality test for each group
  shapiro_patient <- shapiro.test(diversity[[index_name]][diversity$group == "patient"])
  shapiro_control <- shapiro.test(diversity[[index_name]][diversity$group == "control"])
  
  # Levene's test for homogeneity of variances
  levene <- car::leveneTest(as.formula(paste(index_name, "~ group")), data = diversity)
  levene_p <- levene$"Pr(>F)"[1]
  
  # arrange data by id and group to ensure correct pairing
  paired <- diversity %>% arrange(id, group)
  patient <- paired[[index_name]][paired$group == "patient"]
  control <- paired[[index_name]][paired$group == "control"]
  
  # decide which test to use based on normality and homogeneity
  if (shapiro_patient$p.value > 0.05 & shapiro_control$p.value > 0.05 & levene_p > 0.05) {
    # both groups are normally distributed and variances are homogeneous: use paired t-test
    test <- t.test(patient, control, paired = TRUE)
    test_used <- "Paired t-test"
    ci_lower <- test$conf.int[1]
    ci_upper <- test$conf.int[2]
  } else {
    # otherwise, use the Wilcoxon signed rank test
    test <- wilcox.test(patient, control, paired = TRUE)
    test_used <- "Wilcoxon signed rank test"
    ci_lower <- NA
    ci_upper <- NA
  }
  
  # return results as a single-row data frame
  data.frame(
    Metric = index_name,
    Shapiro_patient = shapiro_patient$p.value,
    Shapiro_control = shapiro_control$p.value,
    Levene_p = levene_p,
    Test = test_used,
    P_value = test$p.value,
    CI_lower = ci_lower,
    CI_upper = ci_upper,
    stringsAsFactors = FALSE
  )
}

# run tests for both Simpson and Shannon indices and combine results
results <- rbind(
  run_tests("Simpson"),
  run_tests("Shannon")
)

# save results
write.csv(results, "path/to/results_alpha_div.csv", row.names = FALSE, quote = FALSE)
write.csv(diversity, "path/to/results_alpha_div_raw_values.csv", row.names = FALSE, quote = FALSE)
