# Supplementary material for: Dysbiotic shift in the oral microbiota of patients with Alzheimer's disease compared to their healthy life partners—a combinatorial approach and a paired study design
Source: Alzheimers Res Ther. 2026 Jan 13;18:23. doi: 10.1186/s13195-025-01941-1 (PMC12865950; doi:10.1186/s13195-025-01941-1)
Supplement: Supplementary file 3 — Supplementary Material 3: Supplementary Table 1 [file 13195_2025_1941_MOESM3_ESM.xlsx]

## Sheet: Sheet1
Supplementary Table 1. Anamnestically collected parameters of oral health and hygiene compared with the χ²-test and Fisher's exact test.
Parameters	Patients answer yes (n)	Controls answer yes (n)	P value
Present periodontal disease?	4	5	0.73
Periodontal disease in the last 10 years?	5	7	0.46
Therapy of periodontal disease in the last 10 years?	2	3	0.67
Present caries?	5	3	0.7
Caries in the last 10 years?	13	14	0.67
Therapy of caries in the last 10 years?	12	14	0.48
Tooth extraction in the last 10 years?	10	15	0.12
Dental prosthesis?	6	4	0.73
Attendance of dental check-ups?	21	22	0.7
Daily implementation of oral hygiene measures?	25	24	1
Subjective oral dryness?	5	3	0.7
