# Supplementary material for: Dysbiotic shift in the oral microbiota of patients with Alzheimer's disease compared to their healthy life partners—a combinatorial approach and a paired study design
Source: Alzheimers Res Ther. 2026 Jan 13;18:23. doi: 10.1186/s13195-025-01941-1 (PMC12865950; doi:10.1186/s13195-025-01941-1)
Supplement: Supplementary file 4 — Supplementary Material 4: Supplementary Table 2 [file 13195_2025_1941_MOESM4_ESM.xlsx]

## Sheet: Sheet1
Supplementary Table2. Overview of of all clinical parameters used for baseline statistics
	Sex	Age (years)	Weight (kg)	Height (m)	BMI (kg/m^2)	MMSE	Education years (years)	Present periodontal disease?	Periodontal disease in the last 10 years?	Therapy of periodontal disease in the last 10 years?	Present caries?	Caries in the last 10 years?	Therapy of caries in the last 10 years?	Tooth extraction in the last 10 years?	Dental prosthesis?	Attendance of dental check-ups?	Daily implementation of oral hygiene measures?	Subjective oral dryness?	Number of teeth (FDI)	SBI_with_missing	SBI_without_missing	Smoking status
Patient01	male	73	84	1.68	29.7619	27	18.5	yes	yes	no	no	yes	yes	yes	yes	yes	yes	no	7	missing		no
Patient02	female	74	57	1.58	22.8329	27	12	no	no	no	no	no	yes	yes	no	no	yes	no	28	2	2	yes
Patient03	male	66	79	1.83	23.5898	21	19	no	no	no	yes	yes	no	no	no	no	yes	no	25	2	2	no
Patient04	female	68	52	1.58	20.83	19	12	no	no	no	no	yes	yes	no	no	yes	yes	no	27	1	1	no
Patient05	male	68	55	1.76	17.7557	24	27	no	no	no	no	no	no	no	no	yes	yes	no	26	2	2	no
Patient06	male	64	71	1.79	22.1591	26	17	no	no	no	no	yes	yes	no	no	yes	yes	no	27	2	2	no
Patient07	female	68	43	1.58	17.2248	22	13	no	no	no	no	no	no	no	no	no	yes	no	26	2	2	no
Patient08	female	54	67	1.78	21.1463	23	14	no	no	no	no	yes	yes	no	no	yes	yes	no	28	2	2	no
Patient09	male	59	72	1.8	22.2222	17	19.5	no	no	no	no	no	no	no	no	yes	yes	no	24	1	1	no
Patient10	female	81	65	1.72	21.9713	28	17	no	no	no	no	no	no	no	yes	yes	yes	yes	4	missing		no
Patient11	male	51	92	1.79	28.7132	25	16.5	yes	yes	no	yes	yes	yes	yes	no	yes	yes	no	28	2	2	no
Patient12	female	65	82	1.82	24.7555	22	17	no	no	no	no	yes	yes	yes	yes	yes	yes	no	22	1	1	no
Patient13	male	65	72	1.76	23.2438	26	17	yes	yes	no	no	yes	no	yes	no	no	no	no	24	2	2	no
Patient14	female	70	52	1.64	19.3337	29	11	no	no	no	no	no	no	yes	no	yes	yes	yes	27	1	1	no
Patient15	female	80	56	1.68	19.8413	26	17.5	no	no	no	no	no	no	no	no	yes	yes	no	28	1	1	no
Patient16	female	68	61	1.65	22.4059	28	13.5	no	no	no	yes	yes	yes	yes	no	yes	yes	yes	26	1	1	yes
Patient17	female	69	71	1.6	27.7344	20	10	no	no	no	no	no	no	yes	yes	yes	yes	no	4	missing		no
Patient18	male	71	87	1.76	28.0863	22	18.5	no	no	no	yes	yes	yes	no	no	yes	yes	no	26	1	1	yes
Patient19	male	78	83	1.73	27.7323	25	11	no	no	no	no	no	no	no	no	yes	yes	no	28	1	1	no
Patient20	female	75	59	1.65	21.6713	29	13	no	no	no	no	no	no	no	no	yes	yes	no	28	1	1	no
Patient21	female	62	67	1.56	27.5312	19	10	no	no	no	yes	yes	yes	yes	yes	no	yes	yes	14	1	1	yes
Patient22	female	72	73	1.58	29.2421	27	11	no	no	no	no	yes	yes	no	no	yes	yes	yes	28	1	1	no
Patient23	male	83	84	1.78	26.5118	29	11	no	no	no	no	yes	yes	no	no	yes	yes	no	28	1	1	no
Patient24	male	53	85	1.88	24.0493	18	18	no	yes	yes	no	no	no	no	no	yes	yes	no	28	1	1	no
Patient25	male	67	80	1.83	23.8884	19	18	yes	yes	yes	no	no	no	yes	yes	yes	yes	no	20	3	3	no
Patient26	female	60	58	1.6	22.6562	20	16	no	no	no	no	no	no	no	no	yes	yes	no	28	2	2	no
Control01	female	61	100	1.7	34.6021	30	20	yes	yes	no	no	yes	yes	yes	yes	yes	yes	no	6	missing		yes
Control03	female	66	71	1.69	24.8591	28	18	yes	yes	yes	no	no	no	yes	no	no	yes	no	26	3	3	no
Control04	male	68	77	1.83	22.9926	30	19	no	no	no	no	yes	yes	no	no	yes	yes	yes	28	1	1	no
Control05	female	51	60	1.71	20.5191	30	21	no	no	no	no	no	no	yes	no	yes	yes	no	24	1	1	no
Control06	female	66	97	1.68	34.3679	30	18	no	no	no	no	yes	yes	yes	no	yes	yes	yes	28	2	2	no
Control07	male	66	67	1.73	22.3863	29	16	yes	yes	no	yes	yes	yes	yes	no	no	yes	no	23	2	2	no
Control08	male	61	80	1.78	25.2493	30	19	no	no	no	no	yes	yes	no	no	yes	yes	no	28	1	1	no
Control09	male	61	92	1.96	23.9484	30	15	yes	yes	yes	no	no	no	no	no	yes	yes	no	28	2	2	no
Control10	male	83	72	1.89	20.1562	25	19	no	no	no	yes	yes	yes	yes	no	yes	yes	no	23	2	2	no
Control11	female	53	66	1.66	23.9512	29	17	no	no	no	no	yes	yes	no	no	yes	yes	no	28	1	1	no
Control12	female	66	90	1.66	32.6608	30	19	no	no	no	no	yes	yes	yes	no	yes	yes	no	27	1	1	no
Control13	female	55	65	1.74	21.4692	30	17	no	yes	no	no	yes	yes	yes	no	yes	yes	no	27	1	1	no
Control14	male	71	87	1.75	28.4082	30	22.5	no	no	no	no	yes	yes	no	no	yes	yes	no	28	1	1	no
Control15	male	77	78.5	1.76	25.3422	30	20	no	no	no	no	no	no	yes	no	yes	yes	no	27	1	1	no
Control16	male	66	75	1.75	24.4898	28	15	no	no	no	yes	yes	yes	yes	no	yes	yes	no	23	2	2	no
Control17	male	69	78	1.76	25.1808	29	12.5	yes	yes	yes	no	no	no	yes	yes	yes	yes	no	20	3	3	no
Control18	female	69	80	1.66	29.0318	29	19.5	no	no	no	no	yes	yes	no	no	yes	yes	no	28	1	1	no
Control19	female	75	76	1.66	27.5802	30	13	no	no	no	no	no	no	yes	yes	yes	yes	no	22	2	2	no
Control20	male	77	101	1.92	27.398	30	15	no	no	no	no	no	no	yes	no	yes	yes	no	24	1	1	no
Control21	female	57	70	1.62	26.6728	30	15	no	no	no	no	no	no	no	no	no	no	no	27	missing		yes
Control22	male	79	92	1.82	27.7744	30	20	no	yes	no	no	no	no	yes	no	yes	yes	no	26	2	2	no
Control23	female	83	60	1.6	23.4375	30	11	no	no	no	no	no	no	no	no	yes	yes	no	28	1	1	no
Control24	female	55	55	1.63	20.7008	30	18	no	no	no	no	yes	yes	no	no	yes	yes	no	28	1	1	no
Control25	female	74	70	1.62	26.6728	30	18	no	no	no	no	yes	yes	no	no	yes	yes	yes	28	2	2	no
Control26	male	75	76	1.75	24.8163	30	12	no	no	no	no	no	no	yes	yes	yes	yes	no	0	missing		no
