# Supplementary material for: Dysbiotic shift in the oral microbiota of patients with Alzheimer's disease compared to their healthy life partners—a combinatorial approach and a paired study design
Source: Alzheimers Res Ther. 2026 Jan 13;18:23. doi: 10.1186/s13195-025-01941-1 (PMC12865950; doi:10.1186/s13195-025-01941-1)
Supplement: Supplementary file 5 — Supplementary Material 5: Supplementary Table 3 [file 13195_2025_1941_MOESM5_ESM.xlsx]

## Sheet: Baseline_results
Supplementary Table 3. Detailed statistics of patient characteristics and oral health
Parameter	Shapiro_Group1	Shapiro_Group2	Levene_p	Use_ttest	Test	P_value	CI_lower	CI_upper
Age	0.536827	0.703732	0.475099	TRUE	paired t-test	0.852957	-2.88383	2.40383
Education years	0.286622	0.0237706	0.223162	FALSE	Wilcoxon signed-rank	0.023688	NA	NA
BMI	0.0838166	0.337716	0.983837	TRUE	paired t-test	0.0227658	0.307551	3.74123
Weight	0.4998	0.519505	0.688927	TRUE	paired t-test	0.0583676	-0.28438	15.1244
Height	0.105308	0.104042	0.530859	TRUE	paired t-test	0.523151	-0.0437028	0.0837028
Caries in the last 10 years?	NA	NA	NA	NA	Chi-squared	0.7766	NA	NA
Present caries?	NA	NA	NA	NA	Fisher's exact (RxC)	0.701939	NA	NA
Therapy of caries in the last 10 years?	NA	NA	NA	NA	Chi-squared	0.396144	NA	NA
MMSE	8.31403e-08	0.112877	2.92136e-08	FALSE	Wilcoxon signed-rank	3.54447e-05	NA	NA
Daily implementation of oral hygiene measures?	NA	NA	NA	NA	Fisher's exact (RxC)	1	NA	NA
Subjective oral dryness?	NA	NA	NA	NA	Fisher's exact (RxC)	0.701939	NA	NA
Periodontal disease in the last 10 years?	NA	NA	NA	NA	Chi-squared	0.507801	NA	NA
Present periodontal disease?	NA	NA	NA	NA	Fisher's exact (RxC)	1	NA	NA
Therapy of periodontal disease in the last 10 years?	NA	NA	NA	NA	Fisher's exact (RxC)	1	NA	NA
Dental prosthesis?	NA	NA	NA	NA	Chi-squared	0.4795	NA	NA
SBI_with_missing	NA	NA	NA	NA	Fisher's exact (RxC)	1	NA	NA
SBI_without_missing	6.21025e-05	2.07118e-05	0.637113	FALSE	Wilcoxon signed-rank	1	NA	NA
Tooth extraction in the last 10 years?	NA	NA	NA	NA	Chi-squared	0.0894294	NA	NA
Number of teeth (FDI)	3.28056e-07	1.94501e-06	0.653769	FALSE	Wilcoxon signed-rank	0.496481	NA	NA
Smoking status	NA	NA	NA	NA	Fisher's exact (RxC)	1	NA	NA
