# Supplementary material for: Dysbiotic shift in the oral microbiota of patients with Alzheimer's disease compared to their healthy life partners—a combinatorial approach and a paired study design
Source: Alzheimers Res Ther. 2026 Jan 13;18:23. doi: 10.1186/s13195-025-01941-1 (PMC12865950; doi:10.1186/s13195-025-01941-1)
Supplement: Supplementary file 6 — Supplementary Material 6: Supplementary Table 4 [file 13195_2025_1941_MOESM6_ESM.xlsx]

## Sheet: Sheet1
Supplementary Table 4. Intra-pair correlation and Bray-Curtis-distance compared via permutation test.
Material	Sequencing method	Taxonomic_Level	Input	Correlation_Method	True_Mean_Correlation	Mean_Random_Correlation	SD_Random_Correlation	Z_score	P_value	BC_Mean_Dist	BC_Mean_Random_Dist	BC_P_value
Saliva	WGS	species	raw	pearson	0.6604	0.6144	0.0166	2.773	0.0034	0.4403	0.4918	0
Saliva	WGS	species	raw	spearman	0.6522	0.5925	0.0137	4.345	0.0002	0.4403	0.4918	0
Saliva	WGS	species	filtered	pearson	0.5884	0.5318	0.0204	2.765	0.003	0.4216	0.4715	0
Saliva	WGS	species	filtered	spearman	0.5853	0.5125	0.0189	3.854	0	0.4216	0.4715	0
Saliva	WGS	genus	raw	pearson	0.8563	0.824	0.0125	2.579	0.0094	0.2957	0.3221	0.0132
Saliva	WGS	genus	raw	spearman	0.745	0.7092	0.0112	3.197	0.0014	0.2957	0.3221	0.0132
Saliva	WGS	genus	filtered	pearson	0.8464	0.8109	0.0135	2.637	0.0088	0.2956	0.3219	0.0132
Saliva	WGS	genus	filtered	spearman	0.751	0.7225	0.0091	3.14	0.002	0.2956	0.3219	0.0132
Saliva	WGS	family	raw	pearson	0.8611	0.8308	0.0128	2.371	0.0142	0.2716	0.2969	0.0182
Saliva	WGS	family	raw	spearman	0.7948	0.7578	0.0108	3.427	0.0002	0.2716	0.2969	0.0182
Saliva	WGS	order	raw	pearson	0.8766	0.8479	0.012	2.406	0.0132	0.2381	0.2645	0.0118
Saliva	WGS	order	raw	spearman	0.8389	0.814	0.0096	2.605	0.006	0.2381	0.2645	0.0118
Saliva	WGS	class	raw	pearson	0.8975	0.877	0.0104	1.969	0.0306	0.2057	0.2215	0.0712
Saliva	WGS	class	raw	spearman	0.9191	0.8949	0.0075	3.217	0.0014	0.2057	0.2215	0.0712
Saliva	WGS	phylum	raw	pearson	0.9204	0.9154	0.0101	0.498	0.295	0.1695	0.1748	0.3022
Saliva	WGS	phylum	raw	spearman	0.9371	0.9237	0.0082	1.627	0.055	0.1695	0.1748	0.3022
Saliva	FL	species	raw	pearson	0.68	0.5801	0.0312	3.197	0.0006	0.4686	0.5439	0
Saliva	FL	species	raw	spearman	0.66	0.5884	0.0117	6.108	0	0.4686	0.5439	0
Saliva	FL	species	filtered	pearson	0.6519	0.5433	0.034	3.192	0.0006	0.4567	0.5326	0
Saliva	FL	species	filtered	spearman	0.5581	0.4351	0.0259	4.76	0	0.4567	0.5326	0
Saliva	FL	genus	raw	pearson	0.8341	0.7598	0.0235	3.164	0.0014	0.3248	0.3938	0.0006
Saliva	FL	genus	raw	spearman	0.7564	0.6973	0.0114	5.177	0	0.3248	0.3938	0.0006
Saliva	FL	genus	filtered	pearson	0.8307	0.7545	0.024	3.18	0.0014	0.3244	0.3934	0.0006
Saliva	FL	genus	filtered	spearman	0.755	0.6855	0.0142	4.876	0	0.3244	0.3934	0.0006
Saliva	FL	family	raw	pearson	0.8342	0.7544	0.0254	3.142	0.001	0.299	0.3731	0.0004
Saliva	FL	family	raw	spearman	0.8168	0.7802	0.01	3.668	0.0004	0.299	0.3731	0.0004
Saliva	FL	order	raw	pearson	0.853	0.7703	0.0254	3.263	0.0014	0.2692	0.3441	0.0004
Saliva	FL	order	raw	spearman	0.8891	0.8684	0.0071	2.915	0.0038	0.2692	0.3441	0.0004
Saliva	FL	class	raw	pearson	0.8515	0.7659	0.0256	3.346	0.0014	0.2586	0.3297	0.0006
Saliva	FL	class	raw	spearman	0.9236	0.9036	0.0068	2.955	0.0022	0.2586	0.3297	0.0006
Saliva	FL	phylum	raw	pearson	0.9299	0.865	0.0245	2.651	0.0052	0.1808	0.2505	0.0018
Saliva	FL	phylum	raw	spearman	0.9306	0.9291	0.0058	0.25	0.3924	0.1808	0.2505	0.0018
Saliva	SR	species	raw	pearson	0.6606	0.5994	0.0238	2.573	0.0058	0.4325	0.4846	0
Saliva	SR	species	raw	spearman	0.8068	0.7617	0.0064	7.08	0	0.4325	0.4846	0
Saliva	SR	species	filtered	pearson	0.575	0.4964	0.0301	2.61	0.006	0.4154	0.4676	0
Saliva	SR	species	filtered	spearman	0.5902	0.4863	0.0236	4.397	0	0.4154	0.4676	0
Saliva	SR	genus	raw	pearson	0.8745	0.8376	0.0131	2.811	0.0038	0.2858	0.3195	0.0046
Saliva	SR	genus	raw	spearman	0.7887	0.7329	0.008	6.95	0	0.2858	0.3195	0.0046
Saliva	SR	genus	filtered	pearson	0.8662	0.8263	0.014	2.849	0.0034	0.2851	0.3188	0.0046
Saliva	SR	genus	filtered	spearman	0.8363	0.7787	0.0099	5.805	0	0.2851	0.3188	0.0046
Saliva	SR	family	raw	pearson	0.8764	0.8417	0.0134	2.589	0.0068	0.2632	0.2937	0.012
Saliva	SR	family	raw	spearman	0.8555	0.8179	0.0067	5.648	0	0.2632	0.2937	0.012
Saliva	SR	order	raw	pearson	0.8989	0.8715	0.0125	2.189	0.0176	0.2188	0.251	0.0036
Saliva	SR	order	raw	spearman	0.8943	0.8609	0.0064	5.229	0	0.2188	0.251	0.0036
Saliva	SR	class	raw	pearson	0.9059	0.8791	0.0119	2.25	0.0146	0.1969	0.2252	0.0098
Saliva	SR	class	raw	spearman	0.9182	0.887	0.0065	4.797	0	0.1969	0.2252	0.0098
Saliva	SR	phylum	raw	pearson	0.9522	0.9359	0.0075	2.191	0.0188	0.1491	0.1663	0.0568
Saliva	SR	phylum	raw	spearman	0.9205	0.8937	0.0077	3.489	0.0006	0.1491	0.1663	0.0568
Supragingival	FL	species	raw	pearson	0.5526	0.4493	0.0329	3.138	0.0006	0.5781	0.6484	0
Supragingival	FL	species	raw	spearman	0.5136	0.4562	0.0153	3.756	0	0.5781	0.6484	0
Supragingival	FL	species	filtered	pearson	0.5316	0.4229	0.0344	3.16	0.0006	0.5698	0.641	0
Supragingival	FL	species	filtered	spearman	0.4516	0.3545	0.0249	3.896	0.0002	0.5698	0.641	0
Supragingival	FL	genus	raw	pearson	0.7787	0.7656	0.0253	0.516	0.2972	0.3947	0.418	0.1312
Supragingival	FL	genus	raw	spearman	0.6328	0.596	0.0142	2.59	0.0068	0.3947	0.418	0.1312
Supragingival	FL	genus	filtered	pearson	0.778	0.7648	0.0254	0.519	0.2966	0.3946	0.4179	0.1312
Supragingival	FL	genus	filtered	spearman	0.6275	0.5887	0.0146	2.654	0.0062	0.3946	0.4179	0.1312
Supragingival	FL	family	raw	pearson	0.7763	0.7634	0.0279	0.461	0.3226	0.3755	0.3968	0.1574
Supragingival	FL	family	raw	spearman	0.7242	0.6838	0.0139	2.919	0.003	0.3755	0.3968	0.1574
Supragingival	FL	order	raw	pearson	0.7785	0.7657	0.0283	0.452	0.327	0.3615	0.378	0.2252
Supragingival	FL	order	raw	spearman	0.8098	0.7831	0.0109	2.448	0.0068	0.3615	0.378	0.2252
Supragingival	FL	class	raw	pearson	0.7724	0.7656	0.0282	0.242	0.4026	0.352	0.3618	0.3298
Supragingival	FL	class	raw	spearman	0.8464	0.8316	0.01	1.474	0.074	0.352	0.3618	0.3298
Supragingival	FL	phylum	raw	pearson	0.8945	0.8734	0.022	0.959	0.175	0.2297	0.2498	0.1878
Supragingival	FL	phylum	raw	spearman	0.8882	0.8794	0.0097	0.905	0.1822	0.2297	0.2498	0.1878
Supragingival	SR	species	raw	pearson	0.5642	0.4676	0.0285	3.384	0.0002	0.5507	0.6183	0
Supragingival	SR	species	raw	spearman	0.7821	0.7345	0.0062	7.729	0	0.5507	0.6183	0
Supragingival	SR	species	filtered	pearson	0.5145	0.4054	0.0325	3.354	0.0002	0.5316	0.6	0
Supragingival	SR	species	filtered	spearman	0.4986	0.3353	0.0285	5.736	0	0.5316	0.6	0
Supragingival	SR	genus	raw	pearson	0.7715	0.7468	0.0174	1.425	0.0768	0.402	0.4359	0.0226
Supragingival	SR	genus	raw	spearman	0.7499	0.7048	0.0076	5.941	0	0.402	0.4359	0.0226
Supragingival	SR	genus	filtered	pearson	0.7604	0.7346	0.0179	1.442	0.0756	0.4012	0.4351	0.0228
Supragingival	SR	genus	filtered	spearman	0.7848	0.7241	0.0115	5.291	0	0.4012	0.4351	0.0228
Supragingival	SR	family	raw	pearson	0.7665	0.7447	0.0181	1.202	0.1164	0.3845	0.4144	0.0362
Supragingival	SR	family	raw	spearman	0.8228	0.7933	0.0067	4.394	0	0.3845	0.4144	0.0362
Supragingival	SR	order	raw	pearson	0.764	0.7551	0.0204	0.437	0.3254	0.3704	0.3905	0.1256
Supragingival	SR	order	raw	spearman	0.8795	0.8558	0.0058	4.066	0	0.3704	0.3905	0.1256
Supragingival	SR	class	raw	pearson	0.7679	0.7662	0.0214	0.08	0.467	0.3393	0.3491	0.2894
Supragingival	SR	class	raw	spearman	0.9092	0.8979	0.0054	2.092	0.02	0.3393	0.3491	0.2894
Supragingival	SR	phylum	raw	pearson	0.8814	0.8699	0.0143	0.803	0.2096	0.2528	0.2666	0.207
Supragingival	SR	phylum	raw	spearman	0.9104	0.9048	0.0066	0.852	0.1948	0.2528	0.2666	0.207
