# Supplementary material for: Dysbiotic shift in the oral microbiota of patients with Alzheimer's disease compared to their healthy life partners—a combinatorial approach and a paired study design
Source: Alzheimers Res Ther. 2026 Jan 13;18:23. doi: 10.1186/s13195-025-01941-1 (PMC12865950; doi:10.1186/s13195-025-01941-1)
Supplement: Supplementary file 7 — Supplementary Material 7: Supplementary Table 5 [file 13195_2025_1941_MOESM7_ESM.xlsx]

## Sheet: Sheet1
Supplementary Table 5. Alpha-diversity statistics and raw sample-wise results
Material	Sequencing method	Metric	Shapiro_patient	Shapiro_control	Levene_p	Test	P_value	CI_lower	CI_upper
Saliva	WGS	Shannon	0.7974	0.7814	0.0348	Wilcoxon	0.413	NA	NA
Saliva	WGS	Simpson	0.0002	0.002	0.757	Wilcoxon	0.8378	NA	NA
Saliva	WGS (paired samples only)	Simpson	0.00446062	9.94344e-05	0.947444	Wilcoxon signed rank test	0.934082	NA	NA
Saliva	WGS (paired samples only)	Shannon	0.641471	0.399717	0.20661	Paired t-test	0.607264	-0.155519	0.256531
Saliva	FL	Simpson	2.02348e-05	0.0511447	0.546858	Wilcoxon signed rank test	0.14335	NA	NA
Saliva	FL	Shannon	0.0123362	0.295004	0.342346	Wilcoxon signed rank test	0.0424892	NA	NA
Saliva	SR	Simpson	0.00439521	0.00130948	0.515198	Wilcoxon signed rank test	0.14335	NA	NA
Saliva	SR	Shannon	0.164606	0.110919	0.662875	Paired t-test	0.0239792	0.0255372	0.328794
Supragingival	FL	Simpson	0.00118771	0.000584029	0.844601	Wilcoxon signed rank test	0.113491	NA	NA
Supragingival	FL	Shannon	0.252039	0.0502927	0.901346	Paired t-test	0.298013	-0.445066	0.142315
Supragingival	SR	Simpson	0.000737796	0.000686776	0.476824	Wilcoxon signed rank test	0.915803	NA	NA
Supragingival	SR	Shannon	0.676727	0.270113	0.235487	Paired t-test	0.931237	-0.276277	0.253878
Material	Sequencing method		group	Simpson	Shannon	PairID
Saliva	WGS	X001_Patient01_only_bac.bracken_num	patient	0.889726	3.24011	pair01
Saliva	WGS	X002_Patient02_only_bac.bracken_num	patient	0.951774	3.67111	-
Saliva	WGS	X003_Patient03_only_bac.bracken_num	patient	0.972668	4.14351	pair3
Saliva	WGS	X004_Patient04_only_bac.bracken_num	patient	0.956776	3.93274	pair4
Saliva	WGS	X005_Patient05_only_bac.bracken_num	patient	0.922478	3.65307	pair5
Saliva	WGS	X006_Patient06_only_bac.bracken_num	patient	0.955494	3.72208	pair6
Saliva	WGS	X007_Patient07_only_bac.bracken_num	patient	0.96693	3.79245	pair7
Saliva	WGS	X008_Patient08_only_bac.bracken_num	patient	0.972566	4.14759	pair8
Saliva	WGS	X009_Patient09_only_bac.bracken_num	patient	0.964964	3.86852	pair9
Saliva	WGS	X010_Patient10_only_bac.bracken_num	patient	0.977728	4.20803	pair10
Saliva	WGS	X011_Patient11_only_bac.bracken_num	patient	0.966626	3.82934	pair11
Saliva	WGS	X012_Patient12_only_bac.bracken_num	patient	0.97184	3.89828	pair12
Saliva	WGS	X013_Patient13_only_bac.bracken_num	patient	0.961542	3.86743	pair13
Saliva	WGS	X014_Patient14_only_bac.bracken_num	patient	0.922826	3.57573	pair14
Saliva	WGS	X015_Patient15_only_bac.bracken_num	patient	0.949798	3.60117	pair15
Saliva	WGS	X016_Patient16_only_bac.bracken_num	patient	0.952542	3.47776	-
Saliva	WGS	X018_Patient18_only_bac.bracken_num	patient	0.967236	3.82346	-
Saliva	WGS	X023_Patient23_only_bac.bracken_num	patient	0.95368	3.72468	pair23
Saliva	WGS	Kontrolle01_only_bac.bracken_num	control	0.939662	3.38605	pair01
Saliva	WGS	Kontrolle03_only_bac.bracken_num	control	0.977414	4.33843	pair3
Saliva	WGS	Kontrolle04_only_bac.bracken_num	control	0.962742	3.82832	pair4
Saliva	WGS	Kontrolle05_only_bac.bracken_num	control	0.965696	3.86396	pair5
Saliva	WGS	Kontrolle06_only_bac.bracken_num	control	0.854236	2.90118	pair6
Saliva	WGS	Kontrolle07_only_bac.bracken_num	control	0.967868	4.01727	pair7
Saliva	WGS	Kontrolle08_only_bac.bracken_num	control	0.962372	3.97896	pair8
Saliva	WGS	Kontrolle09_only_bac.bracken_num	control	0.956734	3.63607	pair9
Saliva	WGS	Kontrolle10_only_bac.bracken_num	control	0.970496	4.02057	pair10
Saliva	WGS	Kontrolle11_only_bac.bracken_num	control	0.972114	3.99045	pair11
Saliva	WGS	Kontrolle12_only_bac.bracken_num	control	0.959364	3.67748	pair12
Saliva	WGS	Kontrolle13_only_bac.bracken_num	control	0.957918	3.52237	pair13
Saliva	WGS	Kontrolle14_only_bac.bracken_num	control	0.975612	4.20665	pair14
Saliva	WGS	Kontrolle15_only_bac.bracken_num	control	0.969002	3.92058	pair15
Saliva	WGS	Kontrolle17_only_bac.bracken_num	control	0.940334	3.18937	-
Saliva	WGS	Kontrolle22_only_bac.bracken_num	control	0.931322	3.17224	-
Saliva	WGS	Kontrolle23_only_bac.bracken_num	control	0.91262	3.13946	pair23
Saliva	WGS	Kontrolle24_only_bac.bracken_num	control	0.954154	3.552	-
Saliva	WGS	Kontrolle25_only_bac.bracken_num	control	0.945806	3.35256	-
Saliva	WGS	Kontrolle26_only_bac.bracken_num	control	0.951774	3.67111	-
Saliva	FL	001_2023_09_06_Saliva_Patient01_v3.4.5	patient	0.743889	2.42897	pair01
Saliva	FL	003_2023_08_30_Saliva_Patient03_v3.4.5	patient	0.897263	3.0189	pair03
Saliva	FL	004_2023_08_30_Saliva_Patient04_v3.4.5	patient	0.681737	1.7092	pair04
Saliva	FL	005_2023_09_06_Saliva_Patient05_v3.4.5	patient	0.951307	3.82325	pair05
Saliva	FL	006_2023_09_06_Saliva_Patient06_v3.4.5	patient	0.91325	3.08144	pair06
Saliva	FL	007_2023_09_06_Saliva_Patient07_v3.4.5	patient	0.911354	3.39701	pair07
Saliva	FL	008_2023_08_30_Saliva_Patient08_v3.4.5	patient	0.951638	3.78539	pair08
Saliva	FL	009_2023_08_30_Saliva_Patient09_v3.4.5	patient	0.962557	3.89506	pair09
Saliva	FL	010_2023_08_30_Saliva_Patient10_v3.4.5	patient	0.954127	3.83226	pair10
Saliva	FL	011_2023_08_30_Saliva_Patient11_v3.4.5	patient	0.921394	3.23197	pair11
Saliva	FL	012_2023_08_30_Saliva_Patient12_v3.4.5	patient	0.947162	3.45335	pair12
Saliva	FL	013_2023_08_30_Saliva_Patient13_v3.4.5	patient	0.924234	3.53932	pair13
Saliva	FL	014_2023_08_31_Saliva_Patient14_v3.4.5	patient	0.948585	3.50889	pair14
Saliva	FL	015_2023_08_31_Saliva_Patient15_v3.4.5	patient	0.862252	2.94664	pair15
Saliva	FL	016_2023_08_31_Saliva_Patient16_v3.4.5	patient	0.913405	2.98281	pair16
Saliva	FL	017_2023_08_31_Saliva_Patient17_v3.4.5	patient	0.947223	3.69504	pair17
Saliva	FL	018_2023_08_31_Saliva_Patient18_v3.4.5	patient	0.958114	3.79768	pair18
Saliva	FL	019_2023_08_31_Saliva_Patient19_v3.4.5	patient	0.900623	3.24083	pair19
Saliva	FL	020_2023_08_31_Saliva_Patient20_v3.4.5	patient	0.949692	3.82028	pair20
Saliva	FL	021_2023_08_31_Saliva_Patient21_v3.4.5	patient	0.92613	3.20788	pair21
Saliva	FL	022_2023_08_31_Saliva_Patient22_v3.4.5	patient	0.796892	2.55179	pair22
Saliva	FL	023_2023_08_31_Saliva_Patient23_v3.4.5	patient	0.927806	3.6271	pair23
Saliva	FL	024_2023_08_31_Saliva_Patient24_v3.4.5	patient	0.889407	3.10173	pair24
Saliva	FL	025_2023_08_31_Saliva_Patient25_v3.4.5	patient	0.917534	3.24641	pair25
Saliva	FL	026_2023_09_06_Saliva_Kontrolle01_v3.4.5	control	0.898506	2.93316	pair01
Saliva	FL	027_2023_08_30_Saliva_Kontrolle03_v3.4.5	control	0.831813	2.62408	pair03
Saliva	FL	028_2023_08_30_Saliva_Kontrolle04_v3.4.5	control	0.866408	2.71532	pair04
Saliva	FL	029_2023_09_06_Saliva_Kontrolle05_v3.4.5	control	0.859635	2.80667	pair05
Saliva	FL	030_2023_09_06_Saliva_Kontrolle06_v3.4.5	control	0.875067	2.74836	pair06
Saliva	FL	031_2023_08_30_Saliva_Kontrolle07_v3.4.5	control	0.907405	3.3559	pair07
Saliva	FL	032_2023_08_30_Saliva_Kontrolle08_v3.4.5	control	0.92406	3.4692	pair08
Saliva	FL	033_2023_08_30_Saliva_Kontrolle09_v3.4.5	control	0.906677	3.16725	pair09
Saliva	FL	034_2023_08_30_Saliva_Kontrolle10_v3.4.5	control	0.924047	3.44403	pair10
Saliva	FL	035_2023_08_30_Saliva_Kontrolle11_v3.4.5	control	0.945215	3.49732	pair11
Saliva	FL	036_2023_08_30_Saliva_Kontrolle12_v3.4.5	control	0.914526	3.18998	pair12
Saliva	FL	037_2023_08_31_Saliva_Kontrolle13_v3.4.5	control	0.931328	3.30459	pair13
Saliva	FL	038_2023_08_31_Saliva_Kontrolle14_v3.4.5	control	0.944755	3.71451	pair14
Saliva	FL	039_2023_08_31_Saliva_Kontrolle15_v3.4.5	control	0.948269	3.70626	pair15
Saliva	FL	040_2023_08_31_Saliva_Kontrolle16_v3.4.5	control	0.812946	2.6119	pair16
Saliva	FL	041_2023_08_31_Saliva_Kontrolle17_v3.4.5	control	0.911622	2.98608	pair17
Saliva	FL	042_2023_08_31_Saliva_Kontrolle18_v3.4.5	control	0.94454	3.50929	pair18
Saliva	FL	043_2023_08_31_Saliva_Kontrolle19_v3.4.5	control	0.842	2.92632	pair19
Saliva	FL	044_2023_08_31_Saliva_Kontrolle20_v3.4.5	control	0.934431	3.44859	pair20
Saliva	FL	045_2023_08_31_Saliva_Kontrolle21_v3.4.5	control	0.921994	3.23567	pair21
Saliva	FL	046_2023_08_31_Saliva_Kontrolle22_v3.4.5	control	0.852212	2.78292	pair22
Saliva	FL	047_2023_08_31_Saliva_Kontrolle23_v3.4.5	control	0.807433	2.47561	pair23
Saliva	FL	048_2023_08_31_Saliva_Kontrolle24_v3.4.5	control	0.902759	2.97148	pair24
Saliva	FL	049_2023_09_06_Saliva_Kontrolle25_v3.4.5	control	0.890017	2.81206	pair25
Saliva	SR	001_16s_short_read_Saliva_Patient01	patient	0.946661	3.74469	pair01
Saliva	SR	003_16s_short_read_Saliva_Patient03	patient	0.972231	4.19858	pair03
Saliva	SR	004_16s_short_read_Saliva_Patient04	patient	0.972087	4.15057	pair04
Saliva	SR	005_16s_short_read_Saliva_Patient05	patient	0.981315	4.50982	pair05
Saliva	SR	006_16s_short_read_Saliva_Patient06	patient	0.953699	3.71542	pair06
Saliva	SR	007_16s_short_read_Saliva_Patient07	patient	0.968669	4.09054	pair07
Saliva	SR	008_16s_short_read_Saliva_Patient08	patient	0.974514	4.2459	pair08
Saliva	SR	009_16s_short_read_Saliva_Patient09	patient	0.972777	4.16196	pair09
Saliva	SR	010_16s_short_read_Saliva_Patient10	patient	0.971639	4.18571	pair10
Saliva	SR	011_16s_short_read_Saliva_Patient11	patient	0.97301	4.13224	pair11
Saliva	SR	012_16s_short_read_Saliva_Patient12	patient	0.970946	4.09068	pair12
Saliva	SR	013_16s_short_read_Saliva_Patient13	patient	0.973963	4.22755	pair13
Saliva	SR	014_16s_short_read_Saliva_Patient14	patient	0.955801	3.82801	pair14
Saliva	SR	015_16s_short_read_Saliva_Patient15	patient	0.953895	3.67251	pair15
Saliva	SR	016_16s_short_read_Saliva_Patient16	patient	0.93676	3.30658	pair16
Saliva	SR	017_16s_short_read_Saliva_Patient17	patient	0.972193	4.15635	pair17
Saliva	SR	018_16s_short_read_Saliva_Patient18	patient	0.969421	4.08933	pair18
Saliva	SR	019_16s_short_read_Saliva_Patient19	patient	0.962512	3.97551	pair19
Saliva	SR	020_16s_short_read_Saliva_Patient20	patient	0.977842	4.55029	pair20
Saliva	SR	021_16s_short_read_Saliva_Patient21	patient	0.963541	4.0173	pair21
Saliva	SR	022_16s_short_read_Saliva_Patient22	patient	0.942759	3.65113	pair22
Saliva	SR	023_16s_short_read_Saliva_Patient23	patient	0.970489	4.23575	pair23
Saliva	SR	024_16s_short_read_Saliva_Patient24	patient	0.964408	3.96356	pair24
Saliva	SR	025_16s_short_read_Saliva_Patient25	patient	0.972433	4.28718	pair25
Saliva	SR	026_16s_short_read_Saliva_Kontrolle01	control	0.92909	3.27079	pair01
Saliva	SR	027_16s_short_read_Saliva_Kontrolle03	control	0.973737	4.31479	pair03
Saliva	SR	028_16s_short_read_Saliva_Kontrolle04	control	0.966571	3.98275	pair04
Saliva	SR	029_16s_short_read_Saliva_Kontrolle05	control	0.964569	3.83978	pair05
Saliva	SR	030_16s_short_read_Saliva_Kontrolle06	control	0.93038	3.29549	pair06
Saliva	SR	031_16s_short_read_Saliva_Kontrolle07	control	0.972249	4.11404	pair07
Saliva	SR	032_16s_short_read_Saliva_Kontrolle08	control	0.972931	4.14127	pair08
Saliva	SR	033_16s_short_read_Saliva_Kontrolle09	control	0.960237	3.88168	pair09
Saliva	SR	034_16s_short_read_Saliva_Kontrolle10	control	0.973463	4.09775	pair10
Saliva	SR	035_16s_short_read_Saliva_Kontrolle11	control	0.976693	4.32364	pair11
Saliva	SR	036_16s_short_read_Saliva_Kontrolle12	control	0.965168	3.92925	pair12
Saliva	SR	037_16s_short_read_Saliva_Kontrolle13	control	0.955361	3.73615	pair13
Saliva	SR	038_16s_short_read_Saliva_Kontrolle14	control	0.975628	4.30801	pair14
Saliva	SR	039_16s_short_read_Saliva_Kontrolle15	control	0.970668	4.08336	pair15
Saliva	SR	040_16s_short_read_Saliva_Kontrolle16	control	0.958913	3.71324	pair16
Saliva	SR	041_16s_short_read_Saliva_Kontrolle17	control	0.923326	3.23772	pair17
Saliva	SR	042_16s_short_read_Saliva_Kontrolle18	control	0.964069	3.89351	pair18
Saliva	SR	043_16s_short_read_Saliva_Kontrolle19	control	0.968552	4.01134	pair19
Saliva	SR	044_16s_short_read_Saliva_Kontrolle20	control	0.965718	3.85239	pair20
Saliva	SR	045_16s_short_read_Saliva_Kontrolle21	control	0.966781	4.01922	pair21
Saliva	SR	046_16s_short_read_Saliva_Kontrolle22	control	0.947113	3.52817	pair22
Saliva	SR	047_16s_short_read_Saliva_Kontrolle23	control	0.959791	3.74511	pair23
Saliva	SR	048_16s_short_read_Saliva_Kontrolle24	control	0.955279	3.77422	pair24
Saliva	SR	049_16s_short_read_Saliva_Kontrolle25	control	0.956178	3.84148	pair25
Supragingival	FL	001_2023_09_06_Saliva_Patient01_v3.4.5	patient	0.837066	2.32486	pair01
Supragingival	FL	003_2023_08_30_Saliva_Patient03_v3.4.5	patient	0.782605	2.01524	pair03
Supragingival	FL	004_2023_08_30_Saliva_Patient04_v3.4.5	patient	0.752759	2.46314	pair04
Supragingival	FL	005_2023_09_06_Saliva_Patient05_v3.4.5	patient	0.921387	3.11645	pair05
Supragingival	FL	006_2023_09_06_Saliva_Patient06_v3.4.5	patient	0.845553	2.47312	pair06
Supragingival	FL	007_2023_09_06_Saliva_Patient07_v3.4.5	patient	0.896956	2.80399	pair07
Supragingival	FL	008_2023_08_30_Saliva_Patient08_v3.4.5	patient	0.906111	3.29928	pair08
Supragingival	FL	009_2023_08_30_Saliva_Patient09_v3.4.5	patient	0.840909	2.40295	pair09
Supragingival	FL	010_2023_08_30_Saliva_Patient10_v3.4.5	patient	0.92614	3.2597	pair10
Supragingival	FL	011_2023_08_30_Saliva_Patient11_v3.4.5	patient	0.795892	2.33884	pair11
Supragingival	FL	012_2023_08_30_Saliva_Patient12_v3.4.5	patient	0.815373	2.55318	pair12
Supragingival	FL	013_2023_08_30_Saliva_Patient13_v3.4.5	patient	0.504321	1.42193	pair13
Supragingival	FL	014_2023_08_31_Saliva_Patient14_v3.4.5	patient	0.877219	2.57715	pair14
Supragingival	FL	015_2023_08_31_Saliva_Patient15_v3.4.5	patient	0.829062	2.59722	pair15
Supragingival	FL	016_2023_08_31_Saliva_Patient16_v3.4.5	patient	0.915407	3.01727	pair16
Supragingival	FL	017_2023_08_31_Saliva_Patient17_v3.4.5	patient	0.893689	3.06351	pair17
Supragingival	FL	018_2023_08_31_Saliva_Patient18_v3.4.5	patient	0.703855	2.23446	pair18
Supragingival	FL	019_2023_08_31_Saliva_Patient19_v3.4.5	patient	0.856687	2.5814	pair19
Supragingival	FL	020_2023_08_31_Saliva_Patient20_v3.4.5	patient	0.809814	2.40076	pair20
Supragingival	FL	021_2023_08_31_Saliva_Patient21_v3.4.5	patient	0.621541	1.66753	pair21
Supragingival	FL	022_2023_08_31_Saliva_Patient22_v3.4.5	patient	0.685393	1.5626	pair22
Supragingival	FL	023_2023_08_31_Saliva_Patient23_v3.4.5	patient	0.859271	2.69717	pair23
Supragingival	FL	024_2023_08_31_Saliva_Patient24_v3.4.5	patient	0.595273	1.41013	pair24
Supragingival	FL	025_2023_08_31_Saliva_Patient25_v3.4.5	patient	0.380529	1.13214	pair25
Supragingival	FL	026_2023_08_31_Saliva_Patient26_v3.4.6	patient	0.798528	2.13623	pair26
Supragingival	FL	026_2023_09_06_Saliva_Kontrolle01_v3.4.5	control	0.881165	2.66844	pair01
Supragingival	FL	027_2023_08_30_Saliva_Kontrolle03_v3.4.5	control	0.893846	2.79015	pair03
Supragingival	FL	028_2023_08_30_Saliva_Kontrolle04_v3.4.5	control	0.87776	2.87605	pair04
Supragingival	FL	029_2023_09_06_Saliva_Kontrolle05_v3.4.5	control	0.910444	3.10292	pair05
Supragingival	FL	030_2023_09_06_Saliva_Kontrolle06_v3.4.5	control	0.606397	1.60692	pair06
Supragingival	FL	031_2023_08_30_Saliva_Kontrolle07_v3.4.5	control	0.937914	3.30194	pair07
Supragingival	FL	032_2023_08_30_Saliva_Kontrolle08_v3.4.5	control	0.791307	2.37875	pair08
Supragingival	FL	033_2023_08_30_Saliva_Kontrolle09_v3.4.5	control	0.899306	2.8386	pair09
Supragingival	FL	034_2023_08_30_Saliva_Kontrolle10_v3.4.5	control	0.922317	3.1274	pair10
Supragingival	FL	035_2023_08_30_Saliva_Kontrolle11_v3.4.5	control	0.915202	3.08436	pair11
Supragingival	FL	036_2023_08_30_Saliva_Kontrolle12_v3.4.5	control	0.851077	2.38018	pair12
Supragingival	FL	037_2023_08_31_Saliva_Kontrolle13_v3.4.5	control	0.703834	1.6656	pair13
Supragingival	FL	038_2023_08_31_Saliva_Kontrolle14_v3.4.5	control	0.926005	3.20161	pair14
Supragingival	FL	039_2023_08_31_Saliva_Kontrolle15_v3.4.5	control	0.661405	2.15778	pair15
Supragingival	FL	040_2023_08_31_Saliva_Kontrolle16_v3.4.5	control	0.639953	1.74131	pair16
Supragingival	FL	041_2023_08_31_Saliva_Kontrolle17_v3.4.5	control	0.65021	1.46798	pair17
Supragingival	FL	042_2023_08_31_Saliva_Kontrolle18_v3.4.5	control	0.763035	2.19329	pair18
Supragingival	FL	043_2023_08_31_Saliva_Kontrolle19_v3.4.5	control	0.907352	2.83924	pair19
Supragingival	FL	044_2023_08_31_Saliva_Kontrolle20_v3.4.5	control	0.904552	2.85233	pair20
Supragingival	FL	045_2023_08_31_Saliva_Kontrolle21_v3.4.5	control	0.881596	2.70777	pair21
Supragingival	FL	046_2023_08_31_Saliva_Kontrolle22_v3.4.5	control	0.869067	2.6769	pair22
Supragingival	FL	047_2023_08_31_Saliva_Kontrolle23_v3.4.5	control	0.936862	3.26822	pair23
Supragingival	FL	048_2023_08_31_Saliva_Kontrolle24_v3.4.5	control	0.856688	2.52559	pair24
Supragingival	FL	049_2023_09_06_Saliva_Kontrolle25_v3.4.5	control	0.502493	1.54833	pair25
Supragingival	FL	050_2023_09_06_Saliva_Kontrolle26_v3.4.6	control	0.836649	2.33292	pair26
Supragingival	SR	001_16s_short_read_Supra_Patient01	patient	0.932338	3.25693	pair01
Supragingival	SR	003_16s_short_read_Supra_Patient03	patient	0.906709	3.31525	pair03
Supragingival	SR	004_16s_short_read_Supra_Patient04	patient	0.972494	4.43004	pair04
Supragingival	SR	005_16s_short_read_Supra_Patient05	patient	0.967713	4.12375	pair05
Supragingival	SR	006_16s_short_read_Supra_Patient06	patient	0.96067	3.79739	pair06
Supragingival	SR	007_16s_short_read_Supra_Patient07	patient	0.938123	3.59284	pair07
Supragingival	SR	008_16s_short_read_Supra_Patient08	patient	0.97649	4.35369	pair08
Supragingival	SR	009_16s_short_read_Supra_Patient09	patient	0.93305	3.54472	pair09
Supragingival	SR	010_16s_short_read_Supra_Patient10	patient	0.953797	3.76491	pair10
Supragingival	SR	011_16s_short_read_Supra_Patient11	patient	0.934162	3.45776	pair11
Supragingival	SR	012_16s_short_read_Supra_Patient12	patient	0.865254	3.10152	pair12
Supragingival	SR	013_16s_short_read_Supra_Patient13	patient	0.946338	3.69709	pair13
Supragingival	SR	014_16s_short_read_Supra_Patient14	patient	0.939393	3.5458	pair14
Supragingival	SR	015_16s_short_read_Supra_Patient15	patient	0.910419	3.40024	pair15
Supragingival	SR	016_16s_short_read_Supra_Patient16	patient	0.943058	3.72253	pair16
Supragingival	SR	017_16s_short_read_Supra_Patient17	patient	0.956239	3.75948	pair17
Supragingival	SR	018_16s_short_read_Supra_Patient18	patient	0.966703	4.18492	pair18
Supragingival	SR	019_16s_short_read_Supra_Patient19	patient	0.930306	3.64824	pair19
Supragingival	SR	020_16s_short_read_Supra_Patient20	patient	0.908091	3.42336	pair20
Supragingival	SR	021_16s_short_read_Supra_Patient21	patient	0.936496	3.73567	pair21
Supragingival	SR	022_16s_short_read_Supra_Patient22	patient	0.800963	2.53487	pair22
Supragingival	SR	023_16s_short_read_Supra_Patient23	patient	0.968015	4.08024	pair23
Supragingival	SR	024_16s_short_read_Supra_Patient24	patient	0.885728	3.17056	pair24
Supragingival	SR	025_16s_short_read_Supra_Patient25	patient	0.95358	3.90758	pair25
Supragingival	SR	026_16s_short_read_Supra_Patient26	patient	0.932889	3.51448	pair26
Supragingival	SR	026_16s_short_read_Supra_Kontrolle01	control	0.937727	3.33175	pair01
Supragingival	SR	027_16s_short_read_Supra_Kontrolle03	control	0.975749	4.32418	pair03
Supragingival	SR	028_16s_short_read_Supra_Kontrolle04	control	0.957883	3.91256	pair04
Supragingival	SR	029_16s_short_read_Supra_Kontrolle05	control	0.968105	4.23168	pair05
Supragingival	SR	030_16s_short_read_Supra_Kontrolle06	control	0.913521	3.19463	pair06
Supragingival	SR	031_16s_short_read_Supra_Kontrolle07	control	0.920088	3.5705	pair07
Supragingival	SR	032_16s_short_read_Supra_Kontrolle08	control	0.961746	4.14114	pair08
Supragingival	SR	033_16s_short_read_Supra_Kontrolle09	control	0.906046	3.26727	pair09
Supragingival	SR	034_16s_short_read_Supra_Kontrolle10	control	0.976909	4.29488	pair10
Supragingival	SR	035_16s_short_read_Supra_Kontrolle11	control	0.956466	3.76739	pair11
Supragingival	SR	036_16s_short_read_Supra_Kontrolle12	control	0.937035	3.5122	pair12
Supragingival	SR	037_16s_short_read_Supra_Kontrolle13	control	0.860559	2.86888	pair13
Supragingival	SR	038_16s_short_read_Supra_Kontrolle14	control	0.965548	4.04776	pair14
Supragingival	SR	039_16s_short_read_Supra_Kontrolle15	control	0.916364	3.50421	pair15
Supragingival	SR	040_16s_short_read_Supra_Kontrolle16	control	0.929344	3.50159	pair16
Supragingival	SR	041_16s_short_read_Supra_Kontrolle17	control	0.788067	2.47125	pair17
Supragingival	SR	042_16s_short_read_Supra_Kontrolle18	control	0.916854	3.36013	pair18
Supragingival	SR	043_16s_short_read_Supra_Kontrolle19	control	0.950877	3.70625	pair19
Supragingival	SR	044_16s_short_read_Supra_Kontrolle20	control	0.969778	4.30482	pair20
Supragingival	SR	045_16s_short_read_Supra_Kontrolle21	control	0.958256	4.00617	pair21
Supragingival	SR	046_16s_short_read_Supra_Kontrolle22	control	0.970454	4.15082	pair22
Supragingival	SR	047_16s_short_read_Supra_Kontrolle23	control	0.960228	4.03022	pair23
Supragingival	SR	048_16s_short_read_Supra_Kontrolle24	control	0.929826	3.53701	pair24
Supragingival	SR	049_16s_short_read_Supra_Kontrolle25	control	0.861289	3.29958	pair25
Supragingival	SR	050_16s_short_read_Supra_Kontrolle26	control	0.912864	3.00695	pair26
