# Supplementary material for: Dysbiotic shift in the oral microbiota of patients with Alzheimer's disease compared to their healthy life partners—a combinatorial approach and a paired study design
Source: Alzheimers Res Ther. 2026 Jan 13;18:23. doi: 10.1186/s13195-025-01941-1 (PMC12865950; doi:10.1186/s13195-025-01941-1)
Supplement: Supplementary file 8 — Supplementary Material 8: Supplementary Table 6 [file 13195_2025_1941_MOESM8_ESM.xlsx]

## Sheet: Sheet1
Supplementary Table 6. PERMANOVA and PERMDISP results. Presented are p-values for the basic group-comparison (patients/controls) and for all included Covariates.
PERMANOVA results
Material	Sequencing method	Taxonomic_Level	Group	Age	BMI	Number_of_teeth_FDI	Smoking status	Sex	SBI_with_missing
Saliva	WGS	species	0.0614	0.8789	0.7329	0.089	0.0986	0.6972	0.5538
Saliva	WGS	genus	0.1452	0.8718	0.7656	0.1391	0.105	0.8653	0.6117
Saliva	WGS	family	0.2526	0.458	0.777	0.125	0.0841	0.8514	0.5782
Saliva	WGS	order	0.4123	0.4079	0.7182	0.1658	0.1042	0.7833	0.6103
Saliva	WGS	class	0.6125	0.6218	0.6933	0.2603	0.1043	0.8322	0.6277
Saliva	WGS	phylum	0.4394	0.2289	0.8077	0.4277	0.0957	0.9765	0.8208
Saliva	FL	species	0.0063	0.9004	0.7484	0.2568	0.0834	0.8136	0.4911
Saliva	FL	genus	0.1027	0.7104	0.7973	0.4263	0.2066	0.6911	0.3774
Saliva	FL	family	0.2164	0.7551	0.792	0.4531	0.1989	0.7521	0.3491
Saliva	FL	order	0.3563	0.7502	0.6966	0.5241	0.2021	0.8533	0.4323
Saliva	FL	class	0.429	0.7486	0.6829	0.5396	0.1836	0.908	0.3475
Saliva	FL	phylum	0.5216	0.723	0.7178	0.6767	0.3497	0.776	0.8432
Saliva	SR	species	0.0158	0.9215	0.231	0.1693	0.0907	0.6268	0.7357
Saliva	SR	genus	0.1671	0.8349	0.5241	0.3421	0.3071	0.4491	0.7534
Saliva	SR	family	0.3138	0.4607	0.4811	0.3283	0.2367	0.4571	0.7675
Saliva	SR	order	0.4156	0.5901	0.3512	0.3755	0.1484	0.4222	0.825
Saliva	SR	class	0.6672	0.6547	0.4279	0.4243	0.1475	0.548	0.8554
Saliva	SR	phylum	0.5439	0.6368	0.7361	0.5351	0.3751	0.7513	0.9568
Supragingival	FL	species	0.239	0.706	0.3991	0.0259	0.4421	0.2495	0.7109
Supragingival	FL	genus	0.2099	0.9509	0.8787	0.0394	0.4424	0.3927	0.8952
Supragingival	FL	family	0.1878	0.9444	0.8404	0.0259	0.4652	0.2822	0.8651
Supragingival	FL	order	0.2146	0.9466	0.8719	0.0283	0.4524	0.3292	0.8783
Supragingival	FL	class	0.2441	0.9485	0.8953	0.0378	0.462	0.3272	0.9102
Supragingival	FL	phylum	0.1298	0.9475	0.9386	0.1309	0.3977	0.6887	0.7121
Supragingival	SR	species	0.0618	0.8857	0.8167	0.1134	0.2594	0.8746	0.5943
Supragingival	SR	genus	0.1821	0.8452	0.8944	0.1377	0.5245	0.7416	0.7474
Supragingival	SR	family	0.1842	0.8386	0.8567	0.1335	0.5089	0.6182	0.6837
Supragingival	SR	order	0.2259	0.8808	0.8835	0.1453	0.4928	0.6595	0.7692
Supragingival	SR	class	0.3756	0.8783	0.9119	0.1528	0.3936	0.5496	0.8404
Supragingival	SR	phylum	0.361	0.7369	0.9442	0.4471	0.6623	0.8058	0.9077
PERMDISP results
Material	Sequencing method	Taxonomic_Level	Group_p_value
Saliva	WGS	species	0.0025
Saliva	WGS	genus	0.0053
Saliva	WGS	family	0.0247
Saliva	WGS	order	0.0853
Saliva	WGS	class	0.2988
Saliva	WGS	phylum	0.5257
Saliva	FL	species	0.0036
Saliva	FL	genus	0.0559
Saliva	FL	family	0.0957
Saliva	FL	order	0.2427
Saliva	FL	class	0.3298
Saliva	FL	phylum	0.3664
Saliva	SR	species	0.0365
Saliva	SR	genus	0.1635
Saliva	SR	family	0.2668
Saliva	SR	order	0.7075
Saliva	SR	class	0.9702
Saliva	SR	phylum	0.6701
Supragingival	FL	species	0.087
Supragingival	FL	genus	0.6893
Supragingival	FL	family	0.6375
Supragingival	FL	order	0.8217
Supragingival	FL	class	0.8653
Supragingival	FL	phylum	0.6426
Supragingival	SR	species	0.1731
Supragingival	SR	genus	0.6415
Supragingival	SR	family	0.6639
Supragingival	SR	order	0.7404
Supragingival	SR	class	0.6044
Supragingival	SR	phylum	0.6492
