# Supplementary material for: Dysbiotic shift in the oral microbiota of patients with Alzheimer's disease compared to their healthy life partners—a combinatorial approach and a paired study design
Source: Alzheimers Res Ther. 2026 Jan 13;18:23. doi: 10.1186/s13195-025-01941-1 (PMC12865950; doi:10.1186/s13195-025-01941-1)
Supplement: Supplementary file 9 — Supplementary Material 9: Supplementary Table 7 [file 13195_2025_1941_MOESM9_ESM.xlsx]

## Sheet: Sheet1
Supplementary Table 7. GLMMMiRKAT results. First the original analysis without permutation is shown. Second the results after 1000 permutations with randomly changing the pairing of patients and controls are shown. Presented are p-values for the group comparison (patient/control)
Without permutation								With permutation
Material	Sequencing method	Taxonomic_Level	p_value_Bray_Curtis	p_value_Jaccard	p_value_Manhattan	p_value_Omnibus		Material	Sequencing method	Taxonomic_Level	p_value_Bray_Curtis	p_value_Jaccard	p_value_Manhattan	p_value_Omnibus
Saliva	WGS	species	0.1348	0.099	0.1347	0.1098		Saliva	WGS	species	0.291467	0.250743	0.29153	0.278229
Saliva	WGS	genus	0.1289	0.1733	0.1289	0.1442		Saliva	WGS	genus	0.206125	0.269216	0.206125	0.228196
Saliva	WGS	family	0.3725	0.39	0.3724	0.4025		Saliva	WGS	family	0.513054	0.547919	0.513009	0.545138
Saliva	WGS	order	0.5605	0.6102	0.5605	0.5926		Saliva	WGS	order	0.685343	0.736004	0.685369	0.714194
Saliva	WGS	class	0.6783	0.7076	0.6783	0.7035		Saliva	WGS	class	0.763913	0.793362	0.76391	0.785387
Saliva	WGS	phylum	0.4226	0.4571	0.4226	0.4441		Saliva	WGS	phylum	0.470571	0.512507	0.470566	0.492321
Saliva	FL	species	0.0247	0.024	0.0247	0.0276		Saliva	FL	species	0.0644473	0.0683514	0.0644473	0.0722674
Saliva	FL	genus	0.4354	0.4758	0.4354	0.4771		Saliva	FL	genus	0.60127	0.645685	0.60127	0.64238
Saliva	FL	family	0.6485	0.6594	0.6485	0.6892		Saliva	FL	family	0.779093	0.794759	0.779093	0.813167
Saliva	FL	order	0.8794	0.8947	0.8794	0.9046		Saliva	FL	order	0.937313	0.949775	0.937313	0.953238
Saliva	FL	class	0.909	0.9097	0.909	0.93		Saliva	FL	class	0.950489	0.955363	0.950489	0.96402
Saliva	FL	phylum	0.8259	0.8599	0.8259	0.8833		Saliva	FL	phylum	0.900302	0.924015	0.900302	0.934329
Saliva	SR	species	0.0315	0.0352	0.0315	0.0352		Saliva	SR	species	0.0714396	0.0836554	0.0714396	0.0798693
Saliva	SR	genus	0.329	0.4116	0.329	0.3577		Saliva	SR	genus	0.449284	0.532333	0.449284	0.476867
Saliva	SR	family	0.5286	0.6127	0.5286	0.5595		Saliva	SR	family	0.623724	0.700082	0.623724	0.651501
Saliva	SR	order	0.7451	0.7526	0.7451	0.7735		Saliva	SR	order	0.81235	0.823601	0.81235	0.833964
Saliva	SR	class	0.8865	0.8919	0.8865	0.9029		Saliva	SR	class	0.923984	0.928675	0.923984	0.935429
Saliva	SR	phylum	0.8934	0.8548	0.8934	0.8743		Saliva	SR	phylum	0.91648	0.884866	0.91648	0.901316
Supragingival	FL	species	0.1872	0.1354	0.1872	0.1519		Supragingival	FL	species	0.326941	0.263528	0.326941	0.288807
Supragingival	FL	genus	0.2134	0.227	0.2134	0.2369		Supragingival	FL	genus	0.241954	0.262522	0.241954	0.266276
Supragingival	FL	family	0.2035	0.2252	0.2035	0.2268		Supragingival	FL	family	0.229344	0.263238	0.229344	0.25245
Supragingival	FL	order	0.2325	0.2897	0.2325	0.2554		Supragingival	FL	order	0.256018	0.321042	0.256018	0.280454
Supragingival	FL	class	0.265	0.3243	0.265	0.2918		Supragingival	FL	class	0.27864	0.341934	0.27864	0.304796
Supragingival	FL	phylum	0.1679	0.3107	0.1679	0.1888		Supragingival	FL	phylum	0.214467	0.344658	0.214467	0.237657
Supragingival	SR	species	0.0681	0.0453	0.0681	0.0532		Supragingival	SR	species	0.190278	0.152972	0.190278	0.16907
Supragingival	SR	genus	0.2133	0.1313	0.2133	0.1476		Supragingival	SR	genus	0.282051	0.197649	0.282051	0.218538
Supragingival	SR	family	0.2109	0.1233	0.2109	0.1402		Supragingival	SR	family	0.267746	0.190185	0.267746	0.210926
Supragingival	SR	order	0.2457	0.1598	0.2457	0.1799		Supragingival	SR	order	0.279339	0.20261	0.279339	0.223515
Supragingival	SR	class	0.3421	0.2173	0.3421	0.2401		Supragingival	SR	class	0.357132	0.23994	0.357132	0.263419
Supragingival	SR	phylum	0.2743	0.1755	0.2743	0.1911		Supragingival	SR	phylum	0.295803	0.207902	0.295803	0.225965
