# Supplementary material for: Dysbiotic shift in the oral microbiota of patients with Alzheimer's disease compared to their healthy life partners—a combinatorial approach and a paired study design
Source: Alzheimers Res Ther. 2026 Jan 13;18:23. doi: 10.1186/s13195-025-01941-1 (PMC12865950; doi:10.1186/s13195-025-01941-1)
Supplement: Supplementary file 10 — Supplementary Material 10: Supplementary Table 8 [file 13195_2025_1941_MOESM10_ESM.xlsx]

## Sheet: Sheet1
Supplementary Table 8. Limma results for all materials and sequencing methods. First the original analysis without permutation is shown. Second the results after 1000 permutations with randomly changing the pairing of patients and controls are shown. Presented are only taxa which with an adjusted p-value < 0.1
Without permutation															With permutation
Material	Method	Level	Taxon	logFC	AveExpr	t	P.Value	adj.P.Val	B	SE	CI_lower	CI_upper			Material	Method	Level	Taxon	logFC	AveExpr	t	P.Value	adj.P.Val	B	SE	CI_lower	CI_upper
Saliva	WGS	species	Prevotella nigrescens	1.5974	11.0309	3.55028	0.000754713	0.0461743	-0.61291	0.5055	0.576	2.619			Saliva	WGS	species	Prevotella nigrescens	1.57809	11.0309	3.31514	0.00160975	0.0963118	-1.19104	0.540375	0.485951	2.67022
Saliva	WGS	species	Streptococcus sp. oral taxon 431	-1.09627	14.0825	-3.35028	0.00139922	0.0461743	-1.28808	0.3272	-1.758	-0.435			Saliva	WGS	species	Streptococcus sp. oral taxon 431	-1.07319	14.0825	-3.10943	0.00295783	0.0976084	-1.82326	0.345377	-1.77122	-0.375162
Saliva	WGS	family	Lactobacillaceae	1.75307	10.1996	3.61031	0.000606271	0.0151568	-0.464045	0.4474	0.849	2.657			Saliva	WGS	family	Lactobacillaceae	1.77324	10.1996	3.57992	0.000676295	0.0169074	-0.544888	0.456652	0.850315	2.69617
Saliva	WGS	family	Propionibacteriaceae	1.288	11.4994	2.99449	0.00392344	0.049043	-2.18835	0.4279	0.423	2.153			Saliva	WGS	family	Propionibacteriaceae	1.29147	11.4851	2.91361	0.00509148	0.0585155	-2.38053	0.43772	0.406811	2.17615
Saliva	WGS	family	Bifidobacteriaceae	1.49211	11.0055	2.76238	0.00750864	0.062572	-2.7493	0.4083	0.667	2.317			Saliva	WGS	family	Bifidobacteriaceae	1.51352	11.0198	2.77598	0.0073209	0.06101	-2.70663	0.417314	0.670122	2.35693
Saliva	WGS	order	Propionibacteriales	1.23852	11.5185	3.13341	0.00270984	0.0541968	-1.68904	0.4246	0.38	2.097			Saliva	WGS	order	Propionibacteriales	1.23378	11.5146	3.0177	0.00391146	0.0719085	-1.9393	0.437858	0.348857	2.11872
Saliva	WGS	order	Bifidobacteriales	1.44989	10.9611	2.73854	0.00818447	0.0818447	-2.61471	0.3733	0.695	2.204			Saliva	WGS	order	Bifidobacteriales	1.49086	10.965	2.76671	0.00765629	0.0765631	-2.51302	0.384607	0.713547	2.26818
Saliva	FL	species	Prevotella maculosa	3.11214	4.27179	4.60658	2.68958e-05	0.00457229	2.43541	0.9787	1.134	5.09			Saliva	FL	species	Prevotella maculosa	3.02267	4.27179	4.10542	0.000150008	0.0254829	0.916654	1.07365	0.852735	5.19259
Saliva	FL	species	Streptococcus anginosus	3.02833	7.90257	3.94527	0.000240411	0.01964	0.453854	0.8641	1.282	4.775			Saliva	FL	species	Streptococcus anginosus	3.09537	7.11053	3.59156	0.000752916	0.0426667	-0.510726	0.877271	1.32233	4.86838
Saliva	FL	species	Anaeroglobus geminatus	3.20603	5.67775	3.8304	0.000346588	0.01964	0.130159	0.843	1.502	4.91			Saliva	FL	species	Anaeroglobus geminatus	3.14634	6.46979	3.6126	0.000704926	0.0426389	-0.453535	0.966895	1.19216	5.10051
Saliva	FL	species	Lancefieldella rimae	2.41633	4.08009	3.30668	0.00171805	0.0482915	-1.29836	0.8214	0.756	4.076			Saliva	FL	species	Lancefieldella rimae	2.43713	4.68705	2.96827	0.0033197	0.0995415	-1.80867	0.903008	0.612082	4.26219
Saliva	FL	species	Leptotrichia hofstadii	2.83252	5.68805	3.25115	0.00202154	0.0482915	-1.43359	0.7098	1.398	4.267			Saliva	FL	species	Leptotrichia hofstadii	2.63844	5.50762	2.92563	0.00350322	0.0996694	-1.85295	0.766919	1.08845	4.18845
Saliva	FL	species	Prevotella loescheii	2.58003	7.27297	3.22609	0.0021745	0.0482915	-1.50169	0.9149	0.731	4.429			Saliva	FL	species	Prevotella loescheii	2.23975	7.90382	2.47878	0.00455357	0.112424	-2.1021	1.13507	-0.054297	4.53381
Saliva	FL	species	Veillonella dispar	-1.51654	15.4698	-3.36998	0.00142481	0.0482915	-1.51456	0.5903	-2.71	-0.323			Saliva	FL	species	Veillonella dispar	-0.975655	14.3939	-2.42123	0.00289774	0.100175	-1.9999	0.556701	-2.10079	0.149482
Saliva	FL	species	Treponema socranskii	2.56037	4.95652	3.14019	0.00278564	0.0482915	-1.71634	0.9117	0.718	4.403			Saliva	FL	species	Treponema socranskii	2.46385	4.97858	2.88463	0.00577904	0.12231	-2.27659	0.993801	0.455285	4.47241
Saliva	FL	species	Capnocytophaga leadbetteri	2.55422	6.72256	3.13335	0.00284068	0.0482915	-1.73768	0.8752	0.785	4.323			Saliva	FL	species	Capnocytophaga leadbetteri	2.50704	6.7428	2.76973	0.00775089	0.130446	-2.52948	0.971577	0.543415	4.47067
Saliva	FL	species	Streptococcus sp. oral taxon 431	-1.252	14.0024	-3.1952	0.00237802	0.0482915	-1.89893	0.5956	-2.456	-0.048			Saliva	FL	species	Streptococcus sp. oral taxon 431	0.85635	11.0967	0.936964	0.00953351	0.136452	-2.85878	0.661117	-0.479816	2.19252
Saliva	FL	species	Selenomonas infelix	2.26635	7.02258	2.97971	0.00438132	0.0677114	-2.11877	0.8395	0.57	3.963			Saliva	FL	species	Selenomonas infelix	2.23717	7.08368	2.68483	0.00870536	0.132484	-2.63221	1.05605	0.102815	4.37153
Saliva	FL	species	[Eubacterium] brachy	2.30195	7.49027	2.80661	0.00703417	0.0784178	-2.52913	0.7527	0.781	3.823			Saliva	FL	species	[Eubacterium] brachy	1.27788	9.7669	1.22745	0.00954972	0.135515	-2.79892	0.764527	-0.267294	2.82304
Saliva	FL	species	Dialister pneumosintes	2.38766	6.08201	2.7887	0.0073805	0.0784178	-2.5695	0.7868	0.797	3.978			Saliva	FL	species	Dialister pneumosintes	2.28643	6.8151	2.40342	0.012314	0.143152	-2.93793	0.909601	0.448088	4.12481
Saliva	FL	species	Lachnoanaerobaculum orale	-1.74917	10.5056	-2.80919	0.00698551	0.0784178	-2.63857	0.6904	-3.145	-0.354			Saliva	FL	species	Lachnoanaerobaculum orale	-1.6017	10.4698	-2.4515	0.0143016	0.150826	-3.15802	0.751216	-3.11996	-0.083431
Saliva	FL	species	Fusobacterium nucleatum	1.47464	11.1101	2.81257	0.00692236	0.0784178	-2.65291	0.6219	0.218	2.732			Saliva	FL	species	Fusobacterium nucleatum	0.718987	11.2645	0.664049	0.00916714	0.134976	-2.83207	0.641163	-0.576855	2.01483
Saliva	FL	species	Prevotella nigrescens	2.42964	8.84322	2.73868	0.00843259	0.0797689	-2.73466	0.7637	0.886	3.973			Saliva	FL	species	Prevotella nigrescens	2.36161	8.5385	2.45876	0.0126957	0.143966	-2.99047	0.792564	0.759776	3.96345
Saliva	FL	species	Streptococcus parasanguinis	-1.41769	13.2846	-2.79652	0.00722742	0.0784178	-2.84983	0.4835	-2.395	-0.44			Saliva	FL	species	Streptococcus parasanguinis	-1.35167	13.3056	-2.48998	0.0161959	0.156051	-3.45345	0.650503	-2.66638	-0.036951
Saliva	FL	species	Streptococcus sp. LPB0220	-1.60297	13.6818	-2.73808	0.00844612	0.0797689	-3.03348	0.5879	-2.791	-0.415			Saliva	FL	species	Streptococcus sp. LPB0220	-1.48994	13.658	-2.47846	0.0166917	0.15687	-3.52388	0.534496	-2.57019	-0.409686
Saliva	FL	genus	Anaeroglobus	3.24287	5.6539	3.86438	0.000336441	0.0208593	0.113336	0.9906	1.241	5.245			Saliva	FL	genus	Anaeroglobus	3.24632	5.6539	3.66076	0.000664506	0.0411994	-0.418834	1.09459	1.03407	5.45856
Saliva	SR	species	Streptococcus anginosus	2.20002	9.24067	5.06873	6.91568e-06	0.00244123	3.67845	0.6076	0.972	3.428			Saliva	SR	species	Streptococcus anginosus	2.20169	9.24067	4.7603	2.01599e-05	0.00711645	2.71747	0.654255	0.879397	3.52399
Saliva	SR	species	Olsenella profusa	3.73665	2.11177	4.35476	7.33354e-05	0.00963025	1.54141	0.693	2.336	5.137			Saliva	SR	species	Olsenella profusa	3.72796	2.16135	4.16	0.000141307	0.0173664	0.974707	0.743416	2.22546	5.23046
Saliva	SR	species	Streptococcus sobrinus	3.1356	4.70775	4.28916	9.05995e-05	0.00963025	1.35362	0.6603	1.801	4.47			Saliva	SR	species	Streptococcus sobrinus	2.25753	10.4442	4.06139	0.000193104	0.0173867	0.551097	0.35237	1.54537	2.9697
Saliva	SR	species	Prevotella nigrescens	2.17975	10.849	4.23115	0.000109125	0.00963025	1.01832	0.3223	1.528	2.831			Saliva	SR	species	Prevotella nigrescens	3.0729	5.00492	4.0622	0.000192488	0.0173735	0.694537	0.676136	1.70636	4.43943
Saliva	SR	species	Selenomonas flueggei	2.71178	6.59647	4.13895	0.000146391	0.0103352	0.903424	0.5673	1.565	3.858			Saliva	SR	species	Selenomonas flueggei	2.77045	6.65459	3.94551	0.000275856	0.0195016	0.358487	0.599486	1.55882	3.98207
Saliva	SR	species	Prevotella maculosa	2.54531	6.46993	3.9126	0.000297997	0.0175321	0.256715	0.4985	1.538	3.553			Saliva	SR	species	Prevotella maculosa	2.56071	6.46993	3.69318	0.000596909	0.0351087	-0.336651	0.522835	1.50401	3.61739
Saliva	SR	species	Prevotella dentasini	2.36246	6.87527	3.71428	0.000548091	0.0249682	-0.312466	0.8134	0.718	4.006			Saliva	SR	species	Prevotella dentasini	2.7111	6.74427	3.50262	0.00105028	0.0461925	-0.864408	0.560932	1.57742	3.84479
Saliva	SR	species	Bifidobacterium dentium	2.70311	6.7257	3.69384	0.00058317	0.0249682	-0.367701	0.5309	1.63	3.776			Saliva	SR	species	Bifidobacterium dentium	2.4078	6.86076	3.53747	0.000948589	0.0455731	-0.77159	0.867906	0.653712	4.16188
Saliva	SR	species	Streptococcus mutans	1.52092	8.75518	3.66488	0.000636584	0.0249682	-0.553341	0.4015	0.709	2.332			Saliva	SR	species	Streptococcus mutans	1.51304	8.73629	3.41328	0.00131272	0.0514909	-1.17146	0.423231	0.657655	2.36842
Saliva	SR	species	Streptococcus pyogenes	-2.54456	1.34303	-3.38482	0.00146156	0.0429943	-1.11727	0.5552	-3.667	-1.423			Saliva	SR	species	Streptococcus pyogenes	1.06632	6.14596	1.97073	0.00234327	0.0723803	-1.61103	0.503606	0.048485	2.08414
Saliva	SR	species	Lancefieldella rimae	1.64117	8.21823	3.40411	0.00138161	0.0429943	-1.23905	0.4144	0.804	2.479			Saliva	SR	species	Lancefieldella rimae	-1.1847	2.88455	-1.34668	0.00245178	0.0722117	-1.57293	0.542566	-2.28126	-0.088139
Saliva	SR	species	Lactobacillus reuteri	3.20869	3.39322	3.30358	0.00184916	0.0502117	-1.3498	0.4929	2.212	4.205			Saliva	SR	species	Lactobacillus reuteri	2.50122	3.98782	2.60177	0.00265908	0.0726942	-1.65513	0.502091	1.48647	3.51596
Saliva	SR	species	Streptococcus parasanguinis	-1.35493	13.3392	-3.44029	0.00124275	0.0429943	-1.36241	0.3433	-2.049	-0.661			Saliva	SR	species	Streptococcus parasanguinis	2.59412	5.34588	2.36537	0.00400586	0.0958644	-2.05229	0.745416	1.08759	4.10064
Saliva	SR	species	Selenomonas sp. oral taxon 920	1.41879	9.13527	3.25074	0.00215164	0.054252	-1.69932	0.3514	0.709	2.129			Saliva	SR	species	Selenomonas sp. oral taxon 920	-0.302795	11.5517	-1.24557	0.00276268	0.075196	-1.96193	0.33553	-0.98094	0.375341
Saliva	SR	species	Pseudopropionibacterium propionicum	2.31308	5.55285	3.04451	0.00384043	0.0818273	-2.01644	0.7349	0.828	3.798			Saliva	SR	species	Pseudopropionibacterium propionicum	2.19397	5.88288	2.79871	0.00754444	0.150485	-2.58081	0.573054	1.03578	3.35216
Saliva	SR	species	Lactobacillus vaginalis	2.97998	4.14208	3.03517	0.00394069	0.0818273	-2.02412	0.4749	2.02	3.94			Saliva	SR	species	Lactobacillus vaginalis	0.993095	9.66998	1.86403	0.00285965	0.074336	-1.91987	0.444054	0.095643	1.89057
Saliva	SR	species	Anaeroglobus geminatus	1.90711	7.13954	3.03858	0.00390377	0.0818273	-2.10847	0.6993	0.494	3.32			Saliva	SR	species	Anaeroglobus geminatus	1.94518	6.80951	2.79937	0.00753199	0.15122	-2.62835	0.571987	0.789144	3.10121
Saliva	SR	genus	Lactobacillus	3.05554	7.84704	3.89096	0.000316356	0.0293473	0.229082	0.644	1.754	4.357			Saliva	SR	genus	Lactobacillus	3.13456	7.84826	3.83562	0.000382574	0.0433003	0.0786115	0.681969	1.75625	4.51286
Saliva	SR	genus	Olsenella	2.05454	8.45524	3.76805	0.000462162	0.0293473	-0.103538	0.5126	1.018	3.091			Saliva	SR	genus	Olsenella	2.06717	8.45402	3.64313	0.000695126	0.0441405	-0.435088	0.540246	0.975289	3.15905
Saliva	SR	genus	Anaeroglobus	2.09607	7.13641	3.18438	0.00258793	0.095362	-1.58867	0.5891	0.906	3.287			Saliva	SR	genus	Anaeroglobus	2.11041	6.91514	2.98711	0.00455527	0.133741	-2.04552	0.71761	0.660062	3.56076
Saliva	SR	genus	Scardovia	2.38165	5.23589	3.05856	0.00368144	0.095362	-1.86753	0.7591	0.847	3.916			Saliva	SR	genus	Scardovia	2.45442	5.36032	3.04101	0.00391584	0.133671	-1.90643	0.687652	1.06463	3.84422
Saliva	SR	genus	Parascardovia	2.58716	4.23227	2.99143	0.0044296	0.095362	-2.02161	0.7627	1.046	4.129			Saliva	SR	genus	Parascardovia	2.60598	4.33465	2.90837	0.00562079	0.134108	-2.20364	0.790611	1.00811	4.20385
Saliva	SR	genus	Dialister	1.31849	10.1542	2.98524	0.00450529	0.095362	-2.20306	0.518	0.272	2.365			Saliva	SR	genus	Dialister	1.60944	8.74621	2.82081	0.00713135	0.135268	-2.51553	0.585856	0.425357	2.7935
Saliva	SR	genus	Schwartzia	2.19853	5.61619	2.87894	0.00600997	0.096146	-2.26749	0.7614	0.66	3.737			Saliva	SR	genus	Schwartzia	2.15221	5.97507	2.79594	0.00758916	0.135043	-2.45633	0.851329	0.431609	3.87283
Saliva	SR	genus	Shuttleworthia	2.31591	5.17896	2.85288	0.00644425	0.096146	-2.32274	0.7683	0.763	3.869			Saliva	SR	genus	Shuttleworthia	2.12309	6.21872	2.75783	0.0084405	0.136597	-2.55928	0.757962	0.5912	3.65499
Saliva	SR	genus	Anaerorhabdus	2.25581	1.77595	2.80525	0.00731428	0.096146	-2.42183	1.184	-0.137	4.649			Saliva	SR	genus	Anaerorhabdus	2.22678	1.81134	2.6161	0.0120983	0.153138	-2.80848	1.25979	-0.319364	4.7729
Saliva	SR	genus	Capnocytophaga	1.16515	12.2927	2.79222	0.00757055	0.096146	-2.82901	0.4618	0.232	2.099			Saliva	SR	genus	Capnocytophaga	1.17185	12.2612	2.68086	0.0102613	0.143773	-3.05845	0.490816	0.179886	2.16381
Saliva	SR	family	Lactobacillaceae	3.26092	8.20844	4.16705	0.000138469	0.00955435	0.872199	0.5737	2.101	4.42			Saliva	SR	family	Lactobacillaceae	3.31039	8.20844	4.11272	0.000168562	0.0116308	0.721796	0.585873	2.12629	4.49448
Supragingival	SR	species	Bifidobacterium dentium	3.07947	7.61814	4.22017	9.46869e-05	0.0320042	1.14085	0.8465	1.37	4.789			Supragingival	SR	species	Bifidobacterium dentium	3.11799	7.61814	3.93666	0.000245459	0.082965	0.020904	0.914632	1.27085	4.96512
Supragingival	SR	class	Coriobacteriia	1.24592	11.6506	3.03094	0.00377388	0.0905732	-1.92646	0.4648	0.307	2.185			Supragingival	SR	class	Coriobacteriia	1.24532	11.6506	2.98478	0.00437638	0.105033	-2.02311	0.474223	0.287613	2.20302
