# Supplementary material for: Dysbiotic shift in the oral microbiota of patients with Alzheimer's disease compared to their healthy life partners—a combinatorial approach and a paired study design
Source: Alzheimers Res Ther. 2026 Jan 13;18:23. doi: 10.1186/s13195-025-01941-1 (PMC12865950; doi:10.1186/s13195-025-01941-1)
Supplement: Supplementary file 11 — Supplementary Material 11: Supplementary Table 9 [file 13195_2025_1941_MOESM11_ESM.xlsx]

## Sheet: Sheet1
Supplementary Table 9. ANCOM-BC2 results for all materials and sequencing methods. Presented are only taxa which with an adjusted p-value < 0.1
Material	Sequencing method	Level	taxon	lfc_(Intercept)	lfc_grouppatient	lfc_Age	lfc_Sexfemale	lfc_BMI	lfc_number_of_teeth_FDI	lfc_Smoking_statusno	lfc_SBI2	lfc_SBI3	lfc_SBImissing	se_(Intercept)	se_Grouppatient	se_Age	se_Sexfemale	se_BMI	se_Number_of_teeth_FDI	se_Smoking_statusno	se_SBI2	se_SBI3	se_SBImissing	W_(Intercept)	W_Grouppatient	W_Age	W_Sexfemale	W_BMI	W_Number_of_teeth_FDI	W_Smoking_statusno	W_SBI2	W_SBI3	W_SBImissing	CI_lower_Grouppatient	CI_upper_Grouppatient	p_(Intercept)	p_Grouppatient	p_Age	p_Sexfemale	p_BMI	p_Number_of_teeth_FDI	p_Smoking_statusno	p_SBI2	p_SBI3	p_SBImissing	q_(Intercept)	q_Grouppatient	q_Age	q_Sexfemale
Saliva	WGS	species	Streptococcus salivarius	2.72232	-0.616496	-0.0185057	0.0129705	-0.00515107	-0.0156142	-0.646383	0.304941	-0.414696	0.256705	2.73019	0.25569	0.0231113	0.306429	0.0571522	0.0348001	0.415193	0.382331	0.692656	0.808128	0.997115	-2.41111	-0.80072	0.0423281	-0.0901289	-0.448682	-1.55683	0.797584	-0.598705	0.317654	-1.13299	-0.100003	0.324703	0.0205887	0.428024	0.966448	0.928635	0.656082	0.12739	0.429822	0.552745	0.7524	1	0.0837746	1	1
Saliva	WGS	species	Streptococcus sp. LPB0220	3.62564	-0.779454	-0.00936347	0.088504	0.0158269	-0.0854256	-0.97054	0.388707	-0.504548	-0.731295	2.73912	0.209989	0.022951	0.261684	0.055781	0.0356813	0.472476	0.374102	0.639684	0.796481	1.32365	-3.71187	-0.407977	0.338209	0.283733	-2.39413	-2.05416	1.03904	-0.788746	-0.918157	-1.20363	-0.355275	0.193325	0.000641236	0.685522	0.737019	0.778116	0.0215653	0.0467061	0.305185	0.435029	0.36418	1	0.00687872	1	1
Saliva	WGS	species	Streptococcus sp. FDAARGOS_192	-7.79422	-0.342606	0.0366793	0.142702	-0.0164351	0.178189	-0.0697748	0.366075	1.28602	5.59063	4.74747	0.115849	0.0382527	0.124565	0.0794249	0.0261531	0.121524	0.341241	0.792429	0.574538	-1.64176	-2.95735	0.95887	1.1456	-0.206926	6.81331	-0.574167	1.07278	1.62288	9.73065	-0.57662	-0.108591	0.128891	0.0130369	0.358226	0.276272	0.839848	2.90199e-05	0.577407	0.306343	0.132899	9.7055e-07	1	0.0615342	1	0.633011
Saliva	WGS	species	Streptococcus sp. oral taxon 431	2.79652	-0.425114	-0.026965	0.284197	-0.0312007	-0.0111108	0.127587	0.291914	-0.177396	-0.52367	3.02819	0.168413	0.0243187	0.196196	0.0557755	0.0244395	0.21288	0.313974	0.740862	0.484439	0.923497	-2.52423	-1.10882	1.44853	-0.559398	-0.454624	0.599336	0.929737	-0.239446	-1.08098	-0.765309	-0.084919	0.362071	0.0162845	0.27507	0.156368	0.579453	0.652187	0.552809	0.358876	0.812157	0.287097	1	0.0725121	1	0.396805
Saliva	WGS	species	Streptococcus sp. NPS 308	-0.741682	-0.734871	0.0169856	0.294259	-0.0232264	-0.0229451	0.166972	0.30325	-0.0347353	-0.743409	4.55662	0.0899584	0.0363474	0.106442	0.0767598	0.0256056	0.11732	0.318574	0.764003	0.5515	-0.16277	-8.16901	0.467312	2.7645	-0.302585	-0.896096	1.42322	0.951898	-0.0454649	-1.34798	-0.916587	-0.553155	0.873025	1.07274e-06	0.647467	0.0152056	0.766655	0.385351	0.176573	0.357295	0.964379	0.199073	1	0.000253166	1	0.0993047
Saliva	WGS	species	Streptococcus sp. 116-D4	1.84515	-0.552939	-0.00742152	0.0167379	-0.0167905	-0.0396223	-0.3258	0.0626469	0.522655	-1.21579	4.49137	0.0848215	0.0358073	0.104373	0.0753535	0.0249596	0.0628775	0.31518	0.754183	0.544557	0.410821	-6.51885	-0.207262	0.160366	-0.222823	-1.58746	-5.1815	0.198765	0.693008	-2.23263	-0.724278	-0.381599	0.687013	9.70744e-06	0.838592	0.874732	0.826679	0.13326	0.000111638	0.845115	0.498895	0.04124	1	0.000572739	1	1
Saliva	WGS	species	Streptococcus mutans	-1.44383	0.340587	0.0522047	-0.521566	0.0982378	-0.14892	-1.75496	-0.036714	-0.573799	-1.72651	4.95944	0.124605	0.0394676	0.134953	0.0836808	0.0282242	0.128128	0.342299	0.820219	0.621665	-0.291127	2.73334	1.32272	-3.86479	1.17396	-5.27634	-13.6969	-0.107257	-0.699568	-2.77724	0.0888852	0.592289	0.77836	0.0257128	0.222486	0.00477644	0.274173	0.00074952	7.779e-07	0.917226	0.504027	0.0240266	1	0.096321	1	0.0562349
Saliva	WGS	species	Streptococcus parasanguinis	3.80843	-0.835268	-0.0156319	-0.0317904	0.0144277	-0.0670524	-1.07192	0.414648	-0.472867	-0.864824	2.78075	0.192055	0.0232867	0.226798	0.0540788	0.0312691	0.406347	0.333344	0.618363	0.639553	1.36957	-4.34911	-0.671282	-0.140171	0.266791	-2.14437	-2.63794	1.2439	-0.764708	-1.35223	-1.22322	-0.447317	0.178861	9.89328e-05	0.506102	0.889266	0.791073	0.0384616	0.0120214	0.221154	0.449169	0.184294	1	0.00166772	1	1
Saliva	WGS	species	Streptococcus anginosus	-2.39764	0.713442	0.017434	0.34848	0.0713305	-0.0757639	0.194726	-0.0390108	-0.28814	-0.786697	4.7117	0.115419	0.0376687	0.139137	0.0790986	0.0276213	0.12195	0.335745	0.786464	0.565937	-0.50887	6.18132	0.462823	2.50458	0.901792	-2.74295	1.59677	-0.116192	-0.366373	-1.39008	0.480295	0.946588	0.620069	4.71757e-05	0.651771	0.0276819	0.38491	0.0178337	0.1363	0.909422	0.720465	0.189752	1	0.000955731	1	0.118781
Saliva	WGS	species	Streptococcus intermedius	-6.25761	-0.221226	0.0411096	0.26161	0.0609823	0.0431673	-0.061521	-0.314312	0	0.86009	5.03918	0.0760429	0.0402435	0.105641	0.0840759	0.0266896	0.101434	0.336086	0.836334	0.58894	-1.24179	-2.90923	1.02152	2.4764	0.725324	1.61738	-0.60651	-0.935212	0	1.4604	-0.374833	-0.0676198	0.254304	0.0226853	0.341007	0.0424332	0.491783	0.149829	0.563321	0.380811	1	0.187558	1	0.0892289	1	0.151731
Saliva	WGS	species	Streptococcus thermophilus	-1.986	0.333273	0.0106675	0.0198976	0.0560625	-0.0293485	-0.391211	0.0665714	-0.35843	0.222115	4.76463	0.109577	0.0379152	0.116766	0.079611	0.0262875	0.0863661	0.3275	0.853039	0.571906	-0.416822	3.04145	0.281352	0.170406	0.704205	-1.11644	-4.52968	0.203272	-0.42018	0.388376	0.111927	0.554618	0.684827	0.0112175	0.783663	0.867785	0.495943	0.288027	0.000858277	0.842634	0.682444	0.705149	1	0.0540272	1	1
Saliva	WGS	species	Streptococcus pneumoniae	1.34286	-0.480397	-0.0143219	-0.0886464	-0.0280673	0.00084149	0.0643675	0.372687	0.783267	0.0443766	3.86894	0.132715	0.0310998	0.12828	0.0663192	0.0243537	0.140554	0.310086	0.723892	0.525724	0.347088	-3.61977	-0.460516	-0.69104	-0.423216	0.0345529	0.457956	1.20188	1.08202	0.0844104	-0.748481	-0.212313	0.73155	0.00136858	0.649291	0.496171	0.675906	0.972722	0.651104	0.241134	0.289995	0.93343	1	0.0111374	1	0.952003
Saliva	WGS	species	Gemella haemolysans	-5.96746	0.397628	-0.000321284	0.148593	0.0204705	0.0782549	2.77937	0.496617	0.606784	0.483909	4.51685	0.132957	0.0361554	0.136789	0.0767095	0.0256499	0.115268	0.328347	0.762997	0.582818	-1.32115	2.99066	-0.0088862	1.08629	0.266858	3.05089	24.1122	1.51248	0.795264	0.830291	0.129056	0.666201	0.20625	0.00914496	0.993027	0.294498	0.793212	0.00808881	2.06865e-13	0.151194	0.438863	0.419393	1	0.0461627	1	0.668284
Saliva	WGS	species	Veillonella dispar	3.90672	-0.842944	-0.014792	0.0943574	-0.0323903	-0.0249997	-1.10938	0.416957	-0.0383518	-0.731391	2.49437	0.166158	0.0192745	0.187765	0.0486351	0.0283408	0.222414	0.293508	0.535074	0.537823	1.56621	-5.07315	-0.767439	0.502531	-0.665987	-0.88211	-4.98791	1.4206	-0.0716758	-1.35991	-1.17858	-0.507305	0.125176	9.37524e-06	0.447327	0.61805	0.509242	0.382988	1.23051e-05	0.163182	0.943217	0.181475	1	0.000572739	1	1
Saliva	WGS	species	Dialister invisus	-3.38862	0.543051	0.0364352	-0.680815	-0.0681982	0.0973006	-0.686849	-1.56641	-0.188805	2.13413	5.04106	0.168381	0.0405064	0.17689	0.0856659	0.0335964	0.371648	0.361575	0.8399	0.655792	-0.672205	3.22513	0.899495	-3.8488	-0.796095	2.89616	-1.84812	-4.33218	-0.224794	3.25428	0.202921	0.883181	0.523014	0.0145495	0.398275	0.00630221	0.452125	0.0231121	0.107062	0.0034287	0.82856	0.0139744	1	0.0663841	1	0.0572046
Saliva	WGS	species	Selenomonas sp. oral taxon 920	1.39995	1.01964	-0.00876219	-0.406708	0.0445889	-0.119844	0.242924	-0.573725	0.471975	-3.14922	4.88455	0.110751	0.0389842	0.114746	0.081708	0.0281442	0.197265	0.330736	0.812974	0.58777	0.286608	9.20658	-0.224763	-3.54443	0.545711	-4.25824	1.23146	-1.73469	0.580554	-5.35792	0.79592	1.24335	0.780901	7.08872e-06	0.827184	0.00627036	0.598528	0.00211664	0.249357	0.116821	0.575787	0.000457561	1	0.000572739	1	0.0572046
Saliva	WGS	species	Selenomonas sp. oral taxon 136	4.6698	0.320871	-0.0210555	0.130424	0.00498596	-0.143777	-0.171317	-0.381489	-0.800961	-3.48561	4.51169	0.128888	0.0359607	0.125316	0.0757743	0.0259256	0.0919556	0.328639	0.756597	0.563154	1.03504	2.48953	-0.585514	1.04076	0.0658002	-5.54577	-1.86304	-1.16082	-1.05864	-6.18945	0.0605172	0.581224	0.317048	0.025017	0.566907	0.314474	0.948406	5.6043e-05	0.0821566	0.263858	0.306516	1.73194e-05	1	0.0952261	1	0.688937
Saliva	WGS	species	Centipeda periodontii	-8.2623	4.43888	0.116278	3.3874	0.67467	-0.916166	5.59274	-0.651158	-2.2445	-25.3329	5.30409	0.0539009	0.0423658	0.0830465	0.0879236	0.027371	0.0617663	0.337771	0.877273	0.608795	-1.55772	82.3526	2.74463	40.7892	7.67337	-33.4722	90.5468	-1.92781	-2.5585	-41.6116	4.33	4.54776	0.363322	0.00773003	0.222435	0.0156044	0.0824999	0.0190137	0.00703055	0.304632	0.237203	0.0152961	1	0.0414611	1	0.0993047
Saliva	WGS	species	Lachnoanaerobaculum saburreum	1.12576	-0.533828	0.00625213	0.0449662	-0.0383883	-0.00547489	-0.332574	0.296365	-0.218335	-0.199695	3.16787	0.159713	0.0249269	0.192573	0.0614012	0.0246481	0.166782	0.340341	0.563813	0.52445	0.355368	-3.34242	0.250819	0.233502	-0.625203	-0.222123	-1.99406	0.870788	-0.387247	-0.38077	-0.856448	-0.211208	0.724509	0.00203004	0.803464	0.816772	0.536012	0.825547	0.0542152	0.389977	0.700987	0.705743	1	0.0149716	1	1
Saliva	WGS	species	Oribacterium sinus	-2.25947	-0.434054	0.00788147	-0.185376	0.00586901	0.0618097	0.178496	0.0561249	-1.87327	0.401644	3.73909	0.145406	0.0296126	0.163115	0.0666939	0.0238809	0.316684	0.330958	0.629873	0.534452	-0.604282	-2.98512	0.266152	-1.13648	0.0879991	2.58825	0.563639	0.169583	-2.97405	0.751506	-0.727775	-0.140334	0.550701	0.00595903	0.792144	0.265744	0.930527	0.0153455	0.577651	0.866602	0.00612256	0.458849	1	0.0343008	1	0.618752
Saliva	WGS	species	Rothia mucilaginosa	0.26225	-0.490191	0.000564924	0.05852	0.012465	-0.00186201	-0.279356	0.378424	-0.278153	-0.0464961	2.64766	0.179314	0.0195011	0.226133	0.0567714	0.0294774	0.272776	0.333226	0.539674	0.55299	0.0990497	-2.73371	0.0289689	0.258786	0.219565	-0.0631673	-1.02413	1.13564	-0.515409	-0.0840813	-0.852405	-0.127977	0.921594	0.00928321	0.977033	0.797128	0.827326	0.949948	0.31193	0.262866	0.609104	0.933411	1	0.0461627	1	1
Saliva	WGS	species	Actinomyces sp. oral taxon 897	-8.08789	0.817138	0.0192733	1.21478	0.254395	-0.13237	2.49056	0.628287	-0.0322449	-3.37563	5.0033	0.207217	0.0398978	0.197255	0.0851335	0.0361427	0.378752	0.363641	0.828295	0.692132	-1.61651	3.9434	0.483066	6.15842	2.98819	-3.66241	6.5757	1.72777	-0.0389292	-4.87715	0.39856	1.23572	0.140439	0.00338846	0.640583	0.000167016	0.0152457	0.00521594	0.000102094	0.118098	0.969797	0.000874827	1	0.0235199	1	0.00394159
Saliva	WGS	species	Actinomyces hongkongensis	-2.70354	0.313665	-0.0055314	-0.305182	0.014117	0.0838324	-0.00873543	-0.380537	-1.02448	2.5991	4.58513	0.124591	0.0366513	0.132717	0.0772045	0.025898	0.100681	0.331022	0.766559	0.567639	-0.589633	2.51755	-0.150919	-2.29949	0.182852	3.23702	-0.0867636	-1.14958	-1.33646	4.5788	0.0619909	0.565339	0.564832	0.0246169	0.882192	0.0373867	0.857536	0.00596479	0.932088	0.269577	0.202714	0.000429453	1	0.0952261	1	0.142926
Saliva	WGS	species	Actinomyces massiliensis	-3.35464	-0.500397	-0.0102078	-0.910201	-0.0211126	0.162481	0.166786	0.0889591	-0.047371	3.50669	4.73849	0.0931775	0.0379217	0.112113	0.0797165	0.0259314	0.0834782	0.327116	0.792384	0.566993	-0.707956	-5.37036	-0.26918	-8.11861	-0.264846	6.26581	1.99796	0.271949	-0.0597828	6.18472	-0.688615	-0.312178	0.4937	0.000226659	0.792773	5.67762e-06	0.796025	6.1231e-05	0.0710521	0.790698	0.953401	6.86227e-05	1	0.00356192	1	0.00133992
Saliva	WGS	species	Actinomyces pacaensis	3.15417	-0.676818	-0.0345139	-0.0471921	-0.0598689	0.0153264	0.122788	0.0327839	-0.496374	0.0202771	4.38668	0.121621	0.0351999	0.122408	0.0746607	0.0256241	0.164109	0.321378	0.737467	0.542382	0.719033	-5.56497	-0.980512	-0.385533	-0.801879	0.598124	0.748209	0.10201	-0.673079	0.0373853	-0.922492	-0.431143	0.481888	3.42125e-05	0.340583	0.704624	0.43369	0.557643	0.46456	0.919942	0.509944	0.970613	1	0.000955731	1	1
Saliva	WGS	species	Schaalia odontolytica	4.26316	-0.839988	-0.0251302	-0.112588	-0.053536	0.00286926	-0.739493	0.302629	-0.25904	-0.419426	2.72465	0.219065	0.0201807	0.224675	0.054433	0.0320053	0.267332	0.327472	0.503337	0.612111	1.56466	-3.83442	-1.24526	-0.501115	-0.98352	0.0896494	-2.7662	0.924136	-0.514645	-0.685213	-1.2825	-0.397477	0.12554	0.000436295	0.220282	0.619037	0.331263	0.929013	0.00854284	0.360957	0.609634	0.497161	1	0.00514828	1	1
Saliva	WGS	species	Parascardovia denticolens	-8.79242	-5.70987	-0.318052	1.28159	-1.02636	2.16174	7.42023	-3.4529	0	47.7462	5.35895	0.0553008	0.0428071	0.0837771	0.0887747	0.0275703	0.0553668	0.340053	0.885485	0.613033	-1.6407	-103.251	-7.4299	15.2976	-11.5614	78.4085	134.019	-10.154	0	77.8852	-5.82158	-5.59816	0.348469	0.00616555	0.0851716	0.0415565	0.0549276	0.00811883	0.00475012	0.0624949	1	0.00817338	1	0.0346445	1	0.151731
Saliva	WGS	species	Bifidobacterium dentium	-71.808	-5.93659	0.393139	1.87275	-0.0631265	1.65274	3.51645	-1.55252	0	37.0259	5.35789	0.0542201	0.042803	0.083464	0.0887702	0.0275506	0.058717	0.340024	0.885508	0.612993	-13.4023	-109.491	9.18486	22.4379	-0.711122	59.9894	59.8882	-4.56591	0	60.4018	-6.04611	-5.82707	0.047413	0.00581421	0.0690399	0.0283538	0.606472	0.0106112	0.0106291	0.137262	1	0.0105388	1	0.0343008	1	0.119491
Saliva	WGS	species	Propionibacterium acidifaciens	-7.12638	0.72239	0.0420304	0.0785979	0.043919	0.0534322	0.832714	-0.211649	0	2.36198	5.10639	0.103044	0.0408101	0.106042	0.0848789	0.027386	0.191201	0.34369	0.846478	0.608977	-1.39558	7.01047	1.0299	0.741199	0.517431	1.95107	4.35519	-0.615814	0	3.8786	0.51424	0.930539	0.212303	0.000420061	0.342772	0.486558	0.623371	0.0989117	0.00479548	0.560636	1	0.00818394	1	0.00514828	1	0.941211
Saliva	WGS	species	Pseudopropionibacterium propionicum	-5.88627	0.663817	0.0134881	-0.0388401	0.094565	0.00818397	1.64191	0.595247	1.16698	0.0124635	4.36563	0.162125	0.0353899	0.170769	0.0734311	0.0260425	0.130801	0.341479	0.733836	0.547254	-1.34832	4.09449	0.381129	-0.227442	1.28781	0.314254	12.5528	1.74314	1.59024	0.0227746	0.336326	0.991309	0.194279	0.000680515	0.707569	0.822643	0.214125	0.756941	2.43597e-10	0.0983653	0.129189	0.982081	1	0.00698267	1	1
Saliva	WGS	species	Olsenella sp. oral taxon 807	-3.5436	0.455353	0.0233837	0.351716	-0.0243801	0.0229328	1.03402	-0.198456	-0.754294	1.16722	4.66676	0.175706	0.0375476	0.179008	0.0792404	0.0286153	0.18341	0.345446	0.779465	0.630854	-0.759328	2.59156	0.622775	1.9648	-0.307673	0.80142	5.63775	-0.574492	-0.967707	1.85022	0.100427	0.81028	0.461204	0.0223611	0.544203	0.0711772	0.763205	0.437292	8.09449e-05	0.575442	0.35085	0.0871367	1	0.0892289	1	0.218153
Saliva	WGS	species	Aggregatibacter segnis	-4.33691	0.570579	-0.00282189	-0.538476	0.0367537	0.0594313	1.34424	0.0782933	1.67193	0.119464	4.80135	0.103472	0.0384168	0.125422	0.0807067	0.0261548	0.163594	0.33855	0.801294	0.577412	-0.90327	5.51434	-0.0734548	-4.29332	0.455398	2.27229	8.21695	0.23126	2.08653	0.206895	0.361566	0.779593	0.387624	0.000256579	0.942893	0.00157795	0.658551	0.0463899	9.30774e-06	0.821776	0.0634975	0.840244	1	0.00356192	1	0.0265997
Saliva	WGS	species	Kingella oralis	-1.24873	0.275796	-6.85029e-05	-0.895358	-0.0250865	0.0882544	-1.05756	-0.60018	1.01808	2.32354	4.92334	0.102024	0.0393681	0.117552	0.082139	0.0266251	0.0784845	0.334633	0.820163	0.580718	-0.253635	2.70324	-0.00174006	-7.6167	-0.305416	3.31471	-13.4748	-1.79355	1.24132	4.00114	0.0697073	0.481885	0.806174	0.0269384	0.998654	6.20712e-05	0.767845	0.0106234	8.82281e-07	0.110639	0.249651	0.00394349	1	0.0978073	1	0.00292976
Saliva	WGS	species	Campylobacter gracilis	46.2987	6.52496	-0.310793	-2.81662	-0.503224	-0.505883	-6.92421	-3.08743	8.12061	-5.13937	5.30658	0.0729645	0.0424203	0.0939498	0.0880431	0.0276936	0.0975064	0.341615	0.87764	0.616254	8.72477	89.4265	-7.32651	-29.98	-5.71565	-18.2671	-71.0128	-9.03775	9.25278	-8.33969	6.37757	6.67235	0.0726499	0.00711862	0.086359	0.0212269	0.110266	0.0348158	0.00896426	0.0701547	0.068537	0.0759734	1	0.0390696	1	0.106586
Saliva	WGS	species	Prevotella melaninogenica	1.17824	-0.457356	-0.00891217	0.0581752	-0.0414822	0.0296223	0.0269459	0.221595	-0.239524	0.262764	2.74485	0.178991	0.0222704	0.221436	0.055428	0.0250589	0.325799	0.337427	0.579289	0.532708	0.429255	-2.55519	-0.40018	0.262718	-0.748398	1.18211	0.0827071	0.656721	-0.413479	0.49326	-0.818917	-0.0957947	0.6701	0.014627	0.691207	0.794151	0.45871	0.244321	0.934507	0.515217	0.681521	0.624595	1	0.0663841	1	1
Saliva	WGS	species	Prevotella nigrescens	-2.22559	0.869015	0.0141326	0.00342437	0.0481261	-0.0338766	0.32308	-0.362361	-0.0203509	-0.0930228	3.99665	0.170686	0.0323053	0.168786	0.0713387	0.0257704	0.150812	0.338997	0.681408	0.545572	-0.556865	5.0913	0.437469	0.0202883	0.674614	-1.31456	2.14228	-1.06892	-0.029866	-0.170505	0.524229	1.2138	0.582999	3.72041e-05	0.665852	0.983988	0.506646	0.201618	0.0429865	0.296195	0.976432	0.866104	1	0.000955731	1	1
Saliva	WGS	species	Prevotella oulorum	4.15563	0.568853	0.0123054	-0.826393	-0.122946	-0.0532023	-1.2091	-1.03644	0.0192735	-0.802139	4.65818	0.131525	0.0372894	0.141328	0.0781282	0.0279944	0.280604	0.336121	0.778865	0.592484	0.892115	4.32505	0.329997	-5.84734	-1.57365	-1.90047	-4.30893	-3.08353	0.0247457	-1.35386	0.303172	0.834534	0.388546	0.000824149	0.74666	5.7103e-05	0.139582	0.0797759	0.000849114	0.00871886	0.980634	0.198852	1	0.00810413	1	0.00292976
Saliva	WGS	species	Prevotella scopos	1.32282	-0.373867	-0.0138623	0.0633046	-0.000974472	-0.0123059	-0.0583475	0.0839864	-0.100846	-0.306486	3.59107	0.130952	0.0289322	0.160466	0.0617291	0.0238209	0.253737	0.306448	0.644278	0.513575	0.368364	-2.85499	-0.479131	0.394505	-0.0157863	-0.5166	-0.229953	0.274064	-0.156526	-0.59677	-0.638389	-0.109344	0.715373	0.00801499	0.635566	0.696198	0.987517	0.609492	0.8198	0.786047	0.876741	0.555456	1	0.0420342	1	1
Saliva	WGS	species	Prevotella maculosa	0.702422	0.879479	0.00965894	-0.245473	0.039838	-0.123016	-0.215298	-0.656645	0.0612263	-2.84516	4.93032	0.101836	0.0394456	0.108564	0.0824638	0.0279232	0.143789	0.329905	0.8202	0.587445	0.14247	8.63626	0.244867	-2.26109	0.483097	-4.40553	-1.49732	-1.9904	0.0746479	-4.84327	0.673771	1.08519	0.890232	2.50714e-05	0.812723	0.0536312	0.64197	0.00226992	0.172683	0.0817218	0.942328	0.00128278	1	0.000845263	1	0.173383
Saliva	WGS	species	Prevotella enoeca	-2.43874	0.843373	0.00795568	-0.0561826	0.125807	-0.116016	1.03588	-0.371285	1.09792	-4.29522	5.03415	0.0817849	0.0401878	0.115537	0.0842351	0.0266528	0.129669	0.340466	0.836338	0.591633	-0.48444	10.3121	0.197963	-0.486274	1.49352	-4.35286	7.98868	-1.09052	1.31278	-7.25994	0.678168	1.00858	0.64525	4.85965e-05	0.849611	0.644023	0.185914	0.00480761	0.000205069	0.317331	0.237233	0.000347241	1	0.000955731	1	1
Saliva	WGS	species	Prevotella buccae	-0.333661	0.978196	-0.00532765	-0.231243	0.207999	-0.205378	0.0547318	-0.749831	-0.051071	-6.23911	5.14767	0.0798821	0.0412232	0.103372	0.0856141	0.0273341	0.126747	0.337727	0.853257	0.597307	-0.064818	12.2455	-0.129239	-2.237	2.42949	-7.51363	0.43182	-2.22023	-0.0598542	-10.4454	0.816834	1.13956	0.951429	0.000255376	0.903406	0.0889175	0.0720204	0.00167931	0.68813	0.0905891	0.955143	0.000474644	1	0.00356192	1	0.262307
Saliva	WGS	species	Tannerella sp. oral taxon HOT-286	-0.2369	0.440657	-0.011979	-0.54564	0.00741408	-0.0212971	1.08411	-0.0506955	1.48653	-1.16481	4.65264	0.163577	0.0373285	0.209696	0.0820532	0.0283228	0.182348	0.382306	0.770612	0.583284	-0.0509173	2.69388	-0.320907	-2.60205	0.0903571	-0.751942	5.94529	-0.132605	1.92902	-1.99698	0.110231	0.771084	0.960111	0.0174648	0.753021	0.0208938	0.929283	0.464541	3.57656e-05	0.896393	0.0742517	0.065648	1	0.0749401	1	0.106586
Saliva	WGS	species	Porphyromonas catoniae	-13.8132	0.772699	-0.00183253	-0.305047	0.0573565	0.283474	4.74528	-0.353147	0.748679	4.16233	5.16456	0.127162	0.0412622	0.129178	0.0862446	0.0286911	0.111008	0.345836	0.856507	0.627862	-2.67461	6.0765	-0.0444118	-2.36145	0.665045	9.88018	42.7474	-1.02114	0.874107	6.62937	0.515832	1.02957	0.0555389	0.0037062	0.966705	0.0775402	0.542405	0.000588843	1.79032e-06	0.364922	0.431401	0.00268594	1	0.0249904	1	0.234609
Saliva	WGS	species	Capnocytophaga granulosa	-9.63727	-0.463693	0.0468762	0.424121	0.100234	0.0784805	1.0575	0.884638	-0.645771	2.39866	4.83289	0.161562	0.0390473	0.137931	0.0818167	0.027905	0.120617	0.344139	0.803306	0.607951	-1.9941	-2.87006	1.2005	3.07487	1.22511	2.81242	8.76746	2.57058	-0.803891	3.94548	-0.790048	-0.137338	0.0741127	0.016667	0.257611	0.011743	0.248607	0.0183984	5.23292e-06	0.0278627	0.440151	0.00275034	1	0.0728409	1	0.0815689
Saliva	WGS	species	Capnocytophaga sp. ChDC OS43	-12.9408	1.59215	0.0843256	0.593727	0.16988	-0.0489284	2.66517	0.00508948	0.24463	-2.0077	5.25088	0.0627848	0.0419451	0.086304	0.0871301	0.0272522	0.0558126	0.336848	0.869207	0.604928	-2.4645	25.3589	2.01038	6.87949	1.94973	-1.79539	47.7522	0.0151091	0.28144	-3.3189	1.46533	1.71898	0.132657	0.00155142	0.182098	0.0204825	0.190519	0.214437	0.000438256	0.989317	0.804819	0.0800367	1	0.0122045	1	0.106586
Saliva	WGS	species	Capnocytophaga sp. FDAARGOS_737	-3.07016	0.514468	0.0130706	0.354766	-0.00283554	0.0230694	0.481778	0.0749232	1.51199	1.13447	4.70147	0.112173	0.0375981	0.126886	0.0789901	0.0264239	0.0997044	0.331169	0.784998	0.583614	-0.65302	4.58636	0.347639	2.79595	-0.0358975	0.873051	4.83206	0.226239	1.92611	1.94386	0.287877	0.741058	0.526057	0.000625513	0.734133	0.0161652	0.971954	0.399769	0.000410545	0.824823	0.0781075	0.0757328	1	0.00687872	1	0.0993047
Saliva	WGS	species	Leptotrichia buccalis	-10.3152	0.673909	0.0358672	0.3301	0.252996	-0.0471491	1.57641	0.277322	0.261219	-1.43211	5.11526	0.12563	0.0408665	0.116397	0.0853567	0.0284913	0.118996	0.339218	0.847583	0.617656	-2.01656	5.36424	0.877668	2.83599	2.96398	-1.65486	13.2476	0.817533	0.308192	-2.31862	0.420137	0.927681	0.099808	0.00302886	0.42029	0.0364177	0.0313742	0.158857	4.37996e-05	0.450809	0.770362	0.0681703	1	0.0216609	1	0.142926
Saliva	WGS	species	Leptotrichia hofstadii	-3.49673	0.575462	-0.0061093	-0.0465824	0.0881217	-0.0097505	0.784837	0.413636	0.500996	-0.0693347	4.91779	0.0754973	0.0393115	0.0944116	0.081891	0.0264802	0.119225	0.326573	0.818842	0.5794	-0.711038	7.62228	-0.155407	-0.493396	1.07609	-0.368219	6.58285	1.2666	0.611835	-0.119666	0.422957	0.727966	0.497265	6.17484e-05	0.88035	0.634991	0.313267	0.722263	0.000172445	0.24093	0.55763	0.907698	1	0.00112097	1	1
Saliva	WGS	species	Streptococcus sp. 1643	-4.11326	-1.17985	0.0167352	0.474292	-0.0973024	0.155644	0.136541	0.565321	-1.50806	4.43763	5.0849	0.0700437	0.0406178	0.097204	0.0845587	0.0267656	0.065728	0.333534	0.84463	0.591212	-0.808917	-16.8445	0.412017	4.87935	-1.15071	5.81506	2.07737	1.69494	-1.78547	7.50598	-1.32134	-1.03837	0.455315	1.34818e-05	0.697396	0.00455557	0.301893	0.00212282	0.0923705	0.150857	0.134247	0.000663787	1	0.00063634	1	0.0562349
Saliva	WGS	species	Streptococcus pseudopneumoniae	-5.65885	-0.660646	0.0149438	-0.423655	0.00541876	0.141446	0.392788	0.321566	0.251992	2.9594	5.1139	0.0990872	0.0408511	0.101855	0.0849243	0.0268187	0.0684043	0.339499	0.846234	0.594164	-1.10656	-6.66732	0.365812	-4.1594	0.0638069	5.27414	5.74216	0.947178	0.297781	4.98077	-0.860802	-0.46049	0.318859	0.00114599	0.729472	0.00882924	0.951596	0.00326063	0.00224511	0.387042	0.777847	0.00417296	1	0.00998643	1	0.0694567
Saliva	WGS	species	Streptococcus pyogenes	-6.01741	-0.3303	0.0105205	0.026199	-0.00665509	0.155672	0.101489	-0.0860887	0	4.04995	5.30412	0.0544774	0.042372	0.0835231	0.0879374	0.0273858	0.0574105	0.337914	0.877289	0.6086	-1.13448	-6.06307	0.248289	0.313674	-0.0756799	5.68442	1.76778	-0.254765	0	6.65453	-0.440345	-0.220256	0.374261	0.026141	0.827078	0.783461	0.946563	0.0295813	0.219128	0.822708	1	0.0218449	1	0.0963948	1	1
Saliva	WGS	species	Granulicatella elegans	-24.879	-2.79977	0.120025	1.6054	-0.17303	0.616088	3.51598	1.6642	-0.947815	14.6076	5.3209	0.0811207	0.0424533	0.106882	0.0881922	0.0277243	0.0594972	0.344588	0.879838	0.612725	-4.6757	-34.5137	2.82722	15.0203	-1.96196	22.2219	59.0948	4.82954	-1.07726	23.8404	-2.96363	-2.63591	0.134134	0.0184403	0.216433	0.0423215	0.300085	0.028629	0.0107718	0.129981	0.476332	0.0266877	1	0.0777126	1	0.151731
Saliva	WGS	species	Abiotrophia defectiva	-13.1843	-1.09346	-0.0126203	0.00560968	-0.0693877	0.49839	2.01879	0.595366	-0.536163	11.774	5.15543	0.0986039	0.0411102	0.130681	0.0871983	0.0271206	0.102877	0.347446	0.854172	0.603316	-2.55737	-11.0895	-0.306988	0.0429265	-0.795746	18.3768	19.6232	1.71355	-0.627699	19.5155	-1.29264	-0.894285	0.0628129	0.000376117	0.77417	0.967818	0.470733	5.15878e-05	3.97731e-05	0.161767	0.564254	4.06507e-05	1	0.00493131	1	1
Saliva	WGS	species	Mogibacterium timidum	-4.46483	1.02876	0.00483219	-0.340319	0.0669498	-0.0195963	1.59302	0.40917	0.67594	-1.0016	5.2168	0.0843026	0.0416601	0.106726	0.0865949	0.0273937	0.0666825	0.341424	0.868798	0.605622	-0.855857	12.2031	0.115991	-3.18871	0.773138	-0.715357	23.8896	1.19842	0.778018	-1.65384	0.858464	1.19905	0.454991	0.00118483	0.914988	0.0497604	0.49577	0.526037	0.000160736	0.316793	0.493281	0.196733	1	0.00998643	1	0.165401
Saliva	WGS	species	Parvimonas micra	-4.71319	0.681138	-0.00829347	-0.450038	0.107232	0.0694538	0.451697	-0.17005	1.48851	1.55724	4.26818	0.177417	0.0342112	0.17255	0.0723804	0.0271289	0.129232	0.353265	0.70813	0.554092	-1.10426	3.8392	-0.24242	-2.60815	1.4815	2.56014	3.49525	-0.481365	2.10203	2.81044	0.322756	1.03952	0.282588	0.00102438	0.810924	0.0168274	0.154057	0.0186652	0.00228003	0.635482	0.0484206	0.0108046	1	0.00967014	1	0.0993047
Saliva	WGS	species	Actinomyces sp. oral taxon 848	-8.96114	-0.469302	0.017102	-1.19122	-0.0201949	0.283322	1.05763	-0.27862	0.530372	5.13932	5.08411	0.0777818	0.0406925	0.0903691	0.0847053	0.0267494	0.0655422	0.332384	0.844033	0.591489	-1.76258	-6.03357	0.420273	-13.1818	-0.238414	10.5917	16.1367	-0.838247	0.628379	8.68878	-0.626421	-0.312183	0.138264	0.00180058	0.691737	4.48771e-05	0.821023	0.000129678	1.66543e-05	0.440112	0.557339	0.000334017	1	0.0137077	1	0.00292976
Saliva	WGS	species	Olsenella uli	-9.66246	6.96596	-0.0119809	0.524429	0.251811	-0.170558	1.80303	-0.604381	0	NA	5.41203	0.0567601	0.0432481	0.0858702	0.0896053	0.0277383	0.0554808	0.342803	0.893733	NA	-1.78537	122.726	-0.277027	6.10723	2.81023	-6.14883	32.4983	-1.76306	0	NA	6.8513	7.08061	0.32504	0.0051872	0.827953	0.103324	0.217642	0.102637	0.0195831	0.328464	1	1	1	0.0322152	1	0.28028
Saliva	WGS	species	Porphyromonas endodontalis	-13.0544	0.834477	0.0795047	0.165538	0.0698672	0.134095	1.1616	0.109673	1.68988	3.66481	5.02941	0.0680553	0.0401341	0.0881616	0.0836149	0.0266755	0.0597303	0.328763	0.846236	0.589529	-2.59562	12.2617	1.98097	1.87767	0.835584	5.02692	19.4474	0.333593	1.99694	6.2165	0.697005	0.971949	0.040902	1.79208e-05	0.0948956	0.109508	0.435394	0.0023876	1.19727e-06	0.750037	0.0928188	0.000800191	1	0.000704885	1	0.293681
Saliva	WGS	species	Tannerella forsythia	-8.97151	1.0334	0.0408628	0.45837	0.071853	0.0882189	0.911299	0.0544592	1.07204	2.75414	4.84514	0.150358	0.0392355	0.201714	0.0821315	0.0297535	0.215833	0.38048	0.80794	0.633503	-1.85165	6.87297	1.04148	2.27238	0.874853	2.96499	4.22224	0.143133	1.32688	4.34747	0.729682	1.33713	0.0937909	4.33501e-05	0.322179	0.0463828	0.402177	0.0141666	0.00176535	0.889028	0.214049	0.00144931	1	0.000955731	1	0.160976
Saliva	WGS	species	Neisseria bacilliformis	-1.61487	-0.47316	0.0711898	0.622273	0.0375641	-0.190877	-0.705995	1.05089	-1.03154	-3.91915	5.20468	0.0792102	0.041521	0.0988214	0.0865519	0.0278139	0.0673815	0.337315	0.861759	0.605124	-0.310273	-5.97348	1.71455	6.29694	0.434007	-6.86263	-10.4776	3.11544	-1.19701	-6.47661	-0.633165	-0.313156	0.776659	0.00938902	0.184939	0.00809083	0.693602	0.00633519	0.0018562	0.0526578	0.317267	0.00747062	1	0.0461627	1	0.0658426
Saliva	WGS	species	Neisseria flavescens	-3.54941	-0.476001	0.021799	0.213637	0.039441	0.0185487	0.366519	0.108935	-0.17353	0.217298	4.57903	0.115943	0.0374029	0.138634	0.0767884	0.0259977	0.0856564	0.323964	0.764793	0.550965	-0.775145	-4.10546	0.582815	1.54102	0.513632	0.713476	4.27894	0.336257	-0.226898	0.394394	-0.710207	-0.241795	0.451149	0.00107065	0.569287	0.145607	0.615519	0.487275	0.000764059	0.741664	0.823783	0.699233	1	0.00971824	1	0.373513
Saliva	WGS	species	Neisseria lactamica	-7.8504	-0.273611	-0.011328	0.359497	0.121823	0.170287	0.705244	-0.186492	0	3.45731	5.14732	0.0812685	0.0412426	0.116451	0.0855573	0.0271549	0.14029	0.341034	0.854562	0.597012	-1.52515	-3.36675	-0.274668	3.08711	1.42387	6.27095	5.02703	-0.546843	0	5.79102	-0.437773	-0.109449	0.187739	0.0199603	0.794559	0.0272485	0.213781	0.0015137	0.00401097	0.607996	1	0.00216226	1	0.0826426	1	0.118781
Saliva	WGS	species	Eikenella corrodens	-26.341	-6.91818	0.350212	4.55411	-0.104177	-0.103461	8.1662	5.74825	-4.64247	-7.64237	5.30388	0.0604117	0.0423705	0.0886431	0.0880225	0.0273818	0.0600851	0.339043	0.877422	0.60858	-4.96637	-114.517	8.26546	51.3758	-1.18352	-3.77844	135.911	16.9543	-5.29103	-12.5577	-7.04022	-6.79615	0.126495	0.00555902	0.0766492	0.0123899	0.446618	0.164711	0.00468402	0.0375057	0.118918	0.0505888	1	0.0336392	1	0.083543
Saliva	WGS	species	Haemophilus haemolyticus	-5.08894	-0.303054	-0.00421216	-0.0708002	0.0439648	0.109035	0.513611	0.302968	0.291086	2.56562	5.02786	0.067408	0.040166	0.0925019	0.0836361	0.0265368	0.0561967	0.3296	0.835673	0.586284	-1.01215	-4.49582	-0.104869	-0.765392	0.525667	4.10883	9.13952	0.919199	0.348326	4.37607	-0.439218	-0.16689	0.350528	0.00412226	0.919898	0.473061	0.617972	0.00629466	9.65193e-05	0.393444	0.739492	0.00468809	1	0.0270237	1	0.930353
Saliva	WGS	species	Leptotrichia sp. oral taxon 847	4.30939	-0.324645	-0.0324156	-0.24544	0.0167566	-0.0814904	-0.954887	-0.635505	0	-2.68093	5.03124	0.0810488	0.0402225	0.104154	0.0837061	0.0265898	0.168811	0.335519	0.836433	0.591182	0.856528	-4.00555	-0.805908	-2.3565	0.200184	-3.06472	-5.65653	-1.8941	0	-4.53487	-0.488363	-0.160926	0.420058	0.0051534	0.446805	0.0506011	0.847028	0.0182022	0.000769242	0.100071	1	0.00268407	1	0.0322152	1	0.165859
Saliva	WGS	genus	Streptococcus	3.37973	-0.522951	-0.0128788	0.0409592	0.0174638	-0.0458469	-0.271558	0.233212	0.0409377	-0.553676	2.1	0.146265	0.0138415	0.186044	0.0404432	0.0235304	0.296238	0.259678	0.446435	0.552422	1.6094	-3.57537	-0.93045	0.220158	0.43181	-1.94841	-0.91669	0.898079	0.0916989	-1.00227	-0.818406	-0.227496	0.115395	0.000931984	0.35772	0.826868	0.668198	0.0584056	0.364799	0.374518	0.927395	0.322238	1	0.0103683	1	1
Saliva	WGS	genus	Lactobacillus	-4.06515	0.953806	0.0551267	0.0547203	0.123147	-0.116518	0.00012151	-0.248754	-0.503734	-0.836404	4.69135	0.181191	0.0351491	0.184155	0.0765123	0.0319373	0.294085	0.333388	0.760347	0.691896	-0.866519	5.2641	1.56837	0.297142	1.60951	-3.64833	0.000413179	-0.746141	-0.662505	-1.20886	0.587801	1.31981	0.400813	0.000119733	0.139115	0.770721	0.129816	0.00263358	0.999676	0.467927	0.518406	0.246739	1	0.00355208	1	1
Saliva	WGS	genus	Veillonella	3.59953	-0.571066	-0.0069467	0.0746169	0.00478332	-0.048401	-0.518507	0.230339	-0.176285	-0.629927	2.08932	0.149038	0.0138441	0.185412	0.0392026	0.0226153	0.196869	0.263025	0.599552	0.524304	1.72282	-3.83167	-0.50178	0.402437	0.122016	-2.14019	-2.63377	0.875731	-0.294027	-1.20145	-0.872123	-0.270008	0.0926456	0.000439871	0.618573	0.689505	0.903498	0.0384902	0.0119488	0.386405	0.770257	0.236641	1	0.00690856	1	1
Saliva	WGS	genus	Dialister	-3.85416	0.430722	0.0511619	-0.305341	-0.00181041	0.0466007	-0.425337	-1.41756	-0.772404	0.754558	5.03779	0.147701	0.0378172	0.173113	0.0815749	0.0317669	0.33462	0.340107	0.81602	0.656129	-0.765049	2.91617	1.35287	-1.76383	-0.0221933	1.46696	-1.2711	-4.16797	-0.946549	1.15001	0.132366	0.729079	0.466209	0.0194047	0.213085	0.115769	0.982837	0.180565	0.239404	0.00313081	0.371578	0.283353	1	0.0908955	1	0.608933
Saliva	WGS	genus	Centipeda	-11.8371	4.38671	0.14633	3.77397	0.786789	-0.934375	6.44616	-0.990123	-3.38694	-26.8135	5.39409	0.0578893	0.0405248	0.0976499	0.0855067	0.0274631	0.0803974	0.325274	0.867961	0.625799	-2.19446	75.7775	3.61088	38.648	9.20149	-34.0229	80.1787	-3.04396	-3.90218	-42.8468	4.26977	4.50364	0.272204	0.00840068	0.171995	0.0164686	0.0689161	0.0187061	0.0079396	0.20207	0.159708	0.0148554	1	0.046128	1	0.243015
Saliva	WGS	genus	Lachnoanaerobaculum	0.611404	-0.487399	0.0096147	-0.000957943	0.00413857	0.00617299	-0.103496	0.110906	-0.095072	-0.378612	3.02927	0.14908	0.0210182	0.1869	0.0549454	0.0220312	0.189946	0.312231	0.508727	0.483769	0.201832	-3.26938	0.457445	-0.00512543	0.0753216	0.280193	-0.544872	0.355206	-0.186882	-0.78263	-0.78854	-0.186257	0.841251	0.00247118	0.650261	0.99594	0.9404	0.781027	0.589398	0.72463	0.852864	0.439262	1	0.0199941	1	1
Saliva	WGS	genus	Oribacterium	0.369244	-0.382782	0.00630526	0.0131706	0.023116	-0.005647	0.226809	-0.14471	-0.757129	-1.3275	3.38202	0.136613	0.0238126	0.160172	0.0564036	0.0225612	0.265782	0.295975	0.566284	0.507632	0.109178	-2.80195	0.264786	0.0822279	0.409832	-0.250296	0.853365	-0.488925	-1.33701	-2.61509	-0.65874	-0.106824	0.913788	0.00881096	0.792985	0.935012	0.684841	0.804064	0.40022	0.62845	0.191269	0.013824	1	0.046128	1	1
Saliva	WGS	genus	Rothia	0.356304	-0.442234	0.00715044	-0.0343388	0.034106	-0.00560016	0.000406539	0.226877	0.0975718	-0.0759309	2.33966	0.160406	0.0139702	0.226085	0.0493311	0.0270451	0.257806	0.303705	0.592346	0.583174	0.152289	-2.75698	0.511834	-0.151884	0.691368	-0.207067	0.00157692	0.747031	0.164721	-0.130203	-0.766254	-0.118215	0.879725	0.00874722	0.611582	0.880042	0.493327	0.837008	0.99875	0.459414	0.869993	0.897059	1	0.046128	1	1
Saliva	WGS	genus	Schaalia	4.44261	-0.857436	-0.0197599	-0.149718	-0.0275475	-0.000232689	-0.542056	0.146211	-0.16308	-0.710144	2.45076	0.197378	0.0144917	0.223216	0.0476299	0.029343	0.232973	0.299955	0.572471	0.605224	1.81274	-4.34413	-1.36353	-0.67073	-0.578365	-0.00792996	-2.32669	0.487442	-0.28487	-1.17336	-1.25614	-0.458732	0.0773811	9.3024e-05	0.180341	0.506247	0.56626	0.993712	0.0251316	0.628606	0.777214	0.247592	1	0.00355208	1	1
Saliva	WGS	genus	Parascardovia	-8.89225	-6.78796	-0.362088	1.58366	-1.11093	2.41943	8.68258	-3.93098	0	52.7827	5.45089	0.0581477	0.0409924	0.0977172	0.0863852	0.0276555	0.0600338	0.327537	0.876375	0.629359	-1.63134	-116.737	-8.83305	16.2066	-12.8603	87.4845	144.628	-12.0016	0	83.8675	-6.90542	-6.6705	0.350089	0.00545334	0.0717669	0.0392318	0.0494035	0.00727662	0.0044017	0.0529222	1	0.00759042	1	0.0346677	1	0.249402
Saliva	WGS	genus	Propionibacterium	-7.49457	0.758998	0.0463239	0.0465518	0.0671836	0.069741	1.25458	-0.421282	0	2.32846	5.18865	0.110349	0.0389249	0.121035	0.0823838	0.0276841	0.183052	0.331002	0.836313	0.626155	-1.44442	6.87814	1.19008	0.384615	0.815495	2.51917	6.8537	-1.27275	0	3.71866	0.536093	0.981904	0.198741	0.000465746	0.278963	0.713786	0.445946	0.0453377	0.000474793	0.250199	1	0.00986797	1	0.00690856	1	1
Saliva	WGS	genus	Pseudopropionibacterium	-5.75215	0.708189	0.0182323	-0.139351	0.117359	0.00453748	1.97363	0.467237	0.836569	-0.444215	4.42137	0.173586	0.0333177	0.19165	0.0702222	0.0263143	0.14901	0.333169	0.722229	0.567319	-1.30099	4.07976	0.547227	-0.727113	1.67125	0.172434	13.245	1.4024	1.15832	-0.783008	0.357545	1.05883	0.209672	0.000703185	0.590944	0.476508	0.111966	0.865021	1.014e-10	0.177806	0.261873	0.443803	1	0.0089405	1	1
Saliva	WGS	genus	Olsenella	-3.12244	0.955632	0.0202133	0.490417	0.122305	-0.0914235	1.48643	-0.236275	-1.47802	-2.22445	4.50017	0.185311	0.0336927	0.196907	0.0730541	0.0289124	0.198146	0.325287	0.726794	0.650755	-0.693851	5.15692	0.599931	2.4906	1.67416	-3.16208	7.50169	-0.726359	-2.03362	-3.41826	0.581304	1.32996	0.497148	7.90157e-05	0.556465	0.0233935	0.112396	0.00569331	8.66259e-07	0.477501	0.0579036	0.00327572	1	0.00355208	1	0.243015
Saliva	WGS	genus	Pseudomonas	-5.90386	-2.17013	0.00372288	-0.565945	-0.44619	0.632565	-0.626374	0.149771	0.518776	17.3341	5.35599	0.0870588	0.0401749	0.111028	0.0849299	0.0281966	0.0849196	0.326805	0.861409	0.628843	-1.10229	-24.9272	0.0926669	-5.09731	-5.25363	22.434	-7.37608	0.45829	0.602241	27.565	-2.34599	-1.99427	0.385244	0.00160548	0.934615	0.036399	0.0343739	0.00198104	0.0178884	0.691723	0.608198	0.00131349	1	0.0158765	1	0.249402
Saliva	WGS	genus	Campylobacter	0.586494	-0.352857	0.022793	0.126727	-0.00209207	-0.0215401	-0.200428	0.156102	-0.0424721	-0.598159	2.73	0.133195	0.0185841	0.142749	0.0459616	0.0228229	0.145831	0.256776	0.475357	0.476105	0.214833	-2.64918	1.22648	0.887757	-0.0455178	-0.943794	-1.37438	0.607932	-0.0893477	-1.25636	-0.621911	-0.0838038	0.83111	0.0119073	0.22798	0.380565	0.963946	0.351566	0.177819	0.547049	0.929301	0.217077	1	0.0588748	1	0.983073
Saliva	WGS	genus	Prevotella	2.19425	-0.424203	0.000659877	-0.0551495	-0.00428304	-0.0150664	-0.136007	0.0186957	-0.27423	-0.172795	2.19545	0.1407	0.0146458	0.164068	0.0386952	0.0265347	0.231226	0.251073	0.50136	0.57051	0.999453	-3.01495	0.0450557	-0.336138	-0.110687	-0.567801	-0.588197	0.0744633	-0.546972	-0.302878	-0.708416	-0.139989	0.323583	0.00444861	0.964287	0.738523	0.912418	0.573344	0.559707	0.941013	0.587436	0.763553	1	0.03187	1	1
Saliva	WGS	genus	Abiotrophia	-12.8755	-1.19642	-0.00672025	-0.0404366	-0.0543884	0.493086	2.3664	0.465568	-0.951097	11.0936	5.23928	0.106991	0.0392246	0.151061	0.0848781	0.027227	0.113202	0.339018	0.844595	0.619933	-2.45749	-11.1824	-0.171327	-0.267684	-0.640782	18.1102	20.9043	1.37328	-1.1261	17.8948	-1.41254	-0.980297	0.0698799	0.000364088	0.872284	0.802178	0.556532	5.46618e-05	3.09467e-05	0.241611	0.323113	5.73131e-05	1	0.00690856	1	1
Saliva	WGS	genus	Parvimonas	-4.64292	0.702273	-0.00791583	-0.471923	0.137787	0.0750266	0.672905	-0.320948	1.10938	1.45949	4.34344	0.198392	0.0320862	0.200903	0.0696881	0.028202	0.157858	0.35333	0.695725	0.5772	-1.06895	3.53982	-0.246705	-2.34901	1.9772	2.66033	4.26273	-0.908351	1.59457	2.52857	0.301521	1.10302	0.297825	0.00205637	0.807651	0.0292114	0.0619675	0.0150245	0.000380608	0.374509	0.12649	0.0199746	1	0.0183017	1	0.243015
Saliva	WGS	genus	Eikenella	-22.9571	-8.00101	0.395687	5.51859	-0.072336	-0.366666	9.2406	6.48468	-6.16255	-15.4469	5.39261	0.058507	0.0405235	0.0992799	0.0855402	0.027427	0.0611158	0.325594	0.867945	0.624763	-4.25714	-136.753	9.7644	55.5862	-0.845637	-13.3688	151.198	19.9165	-7.10017	-24.7245	-8.11919	-7.88283	0.146879	0.00465517	0.0649715	0.0114516	0.553121	0.0475313	0.00421044	0.0319377	0.0890767	0.0257346	1	0.03187	1	0.203839
Saliva	WGS	family	Streptococcaceae	0.0669967	-0.430142	-0.014788	0.136169	0.0170321	-0.0464341	0.0479588	0.214983	-0.00129811	-0.302334	1.80708	0.144864	0.0135031	0.174689	0.036068	0.0228228	0.267433	0.247855	0.416151	0.545946	0.0370745	-2.96928	-1.09515	0.779495	0.472222	-2.03455	0.17933	0.867374	-0.00311933	-0.55378	-0.722768	-0.137516	0.97061	0.00502524	0.28	0.440276	0.639335	0.0485632	0.858584	0.390911	0.997527	0.582812	1	0.0430735	1	1
Saliva	WGS	family	Lactobacillaceae	-8.47861	0.974006	0.0656124	0.160228	0.151221	-0.134978	0.551105	-0.416322	-0.849132	-1.32245	4.49904	0.191797	0.0352232	0.192203	0.0748689	0.030833	0.272479	0.334224	0.749219	0.666815	-1.88454	5.07833	1.86276	0.833642	2.01981	-4.3777	2.02256	-1.24564	-1.13336	-1.98323	0.586577	1.36144	0.0804248	0.000168282	0.083612	0.418479	0.062969	0.000631353	0.0626531	0.233342	0.276101	0.0673116	0.513549	0.0100969	1	1
Saliva	WGS	family	Bacillaceae	-5.44108	-0.338784	0.0105286	0.204156	0.00779449	0.0494693	0.471458	0.239602	-0.196793	1.48558	4.48182	0.0984148	0.0345812	0.10208	0.0719169	0.0251611	0.0789503	0.290325	0.740094	0.584379	-1.21403	-3.44241	0.304462	1.99995	0.108382	1.9661	5.97158	0.825289	-0.265902	2.54215	-0.537582	-0.139986	0.24633	0.00437134	0.765595	0.0668461	0.915348	0.0710126	4.65693e-05	0.424094	0.794485	0.0245546	0.642599	0.0430735	1	0.401077
Saliva	WGS	family	Veillonellaceae	0.289896	-0.466593	-0.00827453	0.147962	-0.00173963	-0.0431286	-0.239175	0.177132	-0.23426	-0.191237	1.80505	0.150923	0.0136316	0.174808	0.03342	0.0215926	0.164211	0.253131	0.602249	0.497418	0.160603	-3.0916	-0.607013	0.846426	-0.0520535	-1.99737	-1.45651	0.699762	-0.388975	-0.384459	-0.771457	-0.161728	0.873215	0.00361847	0.547273	0.402351	0.958745	0.0526181	0.153056	0.488126	0.699358	0.702675	1	0.0430735	1	1
Saliva	WGS	family	Lachnospiraceae	-1.58428	-0.509895	0.0083302	0.0632716	-0.0121531	-0.00195742	-0.0738451	0.0137024	-0.48794	-0.293694	1.98584	0.132432	0.014667	0.149266	0.0346707	0.0239076	0.235541	0.251352	0.435727	0.557185	-0.797788	-3.85024	0.567955	0.423885	-0.350529	-0.0818743	-0.313513	0.0545146	-1.11983	-0.527104	-0.777407	-0.242382	0.429824	0.000427342	0.573321	0.673978	0.727828	0.935165	0.755562	0.956803	0.269636	0.601107	0.955165	0.0128203	1	1
Saliva	WGS	family	Actinomycetaceae	-0.153781	-0.354681	-0.0098972	-0.00376659	-0.013606	-0.0206517	0.0994191	0.11822	-0.290448	0.322977	1.82134	0.126411	0.0128274	0.150427	0.0329747	0.0244673	0.22399	0.240783	0.534136	0.560963	-0.0844331	-2.80578	-0.77157	-0.0250392	-0.412618	-0.844052	0.443856	0.490982	-0.543772	0.575754	-0.610031	-0.0993308	0.933133	0.00771503	0.444904	0.980148	0.68209	0.40366	0.659539	0.626122	0.589616	0.568007	1	0.0462902	1	1
Saliva	WGS	family	Enterobacteriaceae	-157.377	-24.9627	0.266003	13.8888	-2.57229	6.40471	22.8831	21.8734	-4.83157	173.542	5.22174	0.089489	0.0406064	0.100761	0.0838688	0.027364	0.167336	0.319685	0.852371	0.645381	-30.1388	-278.948	6.55076	137.839	-30.6705	234.057	136.75	68.4217	-5.66839	268.899	-25.1435	-24.782	0.0211152	0.00228221	0.0964381	0.00461848	0.0207494	0.00271992	0.00465528	0.0093037	0.111167	0.0023675	0.466907	0.0430735	1	0.041094
Saliva	WGS	family	Pseudomonadaceae	-1.94941	-0.84527	-0.0194891	-1.05142	-0.315423	0.326476	-1.00895	-0.344866	0.634302	9.5294	5.10435	0.0997166	0.0396494	0.105153	0.0820748	0.0277262	0.148133	0.315255	0.835601	0.631498	-0.381912	-8.47672	-0.491537	-9.999	-3.84312	11.775	-6.81113	-1.09393	0.759096	15.0901	-1.0467	-0.643842	0.727974	0.00344703	0.656763	0.00212902	0.031084	0.00131651	0.00647289	0.353958	0.502991	0.000631781	1	0.0430735	1	0.0328809
Saliva	WGS	family	Enterococcaceae	16.0369	1.03345	-0.060637	-1.21911	0.268538	-0.764184	-2.50886	0.515227	3.71413	-18.2318	5.14264	0.147959	0.0399226	0.123144	0.0826546	0.0280349	0.0983848	0.330462	0.837324	0.641558	3.11843	6.98468	-1.51887	-9.89989	3.24892	-27.2583	-25.5005	1.55911	4.43571	-28.418	0.734568	1.33232	0.0525358	0.0060239	0.226104	0.00219206	0.0475285	0.000108361	0.00013226	0.216864	0.0212972	9.56661e-05	0.466907	0.0439146	1	0.0328809
Saliva	WGS	family	Aerococcaceae	-17.0486	-0.410466	0.0170584	-0.174008	-0.113296	0.524514	2.79361	-0.805704	-1.46498	11.5092	4.92509	0.10089	0.0382082	0.136678	0.0799558	0.0262896	0.0937739	0.319973	0.810414	0.612989	-3.46159	-4.06847	0.446458	-1.27312	-1.41698	19.9514	29.791	-2.51803	-1.80769	18.7755	-0.614263	-0.206669	0.0134412	0.0065872	0.670928	0.250076	0.206259	1.02898e-06	9.48668e-08	0.0454075	0.120661	1.47403e-06	0.466907	0.0439146	1	0.891421
Saliva	WGS	order	Veillonellales	1.7068	-0.526579	-0.00670926	0.22235	0.00428459	-0.0397418	-0.643864	0.178202	-0.311071	-0.282728	1.40242	0.199276	0.0125508	0.174184	0.0311556	0.0204881	0.152203	0.24777	0.512193	0.414788	1.21704	-2.64246	-0.534567	1.27652	0.137522	-1.93975	-4.23029	0.719225	-0.607331	-0.681622	-0.929118	-0.124041	0.230722	0.0116917	0.595909	0.209134	0.891308	0.0594842	0.000132052	0.476183	0.547064	0.499406	0.752279	0.0911951	1	0.627401
Saliva	WGS	order	Clostridiales	0.408427	-0.521198	-0.00088757	-0.0297401	-0.0150602	0.0132761	-0.309474	-0.0249828	-0.142764	-0.160303	1.35738	0.190689	0.01216	0.154082	0.0289771	0.0205504	0.207309	0.244602	0.335519	0.411204	0.300895	-2.73323	-0.0729909	-0.193015	-0.519729	0.646023	-1.49282	-0.102137	-0.425501	-0.389837	-0.906391	-0.136005	0.765053	0.00929452	0.942177	0.847924	0.606117	0.521953	0.143332	0.919159	0.672752	0.698725	1	0.0911951	1	1
Saliva	WGS	order	Xanthomonadales	153.247	51.5833	0.627891	-18.3582	1.27106	-7.42558	-19.1282	-57.1524	0	-215.473	5.02328	0.127942	0.0405441	0.100672	0.0832119	0.0270237	0.0867592	0.31415	0.832202	0.594455	30.5074	403.177	15.4866	-182.356	15.2749	-274.78	-220.475	-181.927	0	-362.471	51.3248	51.8417	0.0208603	0.00157901	0.0410508	0.00349104	0.041618	0.00231682	0.00288747	0.00349928	1	0.00175633	0.365553	0.0307906	0.903154	0.0226918
Saliva	WGS	order	Enterobacterales	-13.9656	1.65921	0.0255151	-1.4951	0.122987	0.234298	1.38569	0.240706	0.459024	7.28848	4.70844	0.306206	0.0369921	0.264862	0.0844372	0.0368293	0.326975	0.399325	0.764762	0.679473	-2.96608	5.4186	0.689744	-5.64485	1.45655	6.36173	4.23791	0.602781	0.600218	10.7267	1.04067	2.27774	0.0141403	0.000293588	0.506046	0.000213972	0.17591	8.22668e-05	0.0017221	0.560075	0.561716	8.32695e-07	0.365553	0.0114499	1	0.00417246
Saliva	WGS	order	Pseudomonadales	-1.77901	-0.532577	-0.00385581	-0.763767	-0.231172	0.246937	-0.9407	0.0371262	0.858625	7.47072	4.72831	0.135241	0.0382008	0.0976072	0.0786083	0.0261323	0.0917276	0.303548	0.786228	0.568917	-0.376246	-3.93798	-0.100935	-7.8249	-2.94081	9.44948	-10.2554	0.122308	1.09208	13.1315	-0.805765	-0.25939	0.72217	0.0109821	0.923524	0.000546722	0.0322264	0.000224138	0.000151459	0.907419	0.324602	4.57221e-05	1	0.0911951	1	0.00710739
Saliva	FL	species	Actinomyces naeslundii	-3.36618	0.507622	-0.00615386	0.265137	0.136375	0.0103832	0.121558	0.119819	-0.500177	0.732055	4.58864	0.0788112	0.0372055	0.0886157	0.0778807	0.0260069	0.0853335	0.323796	0.828694	0.587968	-0.733591	6.44098	-0.165402	2.99199	1.75108	0.399246	1.4245	0.370046	-0.603572	1.24506	0.348423	0.66682	0.47622	2.1973e-05	0.871172	0.0103979	0.103476	0.696193	0.177863	0.717307	0.556513	0.235087	1	0.000792333	1	0.0621706
Saliva	FL	species	Aggregatibacter aphrophilus	-0.0352496	-0.820891	-0.00228156	-0.080377	-0.0885882	0.0793097	1.24717	0.0935588	1.36148	1.69174	3.75385	0.241803	0.0311112	0.254125	0.0698951	0.0283205	0.208975	0.407807	0.644209	0.618327	-0.00939026	-3.39488	-0.0733359	-0.316289	-1.26744	2.80044	5.96803	0.229419	2.11342	2.73599	-1.30933	-0.33245	0.992572	0.0020071	0.942042	0.754049	0.21508	0.00898884	1.73889e-06	0.820153	0.0432883	0.0105034	1	0.0140497	1	1
Saliva	FL	species	Alloprevotella tannerae	-2.98532	1.27958	-0.0188093	-0.0538028	0.0387173	0.0519386	2.10448	-0.405172	-1.91805	2.95334	4.20791	0.240895	0.0342632	0.222098	0.0722601	0.0296922	0.156063	0.386164	0.828736	0.623284	-0.709454	5.31178	-0.548966	-0.242248	0.535805	1.74923	13.4849	-1.04922	-2.31443	4.73835	0.792973	1.76619	0.485495	2.48467e-05	0.588558	0.810832	0.597469	0.0941901	4.10067e-12	0.305466	0.0303668	9.94602e-05	1	0.000792333	1	1
Saliva	FL	species	Aminipila sp. JN-18	-8.30946	0.774665	0.04232	-0.255445	0.0285545	0.145649	1.0279	0.117597	0.589188	2.83713	5.17383	0.0669439	0.0419266	0.0931061	0.086854	0.0273642	0.06473	0.34816	0.881565	0.620713	-1.60606	11.5719	1.00938	-2.74359	0.328764	5.3226	15.8798	0.337767	0.668343	4.57075	0.639439	0.909892	0.206613	0.00138582	0.387141	0.0711238	0.763947	0.0129566	0.000542967	0.757793	0.55174	0.0196477	1	0.0113637	1	0.265098
Saliva	FL	species	Bergeyella zoohelcum	0.35217	0.696995	-0.00871234	-0.0345684	0.0634654	-0.062396	0.543166	-0.128347	-0.511409	-2.21198	4.58978	0.0719924	0.0372131	0.0997008	0.078229	0.0258319	0.115345	0.328391	0.794209	0.581396	0.0767291	9.68151	-0.23412	-0.346722	0.811276	-2.41547	4.70905	-0.390836	-0.643922	-3.8046	0.55157	0.84242	0.940007	2.61587e-07	0.818538	0.734349	0.43181	0.0311689	0.000408492	0.702248	0.530823	0.00218815	1	4.61497e-05	1	1
Saliva	FL	species	Butyrivibrio hungatei	2.57169	-0.303323	0.0212868	0.334482	-0.115362	0.00959221	-1.16385	-0.0252424	0	0	5.13914	0.0894191	0.0415672	0.105956	0.0862072	0.027741	0.189965	0.348946	0.874546	0.629812	0.500413	-3.39215	0.512106	3.1568	-1.33819	0.345778	-6.12668	-0.0723389	0	0	-0.483949	-0.122696	0.634606	0.0146368	0.626875	0.0196446	0.229315	0.741311	0.00086414	0.944683	1	1	1	0.0608808	1	0.097207
Saliva	FL	species	Campylobacter curvus	1.34403	0.371423	-0.0180405	0.174885	0.00966054	-0.0292991	0.577115	-0.0795298	1.26832	0.375419	4.84974	0.123083	0.0391913	0.125464	0.0823109	0.0271291	0.153991	0.339299	0.831625	0.644818	0.277134	3.01767	-0.460318	1.39391	0.117366	-1.07999	3.74772	-0.234395	1.52511	0.58221	0.122796	0.62005	0.787937	0.014534	0.656207	0.1968	0.909147	0.308239	0.00457072	0.819924	0.161572	0.574718	1	0.0608808	1	0.548365
Saliva	FL	species	Campylobacter gracilis	-3.45708	0.952366	0.0105591	0.436115	0.0794815	0.0192293	-0.108155	0.250785	0.962296	1.19536	3.04583	0.262786	0.0263949	0.288347	0.0580641	0.0347443	0.414089	0.383558	1.01574	0.763374	-1.13502	3.62412	0.400042	1.51246	1.36886	0.55345	-0.261187	0.653839	0.947385	1.56589	0.421539	1.48319	0.263666	0.000866515	0.691426	0.138911	0.179298	0.583285	0.795396	0.517259	0.34959	0.125888	1	0.00802225	1	0.433342
Saliva	FL	species	Campylobacter rectus	-5.26791	1.2218	0.0368321	0.561214	0.048645	0.0611387	-0.239339	-0.373612	1.63337	0.49146	4.04791	0.267286	0.0347726	0.295654	0.0719616	0.031763	0.301863	0.398891	1.0105	0.68868	-1.30139	4.57112	1.05923	1.89821	0.675985	1.92484	-0.792874	-0.936627	1.6164	0.713626	0.681879	1.76171	0.206011	0.00013556	0.300493	0.0702881	0.505791	0.0667056	0.435955	0.358682	0.119642	0.482638	1	0.00238446	1	0.265098
Saliva	FL	species	Corynebacterium durum	10.1255	-0.260447	-0.0280749	-1.57549	-0.221333	-0.0514982	-0.171299	-1.05224	-1.68253	0	5.11803	0.0782824	0.0414538	0.0982182	0.0863149	0.0274001	0.0720165	0.347763	0.873299	0.62031	1.9784	-3.32702	-0.677259	-16.0407	-2.56425	-1.87949	-2.37861	-3.02574	-1.92664	0	-0.418577	-0.102316	0.104792	0.0208471	0.528305	1.71504e-05	0.050386	0.118955	0.0632739	0.0292236	0.111972	1	1	0.0808529	1	0.0013026
Saliva	FL	species	Dialister invisus	0.374439	0.713658	0.033595	-0.193545	-0.0193229	-0.0290352	-1.23533	-0.581005	-0.888372	0.840986	3.49749	0.264367	0.0278004	0.280319	0.0617101	0.0454917	0.464675	0.391689	0.72624	1.09571	0.107059	2.69949	1.20843	-0.690445	-0.313124	-0.638251	-2.65847	-1.48333	-1.22325	0.767523	0.179636	1.24768	0.91539	0.0108661	0.235469	0.494742	0.756157	0.527715	0.0120115	0.147475	0.2299	0.448228	1	0.0495011	1	0.964016
Saliva	FL	species	Dialister pneumosintes	-3.93861	1.0166	0.0481861	0.410591	-0.0638371	0.0546303	0.37623	0.242448	0.267275	2.51533	4.41345	0.182778	0.0356657	0.184712	0.0763909	0.0281489	0.17494	0.364748	0.837127	0.597258	-0.892412	5.56192	1.35105	2.22287	-0.835663	1.94076	2.15063	0.6647	0.319277	4.21147	0.647386	1.38581	0.383947	2.79795e-05	0.193419	0.0392737	0.4143	0.0681132	0.0453409	0.514669	0.753192	0.000524679	1	0.000803012	1	0.170781
Saliva	FL	species	Eikenella corrodens	0.718414	0.488544	-0.00850268	0.334661	-0.0122589	-0.0211209	0.692732	0.204318	0.239573	-0.0686165	4.05833	0.202311	0.0339508	0.212225	0.0713058	0.0278473	0.218157	0.353813	0.703747	0.596857	0.177022	2.41482	-0.250442	1.57692	-0.17192	-0.758456	3.17538	0.577475	0.340424	-0.114963	0.0798755	0.897212	0.861041	0.0240966	0.80447	0.128471	0.865004	0.455881	0.00421954	0.569229	0.736627	0.909472	1	0.0843379	1	0.414283
Saliva	FL	species	Enterococcus mundtii	6.31349	0.226289	-0.00802178	-0.643727	-0.133087	-0.0784491	0.152106	-0.0875056	0	1.53532	5.17047	0.0548119	0.0418617	0.0808621	0.086848	0.0273403	0.0590218	0.342873	0.88108	0.619786	1.22107	4.12847	-0.191626	-7.9608	-1.53241	-2.86935	2.57712	-0.255213	0	2.47718	0.115569	0.337009	0.289111	0.0145119	0.85737	0.00134886	0.200188	0.0454982	0.0615141	0.811144	1	0.068418	1	0.0608808	1	0.0143379
Saliva	FL	species	Fretibacterium fastidiosum	0.537574	1.05812	0.0232689	-0.412052	0.0234377	-0.076473	-0.641867	-0.416039	0.65549	0.0739343	4.69197	0.177755	0.038142	0.175927	0.0815313	0.0318435	0.424043	0.358397	0.804711	0.683598	0.114573	5.95268	0.610059	-2.34217	0.287469	-2.40152	-1.51368	-1.16083	0.814567	0.108155	0.699056	1.41719	0.910534	4.80294e-05	0.552338	0.0357435	0.778285	0.0319936	0.154034	0.266583	0.42999	0.915525	1	0.00106034	1	0.157822
Saliva	FL	species	Fusobacterium nucleatum	-1.4868	0.623152	0.0199048	0.253575	0.050061	-0.0360362	-0.132686	-0.0789382	-0.178425	0.533664	2.8736	0.265179	0.0250101	0.24808	0.0574663	0.0275219	0.325931	0.357735	0.595016	0.57914	-0.517401	2.34993	0.795869	1.02215	0.871136	-1.30936	-0.407097	-0.220661	-0.299866	0.921477	0.08749	1.15881	0.607798	0.0239322	0.430926	0.313008	0.389011	0.198073	0.686162	0.826508	0.765872	0.362467	1	0.0843379	1	0.745784
Saliva	FL	species	Gemella morbillorum	-1.04294	0.710177	-0.0432692	-0.144453	-0.0104532	0.137574	0.776203	0.00877468	1.581	3.33024	3.66399	0.294061	0.0306131	0.303667	0.0673487	0.0292104	0.179937	0.451315	0.626974	0.581991	-0.284646	2.41507	-1.41342	-0.475696	-0.15521	4.70976	4.31375	0.0194425	2.52164	5.72214	0.116174	1.30418	0.77775	0.0216213	0.167186	0.637522	0.877631	4.61066e-05	0.000143962	0.984609	0.0168561	2.42995e-06	1	0.0809498	1	1
Saliva	FL	species	Haemophilus influenzae	-0.441182	-0.617958	0.0172771	-0.0815138	-0.0297018	0.0889829	-1.86046	0.350213	0.141487	NA	5.12403	0.0792757	0.0415046	0.0953017	0.086145	0.0274859	0.0692848	0.345278	0.873425	NA	-0.0861005	-7.79505	0.416268	-0.855323	-0.344789	3.2374	-26.8524	1.01429	0.161991	NA	-0.778095	-0.457821	0.934728	0.000556576	0.694479	0.431439	0.744283	0.0230157	1.33954e-06	0.356983	0.877656	1	1	0.0059162	1	0.892991
Saliva	FL	species	Haemophilus pittmaniae	-9.9959	-1.97898	0.0691142	1.1118	0.0154025	0.33783	-4.61272	2.86691	0	-5.23194	5.34312	0.0834303	0.0432459	0.0885823	0.089494	0.0280713	0.0685357	0.353603	0.906368	0.635123	-1.8708	-23.7201	1.59817	12.551	0.172106	12.0347	-67.3039	8.1077	0	-8.23767	-2.14751	-1.81045	0.31251	0.0268229	0.355943	0.0506157	0.891497	0.0527773	0.00945819	0.0781258	1	0.0769052	1	0.091645	1	0.207525
Saliva	FL	species	Haemophilus sputorum	-12.3904	-0.475211	0.0696078	-0.207002	0.0101912	0.267086	1.20658	0.281026	1.72196	6.91593	5.04412	0.127937	0.0410564	0.138671	0.0845408	0.0278375	0.102815	0.36495	0.90525	0.624197	-2.4564	-3.71442	1.69542	-1.49276	0.120547	9.59445	11.7355	0.770038	1.90219	11.0797	-0.733644	-0.216779	0.0493602	0.00991763	0.140928	0.186107	0.907985	7.33061e-05	2.31023e-05	0.470499	0.105848	3.21881e-05	1	0.0479496	1	0.52884
Saliva	FL	species	Hungateiclostridium alkalicellulosi	-9.19076	1.58458	0.000810917	0.605988	0.524025	-0.108375	-0.461766	-0.271489	0	0	5.38713	0.0540788	0.0435779	0.0803069	0.0901611	0.0280005	0.0596676	0.351044	0.913603	0.636752	-1.70606	29.3013	0.0186085	7.5459	5.81209	-3.87047	-7.73898	-0.773374	0	0	1.47534	1.69382	0.337517	0.0217182	0.988155	0.0838776	0.108472	0.160961	0.0818082	0.580917	1	1	1	0.0809498	1	0.298673
Saliva	FL	species	Hungateiclostridium cellulolyticum	-1.41288	-0.698864	0.00857814	1.57247	-0.0648377	0.0550486	1.01221	0.88913	-0.694314	NA	5.02626	0.114596	0.0408878	0.130185	0.0845162	0.0278368	0.099311	0.349917	0.858386	NA	-0.2811	-6.09849	0.209797	12.0788	-0.767163	1.97755	10.1923	2.54098	-0.80886	NA	-0.930349	-0.46738	0.786761	0.000491814	0.839801	6.08501e-06	0.468065	0.0885012	1.88664e-05	0.038609	0.445213	1	1	0.00542887	1	0.000873199
Saliva	FL	species	Kingella oralis	1.2307	0.671484	0.00573019	0.874785	-0.0449588	-0.0272119	-0.293079	0.614194	-0.561267	1.18914	4.03631	0.169179	0.0326025	0.162525	0.0705009	0.0252904	0.194931	0.336285	0.704185	0.550465	0.304908	3.96907	0.175759	5.38245	-0.637705	-1.07597	-1.5035	1.82641	-0.797045	2.16026	0.329743	1.01323	0.763179	0.00060743	0.862021	1.81546e-05	0.529964	0.293096	0.146318	0.0807983	0.433576	0.0414141	1	0.00622615	1	0.0013026
Saliva	FL	species	Lachnoanaerobaculum orale	-0.630132	-0.891284	0.0269514	-0.110786	0.00922323	0.025942	-1.02071	0.175002	-0.911029	-0.605389	3.17102	0.283181	0.0284367	0.301016	0.058561	0.0333857	0.321022	0.444997	0.700133	0.710968	-0.198716	-3.1474	0.947768	-0.368039	0.157498	0.777039	-3.17956	0.393265	-1.30122	-0.8515	-1.46331	-0.319258	0.843544	0.00319936	0.349236	0.714886	0.875686	0.441946	0.00293221	0.696322	0.201017	0.399826	1	0.0202735	1	1
Saliva	FL	species	Lactobacillus gasseri	13.0173	3.13999	-0.181743	-1.39015	-0.0488828	0.0162155	0.534357	0.270889	-1.90468	1.99616	5.2264	0.125871	0.0422274	0.127284	0.0876523	0.0283752	0.116254	0.353799	0.884193	0.634529	2.49068	24.9461	-4.30392	-10.9216	-0.55769	0.571467	4.59645	0.76566	-2.15415	3.1459	2.88573	3.39425	0.088431	0.00014124	0.0230842	0.00164307	0.615967	0.607692	0.0193527	0.499605	0.120237	0.0514283	1	0.00238446	1	0.0160648
Saliva	FL	species	Lancefieldella rimae	-4.09369	-1.72833	0.154811	0.868918	-0.121341	-0.0854466	-0.959144	1.59563	1.95709	0.137584	5.07532	0.086253	0.0410446	0.102771	0.085301	0.028186	0.1347	0.341245	0.865275	0.646719	-0.806587	-20.0379	3.77179	8.45489	-1.4225	-3.03153	-7.12057	4.6759	2.26182	0.212742	-1.90256	-1.5541	0.456539	5.72173e-06	0.012999	0.000379996	0.214155	0.0290305	0.000847369	0.0054536	0.073185	0.83993	1	0.000273689	1	0.00641522
Saliva	FL	species	Leptotrichia buccalis	-1.49048	0.664389	0.0195212	0.100782	0.0385468	0.0111996	-0.823801	-0.167473	-0.967268	0.247066	3.70257	0.276798	0.0304179	0.258023	0.0663627	0.0375684	0.344131	0.401636	0.680547	0.783142	-0.402553	2.40027	0.641766	0.390591	0.58085	0.298113	-2.39386	-0.416976	-1.42131	0.31548	0.105257	1.22352	0.690131	0.0227926	0.525898	0.69886	0.56568	0.767672	0.023128	0.679665	0.165539	0.754581	1	0.083865	1	1
Saliva	FL	species	Leptotrichia hongkongensis	1.33374	0.648289	0.00633979	0.640181	-0.0236179	-0.0491518	-0.366668	0.350422	0.128122	-0.0833134	4.17857	0.199235	0.0350174	0.186651	0.0725298	0.028929	0.234689	0.345148	0.737651	0.647549	0.319186	3.25389	0.181047	3.42983	-0.32563	-1.69905	-1.56236	1.01528	0.17369	-0.12866	0.245834	1.05074	0.752895	0.00397508	0.858153	0.00265237	0.748087	0.104813	0.133889	0.322099	0.863855	0.898912	1	0.0232826	1	0.0211453
Saliva	FL	species	Limosilactobacillus fermentum	-0.499247	1.03196	-0.0516888	1.4808	0.0804707	-0.0183525	2.0293	0.147306	0.453051	0.578199	5.23245	0.0939389	0.042348	0.10667	0.0879562	0.0281335	0.139265	0.347323	0.890395	0.64101	-0.0954136	10.9855	-1.22057	13.882	0.914896	-0.652337	14.5715	0.424119	0.50882	0.902012	0.842207	1.22172	0.932685	0.00818473	0.346623	0.00514907	0.456826	0.581141	0.00467668	0.712742	0.661456	0.462252	1	0.041854	1	0.0343671
Saliva	FL	species	Mogibacterium timidum	-2.14284	1.00686	0.0229353	0.131697	-0.0187494	0.0158642	0.494319	-0.076447	0.690365	1.1143	4.56448	0.132858	0.0372399	0.149986	0.0775149	0.0280393	0.235403	0.343865	0.804948	0.620742	-0.469459	7.57847	0.615879	0.878065	-0.241881	0.565785	2.09989	-0.222317	0.857653	1.79511	0.738488	1.27524	0.64597	2.5567e-06	0.547857	0.394728	0.812379	0.580496	0.0543446	0.827278	0.405528	0.0942474	1	0.000146755	1	0.858235
Saliva	FL	species	Neisseria bacilliformis	1.92687	0.404422	-0.0128899	0.381636	0.00175716	-0.0382828	0.160496	-0.136005	0	-0.580268	4.7023	0.134917	0.0384919	0.130115	0.0809905	0.0267185	0.122129	0.346705	0.808972	0.607532	0.409771	2.99755	-0.334873	2.93307	0.0216959	-1.43282	1.31415	-0.392278	0	-0.955123	0.131889	0.676954	0.688646	0.0102872	0.743062	0.0116445	0.98302	0.175518	0.211514	0.701208	1	0.35694	1	0.0484005	1	0.0655286
Saliva	FL	species	Neisseria cinerea	-5.59891	-0.741354	0.0530509	-0.660063	0.0457238	0.0601899	0.943449	-1.07983	0	NA	5.42995	0.11613	0.0437943	0.117197	0.0899848	0.0294779	0.0736137	0.361422	0.911357	NA	-1.03112	-6.38382	1.21136	-5.63211	0.508128	2.04186	12.8162	-2.98773	0	NA	-0.975937	-0.506771	0.410858	0.0236702	0.349462	0.0301087	0.661863	0.177924	0.00603305	0.0961418	1	1	1	0.0843379	1	0.137162
Saliva	FL	species	Neisseria mucosa	-3.97558	0.81843	0.0264821	-0.318586	-0.00185585	0.0260066	1.95486	0.250856	1.86929	0.0264281	4.63163	0.357891	0.0391472	0.33414	0.0734677	0.0360547	0.193259	0.480607	0.736593	0.724417	-0.858354	2.28681	0.676474	-0.95345	-0.0252607	0.721308	10.1152	0.521957	2.53776	0.0364818	0.0954891	1.54137	0.397985	0.0299716	0.50429	0.348521	0.980026	0.4767	7.46916e-11	0.605805	0.0170058	0.971157	1	0.0988718	1	0.763554
Saliva	FL	species	Neisseria sicca	-10.233	2.60166	0.017035	0.299295	0.0148598	0.220133	1.93796	0.482147	0.5681	2.64225	5.07007	0.0885661	0.0410491	0.122015	0.0861275	0.0272468	0.0861422	0.353717	0.866443	0.623695	-2.01831	29.3754	0.41499	2.45294	0.172532	8.07923	22.4972	1.36309	0.65567	4.23644	2.42276	2.78056	0.099585	8.5706e-07	0.695355	0.0577273	0.869785	0.000470636	3.22485e-06	0.231028	0.541002	0.00819749	1	6.1494e-05	1	0.222775
Saliva	FL	species	Oribacterium asaccharolyticum	2.64104	-0.46823	0.00495837	0.210558	-0.00081386	-0.0470346	-0.9065	-0.168373	-1.03206	-2.09412	2.84783	0.203953	0.0228875	0.210493	0.0526154	0.0367526	0.395128	0.349273	0.545619	0.825625	0.927386	-2.29578	0.216641	1.00031	-0.0154681	-1.27976	-2.29419	-0.482068	-1.89153	-2.53641	-0.880214	-0.0562453	0.359579	0.0272974	0.829647	0.323489	0.98774	0.208387	0.0273972	0.632523	0.0661937	0.0154298	1	0.092169	1	0.745784
Saliva	FL	species	Oribacterium parvum	2.32067	-0.490738	0.00654428	0.00615025	0.0245281	-0.0797079	-0.460571	-0.476403	-0.29516	-0.782377	3.4553	0.211065	0.0279717	0.19538	0.0619272	0.0341445	0.314481	0.326728	0.649131	0.776879	0.671627	-2.32506	0.233961	0.0314784	0.396079	-2.33443	-1.46455	-1.4581	-0.454699	-1.00708	-0.917088	-0.0643875	0.506642	0.0265697	0.816506	0.975084	0.694675	0.0260106	0.152801	0.154558	0.652395	0.321453	1	0.091645	1	1
Saliva	FL	species	Oribacterium sinus	1.90296	-0.72177	0.00803761	0.0092641	0.0214649	-0.0595321	-0.412883	-0.47376	-0.451195	-0.943824	3.7756	0.178576	0.0308958	0.183706	0.0667947	0.0252342	0.40921	0.344242	0.661692	0.5671	0.504015	-4.04181	0.260152	0.0504288	0.321357	-2.35919	-1.00898	-1.37624	-0.681881	-1.6643	-1.08249	-0.361047	0.618339	0.000396197	0.79672	0.960152	0.750415	0.0258042	0.321943	0.180056	0.501122	0.107617	1	0.00494384	1	1
Saliva	FL	species	Ottowia sp. oral taxon 894	-23.1023	1.36709	0.119092	0.924819	0.129384	0.326847	3.19975	-0.313899	0	5.6328	5.19682	0.111021	0.0422088	0.153843	0.0889095	0.0277732	0.0858487	0.37859	0.885079	0.631347	-4.44546	12.3138	2.82151	6.01146	1.45523	11.7684	37.272	-0.829126	0	8.92188	1.14283	1.59135	0.0112862	0.000249876	0.047755	0.00385548	0.219303	0.000298304	3.09414e-06	0.453644	1	0.00087257	1	0.00325974	1	0.0276631
Saliva	FL	species	Paludibacter propionicigenes	-3.53832	0.741837	0.075188	0.926399	-0.0639663	0.00376865	-1.31812	0.965103	0.774063	-0.69898	5.11884	0.0584861	0.0414254	0.0803066	0.0859593	0.0272513	0.0594346	0.34074	0.874726	0.615984	-0.691234	12.684	1.81502	11.5358	-0.744146	0.138293	-22.1776	2.83237	0.884921	-1.13474	0.623695	0.859979	0.527442	0.000222507	0.143706	0.000322488	0.498127	0.896692	2.44697e-05	0.0472313	0.426188	0.319872	1	0.00304092	1	0.00578462
Saliva	FL	species	Parvimonas micra	-2.19764	1.02401	-0.0187136	0.135836	0.0682984	0.0575824	-0.114339	0.552719	1.36406	1.93378	3.68443	0.39623	0.0312108	0.363087	0.0689717	0.0367449	0.61711	0.453449	0.98971	0.845	-0.596467	2.5844	-0.599587	0.374114	0.990239	1.56709	-0.185281	1.21892	1.37824	2.2885	0.22363	1.8244	0.554596	0.0139571	0.552537	0.710514	0.328667	0.125844	0.854049	0.230801	0.176635	0.0280834	1	0.0606922	1	1
Saliva	FL	species	Peptococcus niger	-1.87883	0.533303	-0.0310257	0.893577	0.0532522	0.099424	0.483049	-0.505389	-1.54226	0.199086	4.77838	0.18185	0.0382181	0.197929	0.0808738	0.0320993	0.246044	0.386368	0.815886	0.717219	-0.393194	2.93266	-0.811807	4.51464	0.658461	3.09739	1.96327	-1.30805	-1.89029	0.277581	0.165967	0.90064	0.701072	0.0125418	0.432711	0.000708379	0.522675	0.00923474	0.0732137	0.215359	0.0831085	0.786058	1	0.0562423	1	0.00996674
Saliva	FL	species	Porphyromonas catoniae	-6.74954	-1.11029	0.0120377	0.529607	-0.0718047	0.341485	-1.26914	1.20035	3.37591	9.44607	4.93271	0.140403	0.0402508	0.160474	0.0843583	0.0283992	0.124773	0.361974	0.841869	0.623017	-1.36832	-7.90788	0.299067	3.30028	-0.851188	12.0245	-10.1716	3.31611	4.01002	15.1618	-1.39391	-0.826678	0.208403	4.74605e-05	0.772511	0.0108544	0.419412	2.11085e-06	7.47458e-06	0.0106013	0.00389495	3.54577e-07	1	0.00106034	1	0.0635757
Saliva	FL	species	Porphyromonas endodontalis	-7.85177	1.18644	0.0550148	-0.243582	0.0614038	0.086113	0.36192	0.0946107	1.5469	3.21716	4.8017	0.099886	0.0388035	0.13015	0.0819195	0.0264801	0.0995578	0.346461	0.889204	0.594487	-1.63521	11.878	1.41778	-1.87155	0.749562	3.25199	3.63528	0.273078	1.73965	5.41166	0.984672	1.38821	0.133051	3.21601e-07	0.186654	0.0907765	0.470784	0.00869115	0.00457241	0.79035	0.112548	0.000296485	1	4.61497e-05	1	0.310153
Saliva	FL	species	Prevotella baroniae	3.26863	-0.265711	0.0255749	0.38553	-0.12489	-0.03321	-0.516508	-0.754511	0	-0.328064	5.13211	0.0805366	0.0414579	0.0988806	0.0866009	0.0276164	0.0951634	0.342875	0.873976	0.626222	0.636898	-3.29926	0.616888	3.89894	-1.44214	-1.20255	-5.4276	-2.20055	0	-0.523879	-0.428395	-0.103027	0.552205	0.0214931	0.564312	0.0114215	0.208841	0.282988	0.00287742	0.0790396	1	0.622746	1	0.0809498	1	0.0655286
Saliva	FL	species	Prevotella dentalis	-0.728215	-0.706656	0.100528	0.610102	-0.0913984	-0.112629	-0.664472	-0.0440166	1.81917	-0.47624	5.08402	0.0991888	0.0411153	0.114888	0.0863896	0.0283468	0.223622	0.348211	0.865445	0.632008	-0.143236	-7.12435	2.44502	5.31042	-1.05798	-3.97325	-2.97141	-0.126408	2.102	-0.753535	-0.907018	-0.506295	0.891697	0.000845296	0.0582927	0.00316489	0.338477	0.0106018	0.0311066	0.904335	0.0895252	0.485078	1	0.00802225	1	0.0233475
Saliva	FL	species	Prevotella denticola	-0.692246	0.930252	0.0281691	0.293572	-0.0104859	-0.0534645	0.546424	-0.947014	-1.84969	0.150143	4.12386	0.224856	0.0341552	0.22328	0.0739215	0.0361531	0.23798	0.370122	0.828421	0.863416	-0.167863	4.13709	0.824738	1.31481	-0.141852	-1.47884	2.29609	-2.55865	-2.2328	0.173894	0.476042	1.38446	0.868224	0.000431679	0.418373	0.202114	0.888488	0.153361	0.0315687	0.0179087	0.0360581	0.863539	1	0.00516216	1	0.557757
Saliva	FL	species	Prevotella loescheii	-1.36604	0.627896	0.0076254	0.0257182	-0.0130966	0.0196352	0.710984	-0.228918	0.662964	1.4757	3.92811	0.193702	0.0318352	0.211905	0.069367	0.0320083	0.277455	0.35786	0.693943	0.707964	-0.34776	3.24156	0.239527	0.121366	-0.188802	0.613441	2.56252	-0.639686	0.955359	2.08443	0.236619	1.01917	0.73082	0.00324941	0.812575	0.904334	0.851714	0.544915	0.0165311	0.527974	0.348195	0.0470871	1	0.0202735	1	1
Saliva	FL	species	Prevotella maculosa	-9.96446	0.857669	0.0471103	0.634581	0.0225675	0.202134	-0.0322705	0.566872	1.07784	4.84912	5.01066	0.106866	0.0408025	0.125589	0.0853947	0.027698	0.138945	0.343269	0.856859	0.64141	-1.98865	8.02567	1.15459	5.05282	0.264272	7.29777	-0.232254	1.65139	1.25789	7.56009	0.6418	1.07354	0.0938912	0.000199879	0.292161	0.00232713	0.800413	0.000337517	0.82406	0.149749	0.255169	0.000278096	1	0.00286826	1	0.0196437
Saliva	FL	species	Prevotella melaninogenica	1.87249	-0.70838	0.0259378	-0.340611	-0.0828262	0.0363884	-1.32273	-0.258292	0.157345	-0.606546	3.18421	0.300398	0.0254621	0.337389	0.0680913	0.0313733	0.364132	0.449711	0.540698	0.632226	0.588056	-2.35814	1.01868	-1.00955	-1.2164	1.15985	-3.63256	-0.574351	0.291003	-0.959382	-1.31518	-0.101577	0.559974	0.023615	0.314796	0.319096	0.231335	0.253345	0.000825883	0.569115	0.772631	0.343431	1	0.0843379	1	0.745784
Saliva	FL	species	Prevotella nigrescens	-3.37056	1.73888	-0.000600839	-0.116927	0.111478	-0.00961871	0.723409	-0.675995	-0.046437	0.904848	3.70567	0.27369	0.0302722	0.279271	0.0700587	0.03122	0.384434	0.399012	0.666105	0.856997	-0.90957	6.35349	-0.0198479	-0.418687	1.59121	-0.308094	1.88175	-1.69417	-0.0697143	1.05584	1.18603	2.29174	0.370299	5.21367e-07	0.984296	0.678427	0.122045	0.76014	0.0696044	0.100592	0.944884	0.299473	1	4.98774e-05	1	1
Saliva	FL	species	Prevotella oris	0.0202491	0.604128	0.00491266	0.194625	0.0316946	-0.0438754	0.322152	-0.746742	-0.912805	-0.031566	3.67084	0.197064	0.028918	0.194425	0.0655818	0.0397944	0.430259	0.352921	0.641723	0.934167	0.00551621	3.06564	0.169882	1.00103	0.483283	-1.10255	0.74874	-2.11589	-1.42243	-0.0337905	0.206059	1.0022	0.995635	0.00456638	0.866243	0.324819	0.632403	0.278988	0.459845	0.0427642	0.165217	0.973268	1	0.0247274	1	0.745784
Saliva	FL	species	Prevotella salivae	4.05386	-0.785359	0.0232654	-0.238034	-0.05538	-0.0568678	-1.51233	-0.895877	-1.25375	-1.19699	3.14717	0.321445	0.028134	0.305372	0.0634609	0.0332232	0.373152	0.418896	0.991691	0.714786	1.2881	-2.44322	0.82695	-0.77949	-0.872664	-1.71169	-4.05285	-2.13866	-1.26425	-1.67462	-1.43468	-0.136041	0.20593	0.0195916	0.413713	0.440786	0.38863	0.0955581	0.000258314	0.0393194	0.214264	0.102677	1	0.0770244	1	0.895101
Saliva	FL	species	Prevotella shahii	-4.55382	-0.758478	0.000561901	0.830557	-0.0456613	0.0941834	3.0153	1.13404	0	2.47797	4.9273	0.1428	0.0401784	0.155161	0.0841552	0.0278892	0.140289	0.356802	0.84387	0.621142	-0.924202	-5.31145	0.0139852	5.35288	-0.542585	3.37706	21.4934	3.17833	0	3.98939	-1.04693	-0.470021	0.379493	0.000486441	0.989147	0.000460603	0.600591	0.00816493	4.80655e-09	0.0112148	1	0.00316066	1	0.00542887	1	0.00695753
Saliva	FL	species	Pseudobutyrivibrio xylanivorans	-7.19953	-0.505733	0.11521	-0.307917	-0.034465	-0.00399002	0.725909	-0.0634516	0	0	5.23155	0.0833553	0.0424607	0.10918	0.0880515	0.027786	0.116861	0.35333	0.892842	0.632169	-1.37618	-6.06719	2.71333	-2.82028	-0.391419	-0.143599	6.21173	-0.179582	0	0	-0.67411	-0.337355	0.240787	0.00372712	0.0533532	0.0478144	0.715444	0.892761	0.00341789	0.866211	1	1	1	0.0222851	1	0.19888
Saliva	FL	species	Rothia dentocariosa	3.24453	0.944185	-0.0450048	-0.132133	0.0443215	-0.0428394	-0.341393	0.163724	-0.367677	-0.374561	5.01481	0.0899165	0.0406013	0.103122	0.0848553	0.0271672	0.0970614	0.343241	0.856347	0.628091	0.646989	10.5007	-1.10846	-1.28133	0.522318	-1.57688	-3.51729	0.476993	-0.429355	-0.596348	0.762553	1.12582	0.541584	4.3808e-05	0.310108	0.247368	0.620164	0.165896	0.0125597	0.650243	0.682655	0.572739	1	0.00106034	1	0.639592
Saliva	FL	species	Ruminiclostridium cellobioparum	2.64887	0.608166	0.00134896	-0.151862	-0.0933076	0.045304	-1.2476	-0.529203	0.968711	0	4.58115	0.154334	0.0375435	0.153122	0.0777068	0.0265583	0.111348	0.352126	0.792372	0.586784	0.57821	3.94058	0.0359308	-0.991771	-1.20076	1.70583	-11.2044	-1.50288	1.22254	0	0.296411	0.919921	0.571702	0.00130838	0.971811	0.337039	0.248462	0.108653	1.09739e-08	0.153629	0.240364	1	1	0.0112394	1	0.757556
Saliva	FL	species	Schwartzia succinivorans	-1.38958	0.766985	0.0387892	-0.310155	-0.0158006	-0.0397818	0.382713	-0.43305	-0.0331384	0.626362	4.5437	0.148953	0.0364762	0.140015	0.0787477	0.0341696	0.243488	0.33345	0.784061	0.781674	-0.305826	5.14916	1.06341	-2.21515	-0.200649	-1.16425	1.5718	-1.29869	-0.0422651	0.801308	0.466099	1.06787	0.76394	0.000118778	0.304417	0.0426436	0.843668	0.262508	0.136849	0.21366	0.966845	0.435464	1	0.00227262	1	0.179981
Saliva	FL	species	Selenomonas artemidis	0.255991	0.886325	-0.01468	0.892593	-0.00719645	-0.0101737	0.566601	-0.129037	-0.557107	0.566532	4.8469	0.151065	0.0391692	0.149022	0.0822549	0.0305792	0.188384	0.345151	0.828706	0.694654	0.0528154	5.86716	-0.374783	5.98966	-0.0874897	-0.332699	3.0077	-0.373857	-0.672261	0.81556	0.581173	1.19148	0.958919	0.0001579	0.715648	0.000133943	0.932009	0.746231	0.0131693	0.716315	0.516649	0.433747	1	0.00251763	1	0.00336866
Saliva	FL	species	Selenomonas bovis	0.358712	-0.670102	0.0357169	-2.71919	0.0374704	0.0103347	-1.07676	-1.56628	0	-1.20098	5.00734	0.101569	0.0403344	0.1616	0.0840778	0.0329635	0.291118	0.359086	0.855102	0.756785	0.0716371	-6.59747	0.885521	-16.8267	0.445663	0.313519	-3.69871	-4.36184	0	-1.58695	-0.875272	-0.464931	0.944649	0.000169834	0.401708	1.57635e-07	0.667654	0.761905	0.00605386	0.00240668	1	0.151186	1	0.00256538	1	4.52411e-05
Saliva	FL	species	Selenomonas flueggei	-3.8774	0.337913	0.00308409	0.866917	0.0944595	0.0824151	-1.75345	0.698477	0	2.84842	5.17694	0.0696085	0.0418774	0.0927405	0.0869244	0.0274832	0.149255	0.3438	0.881208	0.6283	-0.748975	4.85447	0.0736456	9.34777	1.08669	2.99874	-11.7481	2.03164	0	4.53353	0.197303	0.478522	0.495513	0.00831247	0.944828	0.000729274	0.338277	0.0399916	0.000300326	0.112004	1	0.010549	1	0.041854	1	0.00996674
Saliva	FL	species	Selenomonas infelix	1.05053	0.73127	0.0196432	0.145676	-0.0628512	-0.0061756	-0.698496	-0.197575	0.651829	0.370415	4.00131	0.211251	0.0326024	0.211383	0.0685791	0.0275487	0.20242	0.365203	0.685178	0.577926	0.262546	3.46162	0.602507	0.689155	-0.916477	-0.22417	-3.45073	-0.541001	0.951328	0.640938	0.304544	1.158	0.795052	0.00194363	0.552263	0.497073	0.368173	0.824447	0.00199732	0.593295	0.350546	0.527395	1	0.0139456	1	0.964016
Saliva	FL	species	Selenomonas noxia	-1.56526	0.581376	-0.018727	-0.128008	0.0572848	0.0392944	0.279806	0.631695	0.793884	2.99085	4.233	0.167905	0.0342747	0.16351	0.0746502	0.0261941	0.233547	0.336494	0.728014	0.576996	-0.369776	3.46254	-0.546379	-0.782875	0.767377	1.50013	1.19807	1.87728	1.09048	5.18348	0.242208	0.920543	0.715436	0.00245932	0.59085	0.442872	0.451822	0.149203	0.244895	0.0751436	0.288467	4.51443e-05	1	0.0168053	1	0.895101
Saliva	FL	species	Selenomonas sp. oral taxon 136	7.38757	-0.657628	-0.00915283	-0.281949	-0.0756585	-0.103038	-0.790123	-1.01134	-2.14495	-2.79409	3.29883	0.286383	0.0278858	0.280787	0.0628719	0.0361684	0.414895	0.413259	1.13555	0.839765	2.23945	-2.29633	-0.328226	-1.00414	-1.20338	-2.84884	-1.90439	-2.44723	-1.88891	-3.32723	-1.23612	-0.0791348	0.0317759	0.0279456	0.744754	0.322405	0.237143	0.00739736	0.0653486	0.0197165	0.0674585	0.0021151	1	0.0932604	1	0.745784
Saliva	FL	species	Selenomonas sp. oral taxon 920	2.78483	0.559285	0.00882614	-0.17057	0.0149552	-0.08714	-1.23224	-0.165549	-0.47006	-0.774471	3.36914	0.21751	0.0287785	0.221854	0.0612397	0.0278159	0.209515	0.347794	0.596709	0.615199	0.826571	2.57131	0.306693	-0.768843	0.244207	-3.13274	-5.88139	-0.475996	-0.787754	-1.2589	0.119915	0.998656	0.414601	0.0149831	0.761064	0.447624	0.808629	0.00369046	1.53051e-06	0.637311	0.436637	0.217175	1	0.0614308	1	0.898379
Saliva	FL	species	Selenomonas sputigena	3.79627	1.02518	-0.00595845	-0.306397	0.00770879	-0.106089	-0.125993	-1.05974	-1.38624	-2.39628	3.49538	0.292362	0.0284214	0.279756	0.0647076	0.0316034	0.242196	0.399164	0.658566	0.652328	1.08608	3.50653	-0.209647	-1.09523	0.119133	-3.35689	-0.520211	-2.65489	-2.10494	-3.67344	0.434606	1.61575	0.285313	0.0013315	0.835232	0.281346	0.905893	0.00199701	0.606389	0.0121165	0.0429934	0.000841306	1	0.0112394	1	0.712834
Saliva	FL	species	Stomatobaculum longum	3.99348	-0.907196	-0.00254215	0.0232478	-0.0327328	-0.0361453	-0.954203	-0.460642	-1.17003	-1.03297	3.25104	0.287523	0.0277879	0.286191	0.0597317	0.0352278	0.688877	0.426977	0.606874	0.766568	1.22837	-3.15521	-0.0914839	0.0812316	-0.547998	-1.02604	-1.38516	-1.07884	-1.92797	-1.34753	-1.48799	-0.326399	0.226861	0.00313244	0.927589	0.935684	0.586898	0.311358	0.174082	0.287458	0.0613571	0.185789	1	0.0202735	1	1
Saliva	FL	species	Streptococcus agalactiae	14.1211	0.48582	-0.051879	-1.34131	-0.161005	-0.11066	-3.03362	-0.807959	0	-2.85201	5.17086	0.0622794	0.0418741	0.0860944	0.0868543	0.0274004	0.0586338	0.344421	0.881976	0.621616	2.7309	7.80066	-1.23893	-15.5795	-1.85374	-4.03863	-51.7384	-2.34584	0	-4.58806	0.360016	0.611625	0.0523941	0.00145708	0.283104	9.91064e-05	0.137394	0.0156216	8.35254e-07	0.0788728	1	0.0101216	1	0.0116161	1	0.00336866
Saliva	FL	species	Streptococcus anginosus	1.47049	0.605804	0.00242719	0.470962	0.0536967	-0.139582	0.462899	-0.0584041	-0.801169	-0.722009	3.69242	0.21301	0.0304254	0.23761	0.0670926	0.0274019	0.275242	0.376733	0.829703	0.543206	0.398247	2.84402	0.079775	1.98208	0.800337	-5.09386	1.68179	-0.155028	-0.96561	-1.32916	0.175524	1.03609	0.693365	0.00808359	0.936964	0.0570179	0.430024	1.95409e-05	0.10335	0.877874	0.342224	0.194157	1	0.041854	1	0.222775
Saliva	FL	species	Streptococcus-anginosus-group-member	-1.39791	1.12346	-0.0108818	0.516971	0.0478342	-0.0171035	1.17737	-0.903708	1.59879	0.632176	4.39228	0.199332	0.036226	0.22502	0.0766096	0.0277216	0.289051	0.367466	0.763535	0.688204	-0.318265	5.63615	-0.300385	2.29744	0.624389	-0.616973	4.07323	-2.4593	2.09394	0.918588	0.720814	1.52611	0.753947	2.3944e-05	0.767325	0.0338028	0.540206	0.544978	0.000713488	0.0242725	0.0506887	0.370457	1	0.000792333	1	0.151584
Saliva	FL	species	Streptococcus mutans	-7.52475	1.27883	0.0248812	0.733069	0.210021	-0.0498188	0.790191	0.58772	0	1.92491	4.38643	0.261818	0.0365423	0.185508	0.0800416	0.0282631	0.23498	0.365243	0.744683	0.596449	-1.71546	4.88443	0.680889	3.95168	2.6239	-1.76268	3.3628	1.60912	0	3.22729	0.74996	1.80771	0.101713	8.96898e-05	0.50375	0.000787663	0.0162629	0.0932299	0.00309562	0.123262	1	0.00422453	1	0.00183864	1	0.0100483
Saliva	FL	species	Streptococcus parasanguinis	4.24144	-0.965651	-0.0173764	-0.166264	0.0402527	-0.0662372	-1.00786	-0.17198	-1.89591	-2.34703	2.92258	0.323984	0.0259603	0.331661	0.0604527	0.0416449	0.443023	0.419924	0.746465	0.725441	1.45127	-2.98055	-0.669344	-0.501307	0.665855	-1.59052	-2.27495	-0.40955	-2.53986	-3.23531	-1.6201	-0.311203	0.154504	0.00487671	0.507121	0.618903	0.509326	0.119591	0.0283428	0.684321	0.0150785	0.00244064	1	0.0259188	1	1
Saliva	FL	species	Streptococcus periodonticum	-5.77153	0.854218	0.00908376	0.486396	0.212717	-0.05474	0.61599	-0.0256792	0.820743	0.0327514	5.13496	0.112442	0.0416142	0.11828	0.0867414	0.0294638	0.201444	0.348314	0.874809	0.676893	-1.12397	7.59699	0.218285	4.11225	2.45231	-1.85787	3.05787	-0.0737244	0.938197	0.0483849	0.627086	1.08135	0.323916	0.0016107	0.837891	0.0147051	0.0702706	0.136737	0.0377368	0.944769	0.401261	0.963729	1	0.0124938	1	0.0796297
Saliva	FL	species	Streptococcus sp. I-P16	4.70778	-0.830168	-0.00217614	-0.372193	-0.104109	-0.00639112	-0.792046	0.291973	-0.239935	0.205609	3.95045	0.266549	0.032369	0.250975	0.0690952	0.0313503	0.404681	0.404995	0.69033	0.667576	1.19171	-3.11451	-0.067229	-1.48299	-1.50675	-0.203862	-1.95721	0.72093	-0.347566	0.307994	-1.3686	-0.29174	0.243746	0.00433138	0.946895	0.149656	0.143488	0.83999	0.0607349	0.477149	0.730861	0.760451	1	0.0243746	1	0.453266
Saliva	FL	species	Streptococcus sp. LPB0220	2.20062	-0.942528	-0.0372206	-0.0839749	0.139734	-0.0530132	-0.905613	0.153153	0.652042	-0.48567	3.13365	0.34343	0.0280715	0.34861	0.0671132	0.0318961	0.412559	0.430111	0.559853	0.706664	0.702253	-2.74446	-1.32592	-0.240885	2.08206	-1.66206	-2.19511	0.356078	1.16467	-0.687271	-1.63626	-0.2488	0.486801	0.00920254	0.192782	0.810939	0.0441222	0.104729	0.034336	0.723752	0.251413	0.496085	1	0.0455367	1	1
Saliva	FL	species	Streptococcus sp. oral taxon 431	4.59608	-0.849278	-0.0398291	-0.323755	-0.019543	0.0157955	-0.47903	0.285847	-1.43208	-1.62566	2.87316	0.281967	0.0215245	0.264192	0.0570739	0.0320272	0.31686	0.347872	0.852216	0.628022	1.59966	-3.01198	-1.8504	-1.22545	-0.342415	0.49319	-1.5118	0.821701	-1.68042	-2.58854	-1.41885	-0.279705	0.117543	0.00448414	0.0716512	0.227571	0.733831	0.624575	0.138446	0.416118	0.100671	0.0133729	1	0.0247274	1	0.6104
Saliva	FL	species	Streptococcus suis	-0.923804	-0.552467	0.00162069	0.679263	0.0324634	0.0256261	-0.206459	0.297131	0	-0.0634931	4.98443	0.164731	0.040802	0.14772	0.0847703	0.0295599	0.133468	0.358346	0.855294	0.617409	-0.185338	-3.35375	0.0397209	4.59832	0.382957	0.866919	-1.54688	0.829173	0	-0.102838	-0.885224	-0.21971	0.857577	0.0100243	0.969289	0.00175932	0.711726	0.411233	0.160478	0.43105	1	0.920623	1	0.0479496	1	0.0162879
Saliva	FL	species	Streptococcus vestibularis	8.88368	0.385429	-0.0421824	-0.383766	-0.067843	-0.0824394	-2.1124	-0.560538	2.68497	-0.657461	4.77674	0.0917185	0.0389111	0.0994831	0.0810972	0.0269551	0.0854736	0.333147	0.821579	0.598275	1.85978	4.2023	-1.08407	-3.8576	-0.836565	-3.0584	-24.7141	-1.68256	3.26806	-1.09893	0.200157	0.5707	0.0925482	0.00182204	0.303778	0.00317265	0.422378	0.0120774	2.68733e-10	0.123372	0.00845794	0.297553	1	0.0137612	1	0.0233475
Saliva	FL	species	Streptococcus viridans	4.98874	-0.778628	-0.00830217	-0.680691	-0.0580033	-0.0371293	-0.772508	0.0990635	-1.99607	-0.0504716	3.3689	0.311637	0.030497	0.344988	0.0650769	0.0320446	0.350242	0.456078	1.08482	0.58324	1.48082	-2.49851	-0.272229	-1.97309	-0.891303	-1.15868	-2.20564	0.217207	-1.84001	-0.0865366	-1.40813	-0.149122	0.146689	0.0167942	0.786882	0.0556028	0.378233	0.253634	0.0333698	0.829179	0.0733868	0.931483	1	0.0678866	1	0.222775
Saliva	FL	species	Treponema sp. OMZ 838	-1.35082	0.376807	0.0386387	-0.0763773	-0.0204203	-0.0408814	0.812525	-0.46171	2.18426	1.43269	4.73135	0.104229	0.0382867	0.113945	0.0800905	0.0271486	0.100483	0.33885	0.814385	0.612126	-0.285504	3.61518	1.00919	-0.6703	-0.254965	-1.50584	8.08618	-1.36258	2.6821	2.34052	0.166264	0.587351	0.780563	0.00406058	0.334566	0.516492	0.803454	0.160273	5.8986e-06	0.20026	0.021328	0.0391365	1	0.0233078	1	0.994854
Saliva	FL	species	Trichococcus palustris	5.07336	0.470255	-0.0433172	-0.961486	-0.0698827	0.0220226	-0.161629	-0.581287	0	0.149161	5.06208	0.100402	0.0411986	0.101618	0.0855278	0.0273029	0.0762313	0.348114	0.866068	0.614201	1.00223	4.68372	-1.05142	-9.46175	-0.817076	0.806601	-2.12024	-1.66982	0	0.242853	0.267443	0.673067	0.354924	0.00338282	0.333555	7.93341e-05	0.445109	0.450676	0.0782572	0.145994	1	0.816208	1	0.0206568	1	0.0032527
Saliva	FL	species	Veillonella criceti	-4.34678	-0.856975	-0.0284608	-0.442907	-0.0514093	0.284897	1.04335	0.16372	0	NA	5.28276	0.0937923	0.0428803	0.0954492	0.0886977	0.0277487	0.0739325	0.357634	0.898016	NA	-0.822824	-9.13694	-0.663726	-4.64024	-0.579602	10.2671	14.1122	0.457786	0	NA	-1.04644	-0.667514	0.470916	0.00277109	0.554316	0.0188633	0.602842	0.00197014	0.000770706	0.678227	1	1	1	0.0184954	1	0.0949782
Saliva	FL	species	Veillonella denticariosi	-11.0558	-0.793543	0.0650607	-2.0625	0.329446	0.135691	-0.356656	-3.5877	-3.54275	-1.77518	5.24404	0.112519	0.0425477	0.0994593	0.0882287	0.028472	0.0860061	0.354784	0.891254	0.637648	-2.10826	-7.05255	1.52912	-20.7372	3.734	4.76575	-4.14687	-10.1124	-3.97502	-2.78395	-1.02083	-0.566255	0.169536	0.0195185	0.265846	0.00231734	0.0648256	0.0413192	0.0535253	0.00963786	0.0578508	0.10844	1	0.0770244	1	0.0196437
Saliva	FL	species	Veillonella dispar	3.55339	-1.04435	-0.018453	-0.187571	0.0357987	-0.0176894	-1.56448	0.237603	-2.61032	-0.91479	2.79996	0.297217	0.0238062	0.297731	0.0548666	0.0312856	0.36289	0.355351	1.35513	0.663645	1.26908	-3.51378	-0.775133	-0.630003	0.652468	-0.565415	-4.31116	0.668641	-1.92625	-1.37843	-1.64473	-0.443976	0.211747	0.00111286	0.44282	0.532275	0.517832	0.57495	0.000102985	0.507565	0.0611997	0.175731	1	0.00998097	1	1
Saliva	FL	species	Veillonella ratti	-11.2775	0.518946	-0.00531502	1.40773	0.250099	0.142102	1.72993	-0.270252	1.41457	-0.410841	5.03072	0.141757	0.0412221	0.12516	0.0849266	0.0271766	0.0984966	0.365059	0.861696	0.61626	-2.24172	3.66081	-0.128936	11.2474	2.94488	5.22883	17.5633	-0.740298	1.64161	-0.666669	0.232597	0.805295	0.0661899	0.0105692	0.901622	2.95211e-05	0.0257837	0.0019594	2.18625e-06	0.487066	0.151779	0.52977	1	0.0489252	1	0.00155514
Saliva	FL	species	[Eubacterium] brachy	-5.56767	0.629809	0.010955	0.18155	0.0856902	0.085745	0.447399	0.227121	1.23403	1.75002	3.74755	0.239912	0.0311866	0.225324	0.0653694	0.0272858	0.303096	0.369791	1.08173	0.548478	-1.48568	2.62517	0.351274	0.805728	1.31086	3.14248	1.4761	0.614188	1.14079	3.19068	0.145187	1.11443	0.148537	0.0138741	0.728013	0.42719	0.200554	0.00393693	0.151076	0.54405	0.26362	0.00348631	1	0.0606922	1	0.892991
Saliva	FL	species	[Eubacterium] nodatum	1.89105	0.891272	0.0120696	0.208615	0.113385	-0.0497012	-4.18565	-0.80917	1.03809	-3.21209	5.16017	0.122178	0.041726	0.118896	0.0863329	0.0282269	0.074408	0.357527	0.876424	0.625348	0.36647	7.29485	0.289258	1.7546	1.31335	-1.76078	-56.2527	-2.26324	1.18445	-5.13648	0.644472	1.13807	0.732576	0.00187736	0.786757	0.154186	0.259334	0.153078	5.97948e-07	0.0863707	0.301803	0.00680787	1	0.0138154	1	0.460953
Saliva	FL	species	[Eubacterium] saphenum	18.0368	-0.811224	0.049967	0.949872	-0.149515	-0.349967	-8.26838	0.759626	-0.0584604	-6.99818	5.18032	0.0579895	0.0418766	0.0931212	0.0873074	0.0273604	0.0729693	0.345801	0.885715	0.622447	3.4818	-13.9891	1.1932	10.2004	-1.71251	-12.791	-113.313	2.19672	-0.0660036	-11.243	-0.928362	-0.694085	0.0400032	0.000790981	0.318554	0.00200814	0.185321	0.00103106	1.51533e-06	0.115526	0.951527	0.00150865	1	0.00782798	1	0.0180105
Saliva	FL	genus	Aminipila	-9.36123	0.456458	0.0374235	-0.122837	0.050812	0.212234	1.37177	0.508182	0.805328	3.64793	5.14025	0.0842835	0.0407809	0.107452	0.0850594	0.0282661	0.076328	0.362502	0.890484	0.658802	-1.82116	5.41574	0.917671	-1.14318	0.597371	7.50842	17.972	1.40187	0.904372	5.53721	0.286205	0.62671	0.166128	0.0123482	0.426464	0.335926	0.592343	0.00489514	0.00037572	0.255504	0.432463	0.0116096	1	0.0408768	1	0.814264
Saliva	FL	genus	Bacteroides	3.49257	-0.622421	-0.00531349	0.168945	-0.0628147	0.0225569	-0.113916	-0.0825315	-1.52655	-0.187801	4.51529	0.166136	0.0363288	0.156439	0.0757339	0.0281394	0.134667	0.367512	0.793394	0.630738	0.7735	-3.74647	-0.146261	1.07994	-0.829413	0.80161	-0.845909	-0.224568	-1.92408	-0.297748	-0.958015	-0.286827	0.45209	0.00216849	0.8858	0.298422	0.420788	0.436174	0.411829	0.82556	0.0749164	0.770269	1	0.0110578	1	0.795792
Saliva	FL	genus	Bergeyella	0.325619	0.328978	-0.0123574	0.218462	0.0691699	-0.0251686	1.01058	0.203788	-0.495499	-2.0983	4.53712	0.0864705	0.0358494	0.107053	0.07585	0.0266058	0.107377	0.339846	0.800865	0.61638	0.0717678	3.80451	-0.344702	2.04069	0.91193	-0.945982	9.41157	0.599648	-0.618705	-3.40424	0.154307	0.503648	0.943879	0.00218852	0.735831	0.0621301	0.378406	0.36141	3.61947e-07	0.559048	0.5468	0.00470388	1	0.0110578	1	0.284023
Saliva	FL	genus	Clostridium	4.6183	-0.739645	-0.0277814	0.362752	-0.0607213	0.0462229	-0.301356	0.0691758	-0.307016	-2.41398	3.54528	0.265355	0.0280379	0.285529	0.064244	0.0336756	0.606721	0.450009	0.97287	0.772307	1.30266	-2.78738	-0.990852	1.27046	-0.945167	1.3726	-0.496696	0.153721	-0.315578	-3.12568	-1.27566	-0.203627	0.202602	0.00913038	0.329683	0.213686	0.352124	0.180053	0.623024	0.878859	0.754508	0.00391917	1	0.0324636	1	0.637346
Saliva	FL	genus	Colibacter	1.66249	-0.669599	-0.0169965	1.08714	0.0707217	-0.0478938	0.243324	0.846165	-0.109817	-0.945427	4.95727	0.151368	0.0392173	0.152534	0.0828958	0.0306546	0.244392	0.352248	0.857184	0.713653	0.335363	-4.42364	-0.433393	7.12719	0.85314	-1.56237	0.995634	2.40218	-0.128114	-1.32477	-0.975363	-0.363834	0.747178	0.00306776	0.677771	0.000189097	0.421811	0.162173	0.352592	0.0473143	0.901662	0.226855	1	0.0147253	1	0.00415355
Saliva	FL	genus	Enterococcus	4.19754	-0.54702	-0.0160567	0.0457123	-0.0662466	0.00994849	0.295366	0.484295	-1.62387	1.16094	4.34625	0.237611	0.0353403	0.220903	0.0747787	0.0327889	0.271032	0.392944	0.774375	0.728335	0.965785	-2.30217	-0.454347	0.206934	-0.885902	0.303411	1.08978	1.23248	-2.097	1.59396	-1.02699	-0.0670457	0.34695	0.033481	0.655011	0.838385	0.387353	0.765056	0.290185	0.233626	0.0503853	0.128352	1	0.0918337	1	1
Saliva	FL	genus	Fretibacterium	0.423626	0.638764	0.01763	-0.146044	0.0298841	-0.0390625	0.0838997	-0.125594	0.663995	0.0875058	4.6462	0.186741	0.0367822	0.183524	0.0794769	0.0326917	0.42018	0.371325	0.810906	0.720774	0.091177	3.42059	0.479306	-0.795776	0.37601	-1.19488	0.199675	-0.338232	0.818832	0.121405	0.261547	1.01598	0.928742	0.00455844	0.639683	0.440452	0.712974	0.25348	0.844824	0.740589	0.427638	0.905227	1	0.0182337	1	0.88239
Saliva	FL	genus	Gemella	2.06418	-0.738522	-0.0443002	-0.0036214	0.0133868	0.0475398	1.96246	0.262223	-1.40292	0.0635166	3.11657	0.273632	0.0201783	0.298424	0.0591408	0.0644623	0.726784	0.411174	0.908011	1.53241	0.662324	-2.69897	-2.19544	-0.0121351	0.226355	0.737483	2.7002	0.637743	-1.54505	0.0414488	-1.29126	-0.185787	0.511659	0.0102285	0.0341484	0.99038	0.822108	0.465243	0.0101966	0.527368	0.130412	0.96715	1	0.0350691	1	1
Saliva	FL	genus	Granulicatella	1.79296	-0.80391	-0.031784	0.187959	0.0272872	0.0468943	0.802108	0.441423	-0.34347	-0.334985	2.60198	0.244074	0.0166351	0.238069	0.0489718	0.0328316	0.345895	0.35272	0.668377	0.695408	0.689074	-3.29372	-1.91066	0.789512	0.557203	1.42833	2.31894	1.25148	-0.513886	-0.48171	-1.29694	-0.310881	0.494754	0.00207489	0.0632349	0.434468	0.580494	0.160959	0.0255909	0.218028	0.610159	0.632637	1	0.0110578	1	0.88239
Saliva	FL	genus	Haemophilus	-2.34479	-1.14213	0.00690533	0.00714362	-0.0557461	0.174477	1.39053	0.617764	0.52789	1.19759	3.92559	0.378868	0.0226449	0.325243	0.0619464	0.0717508	0.771308	0.399869	0.796854	1.61484	-0.59731	-3.01458	0.304939	0.0219639	-0.899909	2.43171	1.80282	1.54492	0.662467	0.741616	-1.90744	-0.376816	0.553667	0.00445299	0.761993	0.982586	0.373555	0.0195992	0.0789544	0.130243	0.511471	0.462652	1	0.0182337	1	1
Saliva	FL	genus	Hungateiclostridium	6.39331	-0.708604	-0.00902538	0.660045	-0.134581	-0.00791641	-0.332844	-0.270767	1.07602	-1.29552	4.11377	0.198825	0.0325448	0.194867	0.0699669	0.0270809	0.151579	0.381756	0.736835	0.608185	1.55412	-3.56395	-0.277322	3.38715	-1.92349	-0.292325	-2.19585	-0.709267	1.46033	-2.13014	-1.11023	-0.306977	0.135837	0.00194445	0.784379	0.00292679	0.0687706	0.773049	0.040066	0.486346	0.159732	0.0457651	1	0.0110578	1	0.0280972
Saliva	FL	genus	Hungatella	5.69184	-0.897633	-0.0573566	-0.214562	-0.0211149	0.113912	-2.02598	0.49706	-0.685983	0	4.53921	0.278544	0.0362618	0.297919	0.0771683	0.0314687	0.259182	0.459455	0.897016	0.672091	1.25393	-3.22258	-1.58173	-0.720202	-0.273621	3.61986	-7.81683	1.08185	-0.764739	0	-1.46029	-0.334973	0.226838	0.00499855	0.132136	0.481187	0.787672	0.00211572	4.99596e-07	0.294428	0.454913	1	1	0.0191944	1	0.942733
Saliva	FL	genus	Laceyella	1.22471	-0.595866	0.00278539	0.213173	0.00807594	0.0147282	0.227524	0.0389799	-0.410184	-0.450736	2.14844	0.151397	0.0155921	0.148455	0.0397488	0.0252805	0.189603	0.287233	0.558927	0.543113	0.570048	-3.93579	0.178641	1.43594	0.203175	0.582592	1.2	0.135709	-0.733878	-0.829911	-0.901687	-0.290044	0.571833	0.00032248	0.859121	0.158793	0.840029	0.563438	0.237198	0.892732	0.467303	0.411515	1	0.00515968	1	0.525661
Saliva	FL	genus	Lachnoanaerobaculum	0.200122	-1.01798	0.0112472	-0.0962217	-0.0156574	0.0768291	0.0346048	0.385292	-0.836573	-0.261374	2.51717	0.223581	0.0191005	0.228677	0.045823	0.0383239	0.327898	0.3834	0.566573	0.876157	0.0795028	-4.55305	0.588842	-0.420776	-0.341692	2.00473	0.105535	1.00493	-1.47655	-0.298319	-1.46961	-0.566341	0.937029	4.85916e-05	0.559278	0.676171	0.734371	0.0517933	0.916479	0.32097	0.147627	0.767004	1	0.0011662	1	1
Saliva	FL	genus	Lacrimispora	2.93839	-0.853768	-0.032367	0.0684878	0.00797094	0.0805181	-1.05156	0.770243	0.0205966	0	4.54971	0.20788	0.0363087	0.203147	0.07614	0.0295932	0.253512	0.394035	0.807243	0.65472	0.645841	-4.10702	-0.891439	0.337134	0.104688	2.72083	-4.14799	1.95476	0.0255147	0	-1.27369	-0.43385	0.52814	0.000932896	0.38677	0.740687	0.91801	0.015785	0.000858602	0.0695106	0.979981	1	1	0.00814164	1	1
Saliva	FL	genus	Lactobacillus	2.18897	1.80837	-0.0215633	0.271788	-0.0175408	-0.0409916	1.40072	0.00816221	1.18009	1.33076	4.71269	0.243986	0.0377572	0.280146	0.0807073	0.0382069	0.759257	0.466783	0.832596	0.892073	0.464485	7.41176	-0.571103	0.970167	-0.217339	-1.07289	1.84486	0.0174861	1.41736	1.49176	1.31551	2.30122	0.649442	3.29296e-06	0.576983	0.348427	0.83108	0.301468	0.0863164	0.986296	0.178248	0.15795	1	0.000316124	1	0.815829
Saliva	FL	genus	Limosilactobacillus	4.08369	0.906118	-0.103869	1.44172	0.0372262	0.0182048	2.89827	0.728921	0.424159	0.675299	5.20392	0.123372	0.04123	0.130282	0.0863875	0.0294411	0.17956	0.361564	0.899899	0.690549	0.784734	7.34457	-2.51925	11.0661	0.430921	0.618346	16.1409	2.01602	0.47134	0.977916	0.656905	1.15533	0.514801	0.0180381	0.128001	0.0080673	0.708524	0.599383	0.00381637	0.181341	0.683811	0.431244	1	0.05586	1	0.0595739
Saliva	FL	genus	Megasphaera	5.01569	-1.24532	-0.025572	-0.0418033	-0.00420582	0.00210213	-0.788946	0.278989	-0.471764	-0.524909	3.09883	0.354659	0.0268191	0.337994	0.0554046	0.0328869	0.41027	0.450686	0.867069	0.626787	1.61858	-3.51132	-0.953499	-0.12368	-0.0759111	0.0639201	-1.92299	0.619033	-0.54409	-0.837459	-1.96173	-0.52891	0.113598	0.00114316	0.34621	0.902204	0.939878	0.94936	0.0618048	0.539494	0.589477	0.407437	1	0.00914528	1	1
Saliva	FL	genus	Oribacterium	3.20373	-0.886954	-7.25328e-05	0.340464	0.00911248	-0.0285049	-0.370351	0.0215271	-1.08113	-1.78372	2.58902	0.190416	0.0198649	0.200237	0.0454192	0.0354925	0.35252	0.352683	0.55509	0.816365	1.23743	-4.65799	-0.0036513	1.70031	0.20063	-0.803125	-1.05058	0.0610381	-1.94766	-2.18496	-1.27159	-0.502314	0.223519	3.8408e-05	0.997106	0.0972454	0.842058	0.426897	0.300087	0.951649	0.0588719	0.0351286	1	0.0011662	1	0.388982
Saliva	FL	genus	Ottowia	-23.0607	0.971468	0.109511	1.13594	0.137675	0.37324	3.67218	0.0643053	0	6.16227	5.16477	0.127911	0.0411247	0.164394	0.0870364	0.0286839	0.0991836	0.392102	0.894379	0.669507	-4.465	7.59487	2.66291	6.9099	1.58181	13.0122	37.0241	0.164001	0	9.20419	0.713088	1.22985	0.0111174	0.0016124	0.0562199	0.00230109	0.188854	0.000201301	3.17763e-06	0.877683	1	0.000774075	1	0.0110564	1	0.0245449
Saliva	FL	genus	Paludibacter	-3.28209	0.457624	0.0721499	1.10295	-0.0482961	0.0120849	-0.710247	1.18949	0.783362	-0.881405	5.08472	0.0794233	0.0402436	0.0941921	0.0841453	0.028208	0.0732998	0.353938	0.896664	0.654872	-0.64548	5.76184	1.79283	11.7095	-0.573961	0.42842	-9.68961	3.36072	0.87364	-1.34592	0.297189	0.618059	0.553777	0.0045016	0.147464	0.000304204	0.596725	0.690407	0.000634893	0.0282859	0.431627	0.249551	1	0.0182337	1	0.00486726
Saliva	FL	genus	Paraprevotella	0.703462	-0.686529	0.000226973	0.290055	-0.104751	0.128644	-0.00986695	1.4363	0	1.21699	4.9425	0.124452	0.0393641	0.144484	0.0820429	0.0285322	0.096841	0.363228	0.860345	0.644046	0.142329	-5.51643	0.005766	2.00753	-1.27678	4.50873	-0.101888	3.95426	0	1.8896	-0.937922	-0.435137	0.890339	0.000562739	0.995541	0.0795827	0.237491	0.00197913	0.921353	0.00421081	1	0.0954844	1	0.00675287	1	0.332171
Saliva	FL	genus	Pasteurella	5.01627	-0.318768	-0.0485046	0.370846	0.0117264	-0.0214191	0.496139	0.449354	0	-0.648424	5.08343	0.102106	0.0403366	0.11292	0.0842524	0.0282389	0.0738621	0.361699	0.883558	0.655477	0.986787	-3.12192	-1.2025	3.28415	0.139182	-0.758499	6.7171	1.24234	0	-0.989241	-0.525023	-0.112513	0.369061	0.0261952	0.283005	0.0218542	0.894738	0.482354	0.00110771	0.269198	1	0.36797	1	0.0751801	1	0.131125
Saliva	FL	genus	Prevotella	2.13578	-0.753129	0.00155175	-0.0967783	0.0162384	-0.0164464	0.369788	-0.461777	-0.337468	-0.769165	2.60344	0.290048	0.0218633	0.280562	0.0510147	0.0362679	0.640512	0.451932	0.635693	0.682228	0.820369	-2.59657	0.070975	-0.344945	0.318308	-0.453471	0.577332	-1.02179	-0.530867	-1.12743	-1.33903	-0.167232	0.416992	0.0132103	0.94378	0.731989	0.75195	0.652723	0.567034	0.313179	0.598521	0.266449	1	0.0422728	1	1
Saliva	FL	genus	Pseudobutyrivibrio	-7.09864	-0.753014	0.119881	0.0111509	-0.0282657	-0.00295772	1.34225	0.429765	0	0	5.20092	0.102947	0.0413523	0.126105	0.0864413	0.0287333	0.124624	0.368243	0.902685	0.671287	-1.36488	-7.31458	2.89902	0.0884257	-0.326993	-0.102937	10.7704	1.16707	0	0	-0.960967	-0.545061	0.244022	0.00185835	0.0441612	0.933789	0.760069	0.922967	0.000421375	0.308011	1	1	1	0.0110578	1	1
Saliva	FL	genus	Pseudoclostridium	4.37476	-0.49483	0.0134749	0.510493	-0.0840107	-0.0315521	-0.484158	-0.242941	0.737901	0	4.58371	0.152732	0.0361773	0.158481	0.0771	0.0272343	0.153871	0.364863	0.805302	0.622469	0.954415	-3.23986	0.372467	3.22116	-1.08963	-1.15854	-3.14652	-0.665842	0.916303	0	-0.803348	-0.186312	0.356064	0.00593109	0.715123	0.00615594	0.294275	0.266025	0.00714079	0.516334	0.375022	1	1	0.0218994	1	0.0492475
Saliva	FL	genus	Pseudoleptotrichia	3.70224	-0.942712	0.00180092	0.496349	-0.0155036	0.00788228	-1.68972	0.73519	-1.34962	-1.79525	3.97629	0.251345	0.0315657	0.253512	0.066958	0.0364915	0.365536	0.408779	0.6995	0.804435	0.931079	-3.75066	0.0570531	1.95789	-0.231542	0.216003	-4.62258	1.7985	-1.92941	-2.23169	-1.45043	-0.434994	0.360378	0.000892711	0.954939	0.0610553	0.818707	0.830671	9.10308e-05	0.0837188	0.0646607	0.03447	1	0.00814164	1	0.284023
Saliva	FL	genus	Schaalia	3.03907	-0.833018	-0.0198897	0.108347	0.0262317	0.0027974	-0.0469427	0.0974314	0.708981	-1.72218	3.01402	0.237828	0.0235379	0.255381	0.0562512	0.0300465	0.240685	0.389686	0.712747	0.637196	1.00831	-3.5026	-0.845006	0.424258	0.466331	0.0931023	-0.195038	0.250025	0.994717	-2.70274	-1.31343	-0.352605	0.320034	0.00124986	0.403688	0.673902	0.643788	0.926339	0.84646	0.803989	0.326513	0.0104266	1	0.00922974	1	1
Saliva	FL	genus	Schwartzia	-0.950193	0.40502	0.0329087	0.00810105	-0.0159459	-0.0108589	0.91439	-0.137337	-0.0978763	0.424784	4.49258	0.164785	0.0350765	0.153585	0.0764917	0.0344293	0.236892	0.347121	0.789978	0.805305	-0.211503	2.45787	0.938198	0.0527463	-0.208466	-0.315396	3.85995	-0.395645	-0.123898	0.527482	0.0721545	0.737885	0.835342	0.0266263	0.363005	0.95863	0.83767	0.756806	0.00154226	0.697937	0.903041	0.605574	1	0.0751801	1	1
Saliva	FL	genus	Shuttleworthia	2.82038	-0.342178	-0.00672851	-0.493951	-0.0569461	0.0513559	-0.301794	-0.482534	-0.524657	1.86293	5.085	0.0907102	0.0402977	0.106444	0.0844158	0.0284263	0.114768	0.353857	0.881277	0.662975	0.554647	-3.77221	-0.16697	-4.64048	-0.67459	1.80663	-2.62959	-1.36364	-0.595337	2.80996	-0.525413	-0.158944	0.608686	0.019567	0.875494	0.00973053	0.536917	0.145115	0.058211	0.24438	0.583665	0.0483189	1	0.0587009	1	0.0630402
Saliva	FL	genus	Solobacterium	4.34999	-0.762482	-0.0266921	-0.103053	-0.00506046	0.00695305	-0.295674	0.0598278	-0.492089	-0.850065	3.26455	0.197542	0.0261905	0.191899	0.0572449	0.0271722	0.193034	0.340172	0.763945	0.607571	1.3325	-3.85986	-1.01915	-0.537014	-0.0884001	0.255889	-1.53172	0.175875	-0.644142	-1.39912	-1.16152	-0.363448	0.19241	0.000538445	0.316019	0.595091	0.930127	0.799727	0.135735	0.861536	0.524221	0.171704	1	0.00675287	1	1
Saliva	FL	genus	Staphylococcus	-0.450015	-0.831307	0.0149216	2.698	-0.152978	0.313558	-3.9849	0.746672	2.36458	7.65555	5.13892	0.0999293	0.0406909	0.100836	0.0850404	0.0283598	0.0737346	0.358725	0.96729	0.660358	-0.08757	-8.31896	0.366706	26.7564	-1.79888	11.0564	-54.0438	2.08146	2.44454	11.593	-1.03316	-0.62945	0.935736	0.00364017	0.738176	0.000114554	0.16987	0.00158483	1.39539e-05	0.128823	0.0921268	0.00137838	1	0.0166408	1	0.00382186
Saliva	FL	genus	Stomatobaculum	5.08679	-1.40606	-0.00695318	0.167384	-0.042448	-0.0210267	-0.36129	-0.206594	-1.27579	-1.16566	3.04727	0.295427	0.0254412	0.293302	0.0558204	0.0333586	0.646056	0.432133	0.623355	0.787065	1.6693	-4.7594	-0.273304	0.570688	-0.760439	-0.630323	-0.559224	-0.47808	-2.04665	-1.48102	-2.00282	-0.809295	0.103278	2.80686e-05	0.7861	0.571571	0.451685	0.532256	0.57929	0.635332	0.047655	0.146847	1	0.0011662	1	1
Saliva	FL	genus	Streptococcus	3.26543	-0.823859	-0.0267333	0.0252649	0.0223793	-0.00210281	0.367491	0.228564	-0.568461	-0.103609	2.39879	0.229034	0.0181084	0.241717	0.0475219	0.0309638	0.303358	0.327739	0.729431	0.682543	1.36128	-3.59711	-1.47629	0.104523	0.470925	-0.067912	1.21141	0.697397	-0.779321	-0.151799	-1.28651	-0.361211	0.181044	0.000875184	0.147695	0.917277	0.640252	0.946194	0.232846	0.489589	0.440377	0.880108	1	0.00814164	1	1
Saliva	FL	genus	Veillonella	3.86511	-0.821381	-0.0184589	0.0714261	0.0090374	-0.0147272	-0.185557	0.275224	-1.05466	-0.55891	2.31962	0.201156	0.0175895	0.214213	0.0437761	0.0263721	0.260325	0.317681	0.871612	0.559497	1.66627	-4.08331	-1.04943	0.333435	0.206446	-0.558438	-0.712789	0.866353	-1.21001	-0.99895	-1.22772	-0.415046	0.103473	0.000206724	0.300282	0.740548	0.83749	0.579658	0.480114	0.391464	0.233378	0.323824	1	0.0039691	1	1
Saliva	FL	family	Flavobacteriaceae	-0.117259	0.82069	0.0266843	0.396486	-0.0490515	-0.011219	1.16181	0.271161	0.852197	2.39122	2.7042	0.296016	0.0259001	0.324031	0.0519986	0.0358664	0.425304	0.418462	0.877568	0.853846	-0.0433617	2.77246	1.03028	1.2236	-0.943323	-0.312799	2.73171	0.647993	0.971089	2.80053	0.222739	1.41864	0.965646	0.00865995	0.309567	0.228837	0.351635	0.75619	0.00959859	0.520991	0.33781	0.00806367	1	0.0541247	1	0.721913
Saliva	FL	family	Lactobacillaceae	5.03668	2.32288	-0.0193825	0.211134	-0.0522356	-0.104351	0.863694	-0.368119	1.58055	2.18386	4.67231	0.24937	0.0377179	0.29833	0.0801995	0.039522	0.750741	0.460653	0.896406	0.877497	1.07799	9.31501	-0.513882	0.707719	-0.651321	-2.64034	1.15046	-0.799124	1.76321	2.48874	1.81916	2.82661	0.299264	2.23314e-07	0.615349	0.490735	0.525387	0.0193914	0.269229	0.437567	0.0996689	0.0260263	0.623467	5.58285e-06	1	0.879774
Saliva	FL	family	Paludibacteraceae	-0.334332	1.12637	0.0648273	0.829642	-0.0603361	-0.0649456	-0.904142	1.00598	0.878549	-0.165974	5.01463	0.0771362	0.0403618	0.113264	0.0830091	0.0298569	0.0792001	0.34875	0.96604	0.653958	-0.0666713	14.6023	1.60615	7.32483	-0.726861	-2.17522	-11.4159	2.88453	0.909434	-0.253799	0.97055	1.28218	0.950043	0.000127941	0.183514	0.00184857	0.507568	0.0952517	0.0003359	0.0448085	0.414563	0.812163	1	0.0020188	1	0.0216101
Saliva	FL	family	Peptococcaceae	0.856437	0.80572	-0.047756	0.993518	0.0739055	0.039052	1.24035	-0.387638	-1.23704	0.562958	4.57446	0.195085	0.0364039	0.229694	0.0767554	0.0321138	0.3104	0.3963	0.893881	0.696608	0.187222	4.1301	-1.31184	4.3254	0.96287	1.21605	3.99598	-0.978144	-1.3839	0.808142	0.411648	1.19979	0.854377	0.00118448	0.212269	0.000823609	0.353182	0.245587	0.00152358	0.345856	0.189689	0.433549	1	0.00987066	1	0.0137268
Saliva	FL	family	Peptoniphilaceae	1.34604	1.24474	-0.0237411	0.336107	0.0520841	-0.00342568	0.0126614	0.557003	1.5489	1.96697	3.3001	0.366594	0.0286556	0.379949	0.0606021	0.0376656	0.637342	0.463512	1.06605	0.852248	0.407879	3.39543	-0.8285	0.88461	0.859443	-0.0909499	0.0198659	1.2017	1.45294	2.30798	0.504225	1.98526	0.685778	0.00168287	0.412847	0.382237	0.395783	0.928037	0.98426	0.237325	0.154903	0.026857	0.953496	0.0120205	1	0.830951
Saliva	FL	family	Spirochaetaceae	2.98655	1.13274	-0.00654923	-0.333202	0.00465207	-0.0569165	-0.0681573	0.115977	2.86686	1.70113	4.25269	0.244879	0.0337089	0.235069	0.07299	0.0350264	0.306336	0.371914	0.813093	0.683057	0.702273	4.62572	-0.194288	-1.41746	0.0637357	-1.62496	-0.222492	0.311838	3.52586	2.49047	0.638085	1.62739	0.490602	0.000163287	0.84791	0.171739	0.949813	0.119826	0.826187	0.758391	0.00212399	0.0216696	0.836539	0.0020188	1	0.660534
Saliva	FL	family	Synergistaceae	5.75914	1.02089	0.00447045	-0.171924	-0.0123917	-0.146005	-0.541599	-0.321179	0.842151	0.0752047	4.5388	0.209404	0.0363142	0.218916	0.077392	0.0353621	0.399306	0.374662	0.857671	0.712491	1.26887	4.87521	0.123105	-0.785345	-0.160117	-4.12884	-1.35635	-0.857248	0.981904	0.105552	0.597892	1.44388	0.223825	0.00020188	0.903658	0.444479	0.874925	0.000892539	0.195053	0.404796	0.34172	0.917337	0.563968	0.0020188	1	0.879774
Saliva	FL	family	Tannerellaceae	-1.72622	0.531531	0.0446772	0.221307	0.0658778	-0.0305126	-1.02365	1.04111	-0.293794	0.486282	4.20848	0.193263	0.0346605	0.242541	0.0722558	0.0357821	0.361358	0.381823	0.875797	0.767698	-0.410176	2.7503	1.28899	0.912452	0.911731	-0.852734	-2.83277	2.72669	-0.335459	0.633429	0.14114	0.921922	0.686517	0.0131639	0.213721	0.373591	0.37396	0.405011	0.011033	0.0138432	0.741157	0.53442	0.953496	0.0731328	1	0.830951
Saliva	FL	family	Weeksellaceae	2.74699	0.853563	-0.0150571	-0.012171	0.0427549	-0.0718395	0.671333	0.0168289	-0.193795	-0.780693	4.38923	0.088901	0.0354076	0.128347	0.0735118	0.028027	0.0999798	0.333249	0.858208	0.60717	0.625847	9.60127	-0.425249	-0.0948285	0.581605	-2.56322	6.71469	0.0504994	-0.225814	-1.28579	0.673982	1.03314	0.541485	1.54263e-07	0.677119	0.925795	0.570079	0.0225318	9.86737e-06	0.960438	0.824609	0.219378	0.873362	5.58285e-06	1	1
Saliva	FL	order	Burkholderiales	-7.15891	0.774687	0.022889	0.779512	0.0583635	-0.0064995	1.88666	0.296873	2.19763	1.25754	4.24973	0.264622	0.0352108	0.312895	0.0746746	0.036166	0.237551	0.465847	0.803289	0.646684	-1.68455	2.92752	0.650055	2.49129	0.781571	-0.179713	7.94213	0.637277	2.73578	1.94459	0.24015	1.30922	0.10621	0.0077963	0.522387	0.0207581	0.442797	0.859023	6.65799e-08	0.530521	0.0120673	0.0647184	1	0.0545741	1	0.116246
Saliva	FL	order	Flavobacteriales	-3.2305	0.787448	0.027137	0.468746	-0.0827484	0.00361086	1.06312	0.27971	1.14196	2.07046	2.9107	0.302694	0.0267676	0.338242	0.0589745	0.0383018	0.507343	0.462837	0.91619	0.833811	-1.10987	2.60147	1.0138	1.38583	-1.40312	0.0942741	2.09546	0.604337	1.24643	2.48313	0.176007	1.39889	0.274029	0.0131569	0.31709	0.173879	0.168699	0.925387	0.0428465	0.549211	0.220237	0.0175528	1	0.0736788	1	0.471527
Saliva	FL	order	Spirochaetales	-0.954058	1.12175	-0.00522212	-0.0562086	-0.00561861	-0.0398392	-0.183715	0.226001	2.99619	1.26529	4.34663	0.249981	0.0344849	0.234066	0.0744256	0.0367932	0.335202	0.393467	0.81512	0.652972	-0.219494	4.48734	-0.151432	-0.24014	-0.075493	-1.08279	-0.548071	0.574383	3.67577	1.93774	0.616788	1.62671	0.82849	0.000225322	0.881152	0.812666	0.940572	0.291786	0.589709	0.572113	0.00149947	0.0669037	1	0.00582617	1	1
Saliva	FL	order	Synergistales	1.35003	0.978201	0.00265806	-0.0179241	-0.0158944	-0.121966	-0.275042	-0.159961	0.999009	0.0404784	4.63846	0.216966	0.0371066	0.215226	0.0792007	0.0375959	0.452878	0.393244	0.857646	0.691297	0.291051	4.50854	0.071633	-0.0832802	-0.200685	-3.24412	-0.60732	-0.406772	1.16483	0.0585542	0.539929	1.41647	0.774998	0.000416155	0.94384	0.93473	0.843641	0.00544853	0.552722	0.68992	0.26228	0.95408	1	0.00582617	1	1
Saliva	FL	order	Tissierellales	-2.99295	1.23579	-0.0218302	0.604804	0.0472878	0.0165064	0.029474	0.721495	1.71009	1.64956	3.43664	0.371314	0.0292191	0.379855	0.0626201	0.0404612	0.701816	0.484671	1.14406	0.851456	-0.870894	3.32817	-0.747123	1.5922	0.755155	0.407957	0.0419967	1.48863	1.49476	1.93734	0.48574	1.98585	0.389583	0.00202456	0.459842	0.120084	0.455069	0.685722	0.966733	0.145294	0.143693	0.0605804	1	0.0188959	1	0.420295
Saliva	FL	class	Negativicutes	1.97305	-0.475299	-0.0104022	0.0106105	-0.00837734	-0.0155107	-0.324612	-0.0296377	-1.63394	-0.292936	2.12064	0.186204	0.0166968	0.220418	0.0379002	0.0274874	0.270031	0.333197	0.896001	0.527525	0.930401	-2.55257	-0.623009	0.0481381	-0.221037	-0.564283	-1.20213	-0.0889495	-1.82359	-0.555304	-0.851432	-0.0991665	0.357745	0.0146149	0.536814	0.961846	0.826188	0.575712	0.236383	0.929566	0.0756922	0.58178	1	0.0757889	1	1
Saliva	FL	class	Spirochaetia	-1.11673	0.810105	-0.00409867	-0.244611	0.00545134	0.0184584	0.0104838	0.0652013	2.20608	1.2632	4.31023	0.24207	0.03421	0.240854	0.0735012	0.0353213	0.372018	0.394059	0.838663	0.676126	-0.259088	3.34657	-0.119809	-1.0156	0.0741668	0.522585	0.028181	0.165461	2.63047	1.86829	0.321123	1.29909	0.798215	0.00321345	0.90583	0.32195	0.941614	0.607004	0.977797	0.870242	0.0160325	0.0764421	1	0.0610556	1	0.974968
Saliva	FL	class	Synergistia	0.786196	0.61846	0.00656297	-0.13907	0.00124282	-0.0644177	0.0107366	-0.289351	0.250273	0.0247692	4.60979	0.207316	0.0368102	0.223773	0.0784977	0.035674	0.487001	0.393164	0.881156	0.700428	0.170549	2.98317	0.178292	-0.621476	0.0158325	-1.80573	0.0220464	-0.735955	0.284028	0.0353629	0.199681	1.03724	0.866857	0.00928542	0.860879	0.543617	0.987577	0.091065	0.982702	0.473111	0.780272	0.972257	1	0.0757889	1	0.974968
Saliva	FL	class	Tissierellia	-3.42435	0.915774	-0.0198332	0.409356	0.0690964	0.0716114	0.284504	0.582903	0.866361	1.63204	3.38456	0.362085	0.0286043	0.381977	0.0618605	0.0384789	0.72191	0.482622	1.13982	0.837933	-1.01176	2.52917	-0.693365	1.07168	1.11697	1.86106	0.394098	1.20778	0.760085	1.9477	0.184362	1.64719	0.318405	0.0159556	0.49253	0.290998	0.271406	0.0709183	0.695833	0.235006	0.452153	0.0592818	1	0.0757889	1	0.974968
Saliva	FL	phylum	Spirochaetes	-1.95345	1.21622	-0.0104853	-0.171709	0.0266469	0.0346262	-0.146619	0.299338	2.35549	1.73279	4.46404	0.280373	0.0354994	0.271675	0.0762291	0.0436069	0.36167	0.444973	0.844593	0.836238	-0.437598	4.33788	-0.295365	-0.632038	0.349563	0.794054	-0.405395	0.67271	2.78891	2.07212	0.649871	1.78258	0.666367	0.000319324	0.77076	0.534521	0.730321	0.436485	0.689491	0.50883	0.0113314	0.051398	1	0.00319324	1	1
Saliva	FL	phylum	Synergistetes	1.52829	0.929788	-0.0121358	-0.24391	0.00883582	-0.0669116	0.109257	-0.302233	0.183132	0.422684	4.78036	0.260957	0.0381039	0.256891	0.0820931	0.039738	0.46064	0.436071	0.883276	0.727553	0.319701	3.56299	-0.318492	-0.949468	0.107632	-1.68382	0.237185	-0.693082	0.207333	0.580966	0.402654	1.45692	0.753605	0.00283275	0.754503	0.357431	0.915714	0.112906	0.815722	0.498849	0.838539	0.56989	1	0.0141638	1	1
Saliva	SR	species	Acinetobacter johnsonii	-3.12141	0.95712	0.00407494	0.591378	-0.0606774	0.210459	-2.21884	0.919133	0.95963	3.98479	4.95297	0.0490148	0.0394157	0.0741959	0.0818743	0.0258832	0.0562649	0.316742	0.823021	0.576931	-0.63021	19.5271	0.103384	7.9705	-0.741105	8.13109	-39.4357	2.90183	1.16598	6.90687	0.85811	1.05613	0.592961	0.00261227	0.927091	0.0153787	0.535833	0.0147905	0.000642397	0.101071	0.363858	0.0203253	1	0.0215723	1	0.10936
Saliva	SR	species	Actinomyces howellii	-4.01931	-0.462995	0.0184019	1.27591	0.244457	-0.0985058	0.0124547	-0.259589	-0.74246	0	4.89942	0.0573117	0.039004	0.0810844	0.0810589	0.0257601	0.141463	0.318994	0.814957	0.574483	-0.820364	-8.07855	0.471795	15.7356	3.01579	-3.82397	0.0880421	-0.813773	-0.911042	0	-0.578765	-0.347226	0.458081	0.00127558	0.661658	9.5283e-05	0.0393256	0.0187145	0.934075	0.461442	0.41381	1	1	0.0145133	1	0.00212108
Saliva	SR	species	Actinomyces sp. oral taxon 414	-1.69111	0.581529	0.0305281	0.860135	-0.0938549	0.0436467	-0.0428682	0.362632	0.353534	0.640734	4.01696	0.162941	0.0319811	0.151326	0.0682428	0.0250187	0.183179	0.319653	0.717695	0.532447	-0.420994	3.56896	0.954565	5.68397	-1.37531	1.74456	-0.234023	1.13446	0.492596	1.20337	0.252388	0.91067	0.678744	0.00219353	0.352443	2.16656e-05	0.185912	0.0981112	0.817608	0.271486	0.628253	0.24442	1	0.019538	1	0.000824316
Saliva	SR	species	Aggregatibacter actinomycetemcomitans	1.62608	-0.825836	-0.0111881	-0.0922808	0.0586285	-0.065025	-0.361402	0.389695	1.18486	0.378088	3.8125	0.188669	0.0306118	0.186018	0.0661243	0.027812	0.20964	0.327045	1.13309	0.600177	0.426513	-4.37718	-0.365484	-0.496086	0.88664	-2.33802	-1.72392	1.19156	1.04568	0.629961	-1.20695	-0.444726	0.674074	0.000263662	0.718405	0.624986	0.385314	0.0293605	0.0994145	0.246725	0.307595	0.535515	1	0.00586934	1	1
Saliva	SR	species	Alkaliphilus transvaalensis	7.11225	-0.305998	-0.0227752	0.538791	0.0198963	-0.21643	-0.207326	-0.10086	-0.293955	-1.16917	4.61052	0.0877705	0.036795	0.106118	0.0768702	0.0250686	0.0766134	0.315301	0.771437	0.551125	1.54261	-3.48634	-0.618976	5.07731	0.25883	-8.63352	-2.70614	-0.319884	-0.381049	-2.12142	-0.483294	-0.128701	0.161498	0.00824259	0.553146	0.000956312	0.802302	2.51295e-05	0.0268179	0.757251	0.713087	0.0666779	1	0.0468912	1	0.0139895
Saliva	SR	species	Anaeroglobus geminatus	-1.57095	0.873559	0.0302839	0.0269967	0.074736	-0.0863578	-0.39145	-0.0254773	-0.476517	-0.316441	3.08447	0.354613	0.0235722	0.294888	0.0637918	0.0494157	0.50472	0.364804	0.669179	0.890693	-0.50931	2.46342	1.28473	0.091549	1.17156	-1.74758	-0.775579	-0.0698383	-0.712092	-0.355275	0.157241	1.58988	0.61348	0.0184038	0.206663	0.927537	0.248667	0.0886145	0.442798	0.944689	0.480757	0.724348	1	0.0856612	1	1
Saliva	SR	species	Anaerorhabdus furcosa	-9.64609	0.927393	0.0538244	-0.514304	0.053823	0.144565	0.68141	0.356188	0.423899	1.8545	4.24658	0.117138	0.033728	0.139923	0.0712037	0.0247453	0.214741	0.318409	0.718132	0.549126	-2.2715	7.91707	1.59584	-3.67563	0.755902	5.84212	3.17316	1.11865	0.590279	3.37718	0.690773	1.16401	0.0394211	1.54574e-06	0.132845	0.00249486	0.462238	4.27716e-05	0.00677247	0.282118	0.564411	0.00451315	1	0.000263806	1	0.028386
Saliva	SR	species	Anaerotruncus rubiinfantis	-3.13751	-0.539111	0.0325955	-0.802836	-0.135324	0.201445	-0.300136	0.0873114	0.22288	NA	5.01452	0.0591126	0.0399262	0.0786353	0.0828244	0.0260763	0.0600087	0.320634	0.832126	NA	-0.625685	-9.12007	0.816394	-10.2096	-1.63386	7.72521	-5.00154	0.272308	0.267845	NA	-0.658519	-0.419704	0.595403	0.0118102	0.500047	0.00945771	0.243899	0.0163466	0.0377276	0.810922	0.813913	1	1	0.0610789	1	0.0744977
Saliva	SR	species	Arcobacter aquimarinus	-9.93844	-0.279276	0.0276762	0.806359	0.107865	0.188863	-0.0153991	0.642593	1.11149	0	4.84443	0.0657934	0.0385274	0.0928887	0.0802182	0.025755	0.0623132	0.317108	0.807216	0.568971	-2.05152	-4.24474	0.718353	8.68092	1.34464	7.33305	-0.247124	2.02642	1.37695	0	-0.412179	-0.146373	0.0954583	0.0081326	0.504697	0.000335451	0.236516	0.000739642	0.814639	0.0985605	0.226983	1	1	0.0468912	1	0.00572503
Saliva	SR	species	Arcobacter cloacae	-11.6241	-0.326805	0.0293119	1.04134	0.119735	0.238045	-0.0359813	0.737104	0.783633	0	4.78591	0.0686166	0.0380681	0.0933622	0.0792646	0.0255649	0.0616889	0.31543	0.80569	0.564264	-2.42882	-4.76277	0.769987	11.1538	1.51057	9.31142	-0.583271	2.33682	0.972624	0	-0.465411	-0.1882	0.0512447	0.00311748	0.470527	3.09767e-05	0.181644	8.68686e-05	0.580956	0.0580959	0.368303	1	1	0.0231326	1	0.000932944
Saliva	SR	species	Arcobacter lekithochrous	-8.95818	-0.795074	0.05595	1.05168	0.0103343	0.202817	-0.424927	0.323992	0.556187	0	4.73494	0.0884503	0.0376969	0.101873	0.0786177	0.0256409	0.071453	0.316944	0.79955	0.560425	-1.89193	-8.98893	1.48421	10.3235	0.13145	7.90989	-5.94695	1.02224	0.695625	0	-0.973743	-0.616404	0.10039	4.29997e-05	0.181328	1.73377e-05	0.899118	9.7979e-05	0.000571816	0.340691	0.509092	1	1	0.0018978	1	0.000806991
Saliva	SR	species	Arcobacter sp. LPB0137	-9.13889	-0.792271	0.0368661	1.61341	0.114717	0.155149	-0.760674	0.743958	0.858164	0	4.60358	0.204252	0.0375493	0.186486	0.078333	0.026758	0.141339	0.360951	0.78359	0.55758	-1.98517	-3.8789	0.981805	8.65162	1.46448	5.79822	-5.38191	2.06111	1.09517	0	-1.20486	-0.379683	0.075223	0.00306443	0.349352	5.89289e-06	0.173779	0.000173378	0.000309252	0.0662643	0.299118	1	1	0.0231326	1	0.000377145
Saliva	SR	species	Arcobacter suis	-3.72384	-0.739019	0.0349406	1.57641	-0.0826379	0.156567	-0.996148	-0.551766	0.913128	-2.4092	4.81909	0.0964224	0.0383033	0.126781	0.0800641	0.0260807	0.103456	0.324818	0.809026	0.573994	-0.772726	-7.66439	0.912208	12.4341	-1.03215	6.00318	-9.62873	-1.69869	1.12868	-4.19726	-0.933792	-0.544246	0.474609	0.000602277	0.403497	5.96478e-05	0.34932	0.00184177	0.000204897	0.150129	0.31026	0.00851203	1	0.00963643	1	0.00152698
Saliva	SR	species	Bacteroides acidifaciens	0.514433	-0.352004	-0.000203493	-0.1459	0.0190393	0.00219724	-0.426256	0.00833898	-0.395085	-0.460395	3.95203	0.121208	0.0315437	0.133537	0.0669659	0.0241665	0.12822	0.305698	0.692167	0.50987	0.130169	-2.90412	-0.00645114	-1.09258	0.284313	0.0909206	-3.32441	0.0272784	-0.570793	-0.902966	-0.596844	-0.107163	0.897801	0.00909593	0.99492	0.288238	0.779246	0.928507	0.0035638	0.978522	0.574829	0.37785	1	0.0485116	1	0.815349
Saliva	SR	species	Bacteroides stercoris	-5.73728	0.601232	0.0100529	-0.0858827	0.100639	0.0876349	0.544143	-0.174296	0.822375	0.580584	4.78763	0.0695339	0.0382135	0.095925	0.0792177	0.0255237	0.0855204	0.315218	0.798418	0.565981	-1.19836	8.64661	0.263072	-0.89531	1.2704	3.43347	6.36273	-0.552937	1.03001	1.0258	0.460774	0.741691	0.284476	0.000341796	0.802992	0.411646	0.259844	0.0185659	0.00141746	0.604117	0.350231	0.352027	1	0.00729166	1	0.945123
Saliva	SR	species	Balneola alkaliphila	-0.0685559	-0.536336	0.0070473	0.358252	-0.0124769	0.0226757	-0.492091	0.181506	0.244588	-1.04789	4.36782	0.109449	0.0348079	0.125386	0.0734808	0.0245462	0.076325	0.318201	0.736002	0.536847	-0.0156957	-4.90034	0.202462	2.85718	-0.169798	0.923794	-6.44732	0.570414	0.33232	-1.95194	-0.757423	-0.31525	0.987735	0.000365732	0.842947	0.0144291	0.867998	0.373796	3.17289e-05	0.578921	0.74538	0.0746748	1	0.00736981	1	0.107068
Saliva	SR	species	Balneola vulgaris	1.18923	-0.306095	-0.00966799	0.0526875	-0.0364694	0.0429269	-0.550375	-0.0102318	0.63206	-0.669907	4.42684	0.0915845	0.0351884	0.11621	0.0745509	0.0245406	0.071542	0.316037	0.743632	0.541311	0.268641	-3.34222	-0.274749	0.45338	-0.489188	1.74922	-7.69303	-0.0323753	0.849964	-1.23757	-0.491096	-0.121095	0.793177	0.0065675	0.788601	0.659089	0.634317	0.108062	9.45732e-06	0.974753	0.413463	0.241643	1	0.0400305	1	1
Saliva	SR	species	Brochothrix campestris	1.57237	-0.410167	0.00553469	0.260554	0.0122927	-0.058047	-0.396009	0.00220287	-0.147976	-0.761866	4.2289	0.0704795	0.0336402	0.0937022	0.0709342	0.0240982	0.076065	0.29481	0.734865	0.522256	0.371815	-5.81966	0.164526	2.78066	0.173297	-2.40877	-5.20618	0.00747218	-0.201365	-1.4588	-0.552535	-0.267798	0.715597	4.44797e-05	0.871669	0.0147302	0.864899	0.0303545	0.000133073	0.994144	0.843309	0.16669	1	0.0018978	1	0.107741
Saliva	SR	species	Bulleidia extructa	-7.52553	0.848216	0.0379937	0.182508	0.1571	0.0525799	-0.356495	-0.580221	0.323084	1.56723	4.37198	0.203931	0.0345625	0.183344	0.0729536	0.025917	0.161174	0.349189	0.725938	0.545549	-1.72131	4.15934	1.09928	0.995445	2.15342	2.02878	-2.21187	-1.66162	0.445058	2.87275	0.436276	1.26016	0.105748	0.000839118	0.288979	0.335308	0.0479626	0.060618	0.0429116	0.117339	0.662633	0.0116189	1	0.0116116	1	0.859813
Saliva	SR	species	Butyrivibrio proteoclasticus	2.75557	-0.554654	-0.0083624	0.876487	-0.0270779	0.00162676	-1.24497	-0.334501	0	0	4.73311	0.0754117	0.0376487	0.100022	0.0786992	0.0257101	0.217229	0.321491	0.790274	0.573595	0.582189	-7.35501	-0.222117	8.76292	-0.344069	0.0632732	-5.73112	-1.04047	0	0	-0.706985	-0.402322	0.576475	7.95551e-05	0.829788	2.25399e-05	0.739664	0.951101	0.000438393	0.328544	1	1	1	0.00271548	1	0.000824316
Saliva	SR	species	Campylobacter concisus	1.99839	-0.760343	0.00212373	-0.195114	-0.00286296	-0.0231018	-0.557121	-0.139446	-1.04844	-0.796533	2.22205	0.241378	0.0177568	0.223544	0.0433857	0.0323626	0.403525	0.291886	0.603698	0.559515	0.899346	-3.15002	0.119601	-0.872821	-0.0659885	-0.713844	-1.38063	-0.477741	-1.7367	-1.42361	-1.24793	-0.272761	0.373851	0.00308631	0.905398	0.38797	0.947716	0.479468	0.175058	0.635435	0.0901367	0.162313	1	0.0231326	1	0.92903
Saliva	SR	species	Campylobacter curvus	-0.589323	1.00184	-0.00856126	-0.0836328	0.0765637	-0.0602468	0.484604	0.379848	-1.03785	-0.150828	3.97325	0.216643	0.0309299	0.210872	0.0674384	0.0393098	0.402996	0.345336	0.677642	0.860206	-0.148323	4.62439	-0.276795	-0.396604	1.13531	-1.53262	1.2025	1.09994	-1.53156	-0.175339	0.564223	1.43946	0.883503	0.000146145	0.784643	0.695661	0.269036	0.140298	0.242553	0.283809	0.140557	0.862493	1	0.00437109	1	1
Saliva	SR	species	Cellulosilyticum lentocellum	1.78137	-0.939145	0.00565532	-0.515328	-0.143615	0.102437	0.162067	-0.412348	-0.759178	0.18425	3.04303	0.299785	0.0246425	0.307792	0.0595576	0.0367566	0.696693	0.445385	0.706599	0.808475	0.585394	-3.13273	0.229495	-1.67427	-2.41136	2.78689	0.232623	-0.925824	-1.07441	0.227899	-1.54471	-0.33358	0.561935	0.00343388	0.819783	0.102745	0.0211206	0.0084411	0.817371	0.360703	0.289787	0.821014	1	0.0248732	1	0.457437
Saliva	SR	species	Cellulosilyticum ruminicola	4.48447	-0.663228	-0.00434966	-0.440342	-0.113442	0.0150207	-0.883046	-0.289962	-1.11116	-1.58516	3.33828	0.236096	0.0274046	0.223191	0.0578916	0.0292548	0.215879	0.337692	0.799794	0.590829	1.34334	-2.80915	-0.15872	-1.97294	-1.95957	0.513445	-4.09046	-0.858658	-1.38931	-2.68294	-1.14014	-0.186315	0.189579	0.00880052	0.87499	0.0581026	0.0597209	0.61153	0.000312766	0.397571	0.175314	0.011926	1	0.0479008	1	0.30049
Saliva	SR	species	Centipeda periodontii	3.87786	0.592144	-0.0202329	-0.236431	-0.105606	0.0457634	-0.861881	-0.523787	-0.14255	-0.402033	3.59682	0.193606	0.0288573	0.213758	0.0616474	0.0260308	0.430648	0.356459	0.945134	0.553082	1.07814	3.0585	-0.701134	-1.10607	-1.71306	1.75805	-2.00136	-1.46942	-0.150825	-0.726896	0.20106	0.983227	0.291691	0.00539817	0.489962	0.279662	0.0995929	0.0914881	0.0567838	0.154707	0.881374	0.474321	1	0.0332996	1	0.799926
Saliva	SR	species	Clostridium perfringens	-8.1004	0.622933	-0.0188731	0.400212	0.230335	0.0821853	0.822902	0.785562	1.55515	0	4.79664	0.0802431	0.0381478	0.0995228	0.0795242	0.0258003	0.0728128	0.318879	0.797929	0.567815	-1.68877	7.76308	-0.494736	4.02131	2.89642	3.18544	11.3016	2.46351	1.94898	0	0.460842	0.785024	0.142228	0.00024031	0.638378	0.00694847	0.0274625	0.0189451	2.87144e-05	0.0488862	0.0991993	1	1	0.00559267	1	0.0613382
Saliva	SR	species	Colibacter massiliensis	-2.57575	0.945672	-0.0480175	2.31169	0.266827	-0.137688	1.97926	0.446164	-1.74345	-4.81516	4.63645	0.230586	0.0369558	0.219877	0.0795053	0.0310545	0.431391	0.36711	0.876043	0.672734	-0.555543	4.10117	-1.29932	10.5136	3.35608	-4.43373	4.5881	1.21534	-1.99014	-7.15759	0.479889	1.41146	0.592062	0.00267201	0.226129	2.3549e-06	0.00844152	0.00163828	0.00131259	0.255155	0.0777787	5.32229e-05	1	0.0217154	1	0.000241141
Saliva	SR	species	Conservatibacter flavescens	-1.16824	-0.325447	0.0142964	0.207606	0.02912	-0.00722747	0.0305077	0.163065	-0.103581	-0.0871636	3.5359	0.121403	0.028602	0.135129	0.0603676	0.0227223	0.17985	0.290129	0.618797	0.490683	-0.330393	-2.68071	0.49984	1.53636	0.482378	-0.318078	0.169628	0.562044	-0.16739	-0.177637	-0.570682	-0.0802129	0.74397	0.0130713	0.62174	0.13753	0.633908	0.753177	0.866724	0.579298	0.868465	0.860498	1	0.0662625	1	0.574378
Saliva	SR	species	Coprococcus comes	0.380738	-0.622182	-0.00948113	-0.0785007	0.0539104	0.0112367	-0.851153	0.33255	0.0412802	0	4.3963	0.164244	0.0351276	0.152597	0.0735069	0.0258531	0.119096	0.341743	0.739635	0.558121	0.0866043	-3.78815	-0.269906	-0.514432	0.733407	0.434635	-7.14678	0.973098	0.0558116	0	-0.953956	-0.290409	0.932306	0.0022576	0.79147	0.615583	0.476329	0.670955	7.51346e-06	0.348264	0.956341	1	1	0.019538	1	1
Saliva	SR	species	Cutibacterium acnes	-1.02448	-0.453435	0.0340634	0.51486	0.0179236	-0.0665677	0.159724	0.261957	-0.301154	-1.466	3.87924	0.142547	0.0307756	0.144969	0.0663979	0.0245334	0.106576	0.308492	0.743564	0.529322	-0.264092	-3.18095	1.10683	3.55151	0.269942	-2.71335	1.49868	0.849155	-0.405013	-2.76959	-0.741379	-0.16549	0.794412	0.00469585	0.281502	0.00200139	0.789971	0.0133809	0.149577	0.405845	0.689767	0.011825	1	0.030277	1	0.024993
Saliva	SR	species	Desulfobulbus oralis	-1.89248	0.961668	0.0231643	-1.04149	-0.0489812	0.0659513	0.221477	-0.847891	0.647693	1.83864	4.15194	0.136645	0.0331138	0.153334	0.0698039	0.028703	0.260164	0.311237	0.770975	0.636541	-0.455805	7.03773	0.699536	-6.79233	-0.701697	2.29771	0.851297	-2.72427	0.840097	2.88848	0.685646	1.23769	0.654655	2.80439e-06	0.494263	4.32454e-06	0.49295	0.0354043	0.407165	0.0150066	0.413232	0.0106935	1	0.000358962	1	0.000369027
Saliva	SR	species	Dialister micraerophilus	3.65918	-0.445093	0.0127857	-0.391799	-0.0750391	-0.0522536	-0.63794	-0.541022	-0.671899	1.38083	3.11713	0.183072	0.0257526	0.193651	0.0559861	0.0247965	0.197885	0.325443	0.584863	0.551666	1.1739	-2.43124	0.496483	-2.02322	-1.34032	-2.1073	-3.22379	-1.66242	-1.14882	2.50301	-0.814899	-0.0752874	0.249988	0.021459	0.623296	0.0523544	0.19055	0.0438561	0.00312252	0.107203	0.26002	0.0181983	1	0.0955391	1	0.27965
Saliva	SR	species	Dialister pneumosintes	-3.80081	1.42649	-0.0126394	-0.292842	0.117294	0.0767388	-0.460465	0.114974	0.705866	0.828371	2.74333	0.27419	0.022753	0.315453	0.0512165	0.0381701	0.522172	0.385815	0.483089	0.827951	-1.38547	5.20256	-0.555506	-0.928323	2.29016	2.01044	-0.881825	0.298003	1.46115	1.00051	0.872626	1.98035	0.174204	7.53218e-06	0.581892	0.359257	0.0278104	0.0517156	0.383564	0.767368	0.152415	0.323564	1	0.000771296	1	0.880094
Saliva	SR	species	Dysgonomonas mossii	-0.0156027	0.450785	-0.00458154	-0.0324271	-0.0427416	0.0420405	0.280786	-0.825994	-0.0930063	0.127347	4.86364	0.0792161	0.038673	0.0904801	0.0802745	0.0261572	0.0720748	0.316185	0.811856	0.572317	-0.00320803	5.69057	-0.118469	-0.358389	-0.532443	1.60722	3.89575	-2.61237	-0.11456	0.222511	0.290768	0.610801	0.997594	0.00470999	0.911407	0.738166	0.622622	0.183283	0.0176046	0.0592722	0.914314	0.834816	1	0.030277	1	1
Saliva	SR	species	Eikenella exigua	-0.0951306	-0.577308	0.0193159	-0.513638	0.0402288	-0.116617	1.52446	0.0982978	0.693545	-2.40102	4.84834	0.0645258	0.0386199	0.0862362	0.0801333	0.0256281	0.0638702	0.315235	0.825296	0.57029	-0.0196213	-8.94693	0.500154	-5.95618	0.502023	-4.55037	23.868	0.311824	0.84036	-4.21017	-0.70765	-0.446966	0.985285	0.000863224	0.643231	0.00398821	0.642027	0.0104147	1.82734e-05	0.770752	0.448004	0.0135843	1	0.0116308	1	0.0408392
Saliva	SR	species	Escherichia coli	0.563205	-0.480676	0.00268017	-0.240703	0.0148711	-0.0156319	-0.131061	-0.101125	-0.153438	-0.14683	3.96773	0.11015	0.0319681	0.11862	0.0664662	0.0239737	0.115656	0.29385	0.700327	0.504471	0.141946	-4.36383	0.0838388	-2.0292	0.223739	-0.652044	-1.1332	-0.344137	-0.219095	-0.291058	-0.70318	-0.258173	0.888699	0.000374248	0.93411	0.0574916	0.82548	0.522613	0.272	0.734731	0.829041	0.774334	1	0.00736981	1	0.30049
Saliva	SR	species	Euzebya sp. DY32-46	3.34906	-0.167834	0.00136514	0.501311	-0.0412562	-0.0927429	0.319664	-0.0652118	-1.18858	0	4.66124	0.0542128	0.0370847	0.0772088	0.077319	0.0250204	0.0564035	0.306446	0.778885	0.554292	0.718491	-3.09583	0.0368115	6.49292	-0.533584	-3.7067	5.66744	-0.2128	-1.526	0	-0.277344	-0.0583236	0.492902	0.0147587	0.971537	0.000189513	0.608131	0.0059847	0.000471795	0.836805	0.165524	1	1	0.0733637	1	0.00346538
Saliva	SR	species	Filifactor alocis	-2.64115	-0.886122	0.0107957	-0.168407	0.0391315	0.0314256	0.687205	0.875976	3.53392	-0.698746	4.07709	0.357189	0.0323453	0.409932	0.0749994	0.0436473	0.489759	0.516298	0.6557	0.887005	-0.647803	-2.48082	0.333762	-0.410818	0.521758	0.719989	1.40315	1.69665	5.38953	-0.787758	-1.60764	-0.1646	0.522583	0.0196329	0.741137	0.684448	0.606093	0.477718	0.171968	0.101264	1.07128e-05	0.4377	1	0.0889562	1	1
Saliva	SR	species	Fusobacterium periodonticum	-1.16958	-0.986143	-0.00812793	-0.313207	-0.0618386	0.137071	0.973156	0.403854	-0.851928	0.592054	2.89156	0.34933	0.0193766	0.360396	0.0599151	0.0392612	0.654087	0.389403	1.05861	0.81639	-0.404479	-2.82295	-0.419472	-0.869064	-1.0321	3.49126	1.48781	1.03711	-0.804761	0.725211	-1.69179	-0.280496	0.688015	0.0073795	0.677115	0.389997	0.308224	0.00118703	0.144643	0.305913	0.425715	0.472544	1	0.0444506	1	0.92903
Saliva	SR	species	Gemella sanguinis	-0.414418	-0.991435	-0.020347	0.14082	-0.0081187	0.0894575	0.664925	0.382259	-1.77357	0.351508	3.08746	0.353792	0.0187418	0.328561	0.0643316	0.038058	0.517087	0.36643	0.478654	0.800383	-0.134226	-2.80231	-1.08565	0.428596	-0.126201	2.35055	1.28591	1.0432	-3.70532	0.439175	-1.7061	-0.276775	0.893897	0.00778447	0.284134	0.670517	0.900205	0.0237637	0.20587	0.303121	0.00063849	0.662898	1	0.04607	1	1
Saliva	SR	species	Glycomyces rhizosphaerae	-0.365698	-0.54714	0.00849357	-0.065526	0.027929	-0.00191658	-0.302308	0.168154	-0.0468703	0.17686	2.1247	0.162398	0.0158241	0.165462	0.0394575	0.0297594	0.284684	0.270555	0.516273	0.629322	-0.172117	-3.36913	0.53675	-0.396018	0.707825	-0.0644025	-1.06191	0.621513	-0.0907858	0.281032	-0.875184	-0.219096	0.864236	0.00170883	0.59449	0.69425	0.483263	0.948979	0.29481	0.537878	0.928127	0.780171	1	0.0178555	1	1
Saliva	SR	species	Granulicatella adiacens	0.0951514	-0.492961	-0.0150054	0.174147	0.0278695	0.0200507	0.23177	0.192534	0.221364	-0.159184	2.09044	0.184809	0.0143163	0.173929	0.0418194	0.0256641	0.209307	0.269426	0.432547	0.48247	0.0455174	-2.66741	-1.04814	1.00125	0.666426	0.781276	1.10732	0.714609	0.511767	-0.329936	-0.866275	-0.119647	0.963921	0.0109815	0.300869	0.322723	0.508964	0.43924	0.274771	0.479001	0.611628	0.74317	1	0.0573727	1	0.855831
Saliva	SR	species	Haemophilus parainfluenzae	0.204741	-0.801223	-0.000192751	-0.0404173	-0.00984029	0.036751	-0.0823097	0.251955	0.410361	-0.686742	2.62034	0.2711	0.0178015	0.249689	0.0509556	0.0392972	0.396625	0.313774	0.514547	0.792915	0.0781355	-2.95545	-0.0108278	-0.161871	-0.193115	0.935206	-0.207525	0.802982	0.797519	-0.866098	-1.34885	-0.253602	0.93811	0.00521315	0.991415	0.872223	0.847846	0.355294	0.836653	0.426731	0.429859	0.391602	1	0.0325504	1	1
Saliva	SR	species	Haemophilus paraphrohaemolyticus	6.89976	-0.733681	-0.0359418	-0.112356	-0.109834	-0.0731053	0.765356	-0.252188	1.43554	-0.889091	4.25765	0.217771	0.0340813	0.238906	0.0736528	0.0272842	0.156514	0.38512	0.937083	0.577794	1.62056	-3.36905	-1.05459	-0.470293	-1.49124	-2.6794	4.89	-0.65483	1.53193	-1.53877	-1.17358	-0.293784	0.124651	0.00390712	0.307278	0.644493	0.15535	0.0164512	0.000163484	0.521881	0.145072	0.143402	1	0.0266726	1	1
Saliva	SR	species	Intestinibacillus massiliensis	-4.86557	0.47194	-0.0274003	0.0995046	0.174149	0.0521814	0.510653	0.728464	1.82533	0	4.87183	0.0980831	0.0387229	0.116995	0.0807163	0.0264479	0.0855451	0.326665	0.807893	0.577224	-0.998715	4.81163	-0.707598	0.850504	2.15754	1.97299	5.9694	2.23	2.25937	0	0.273812	0.670068	0.363782	0.00483389	0.510804	0.433874	0.0834456	0.10552	0.00188884	0.076165	0.0734095	1	1	0.030555	1	0.968226
Saliva	SR	species	Intrasporangium chromatireducens	0.848957	-0.523587	0.00803155	0.169611	0.0122657	-0.0268072	-0.601522	0.070779	0.433419	-0.361684	4.03298	0.0871584	0.0320474	0.101946	0.0680621	0.0238826	0.116619	0.293445	0.682702	0.512556	0.210503	-6.0073	0.250615	1.66374	0.180214	-1.12245	-5.15799	0.2412	0.634858	-0.705646	-0.699647	-0.347527	0.835777	1.41349e-05	0.805116	0.114488	0.859116	0.277273	7.88392e-05	0.812285	0.533973	0.489966	1	0.00103387	1	0.501008
Saliva	SR	species	Lachnoanaerobaculum orale	1.08525	-0.979896	0.0339536	-0.274587	-0.0779625	0.014787	-0.937519	0.159933	-0.410173	-0.211602	2.96884	0.352272	0.0260718	0.357826	0.0629983	0.0413622	0.433003	0.474896	0.747393	0.865937	0.365548	-2.78165	1.30231	-0.767375	-1.23753	0.357501	-2.16516	0.336776	-0.548804	-0.244362	-1.69149	-0.268306	0.716628	0.00821039	0.200259	0.447365	0.223104	0.722597	0.0363975	0.738047	0.58619	0.8082	1	0.0468912	1	0.971263
Saliva	SR	species	Lachnoclostridium sp. YL32	0.467649	-1.03062	-0.000658119	-0.0299311	-0.032762	0.112522	-1.38976	-0.993195	0	0	4.97427	0.0680451	0.0394886	0.106986	0.0831009	0.0262024	0.0895583	0.324445	0.825334	0.582899	0.0940137	-15.1461	-0.016666	-0.279767	-0.394243	4.29434	-15.518	-3.06121	0	0	-1.16807	-0.893166	0.929619	0.000110773	0.987501	0.793527	0.713517	0.0127024	0.000100666	0.0376142	1	1	1	0.00354473	1	1
Saliva	SR	species	Lachnospiraceae bacterium GAM79	-0.610673	0.368082	0.0143203	0.490301	0.121838	-0.163029	0.778138	0.757063	0.226086	0	4.66978	0.0777886	0.0370919	0.104459	0.078418	0.0252269	0.0708498	0.319426	0.779597	0.562448	-0.130771	4.73183	0.386077	4.6937	1.5537	-6.46252	10.9829	2.37007	0.290003	0	0.210949	0.525215	0.899185	0.00147944	0.709504	0.00155407	0.158862	0.000195699	4.1978e-06	0.0452413	0.779189	1	1	0.0161165	1	0.0198921
Saliva	SR	species	Lachnospiraceae bacterium oral taxon 500	-9.63904	1.24216	0.0464401	-0.144705	0.104854	0.136938	0.719515	-0.765509	0.884916	-0.0904901	4.54252	0.153068	0.0360998	0.181308	0.0767313	0.0266678	0.125892	0.370728	0.786944	0.58689	-2.12196	8.1151	1.28644	-0.798116	1.36651	5.13497	5.71532	-2.06488	1.1245	-0.154186	0.932964	1.55136	0.0598258	1.03879e-05	0.227275	0.443344	0.201715	0.000440978	0.000194178	0.0658466	0.287069	0.88053	1	0.000886431	1	0.970051
Saliva	SR	species	Lacrimispora xylanolytica	-2.31734	-0.832853	0.0434156	0.325575	-0.0242679	0.0890087	-2.00734	0.351267	-0.4917	-0.584204	4.15799	0.252748	0.0337468	0.257153	0.0739333	0.0270431	0.191636	0.39458	0.847338	0.587183	-0.557322	-3.2952	1.28651	1.26608	-0.32824	3.29137	-10.4748	0.890231	-0.580288	-0.994926	-1.3434	-0.322303	0.584572	0.00427417	0.215511	0.222561	0.746738	0.00430965	7.81162e-09	0.385768	0.569333	0.333724	1	0.0286729	1	0.723406
Saliva	SR	species	Lactobacillus gasseri	-4.37502	1.04103	0.00511798	0.337541	0.234758	-0.0837173	-0.122055	-0.394067	-0.142747	-0.582464	3.92303	0.409057	0.0298053	0.44906	0.0747845	0.0470381	0.857105	0.44421	0.806632	1.23884	-1.11522	2.54496	0.171714	0.751662	3.13912	-1.77978	-0.142404	-0.887117	-0.176967	-0.470167	0.214738	1.86733	0.273915	0.0165102	0.864855	0.458312	0.00387476	0.085595	0.887745	0.382314	0.860765	0.641752	1	0.0786441	1	0.978443
Saliva	SR	species	Lactobacillus oris	1.03369	-1.84596	0.126367	-1.16237	-0.137396	-0.197149	-0.291726	1.90946	0	-1.04209	5.14493	0.23937	0.0407513	0.212697	0.0878501	0.0324452	0.408067	0.344527	0.836257	0.845202	0.200915	-7.71171	3.10094	-5.4649	-1.56398	-6.07638	-0.714898	5.54226	0	-1.23295	-2.32948	-1.36243	0.859344	0.0164025	0.0901534	0.0318908	0.258272	0.0260309	0.548858	0.0310475	1	0.342852	1	0.0786441	1	0.189861
Saliva	SR	species	Lactobacillus rhamnosus	23.0983	-1.65865	-0.170826	0.47141	-0.574469	0.324708	-1.35193	-5.02761	-3.42002	8.30289	5.022	0.157421	0.0397513	0.1445	0.0835097	0.0282718	0.225321	0.322177	0.82368	0.645028	4.59942	-10.5364	-4.29738	3.26236	-6.87907	11.4852	-6.00002	-15.6051	-4.15213	12.8721	-1.97664	-1.34066	0.044163	0.00888785	0.0501137	0.0824981	0.0204849	0.00749575	0.0266713	0.00408132	0.0534005	0.0059812	1	0.0479008	1	0.386543
Saliva	SR	species	Lactobacillus vaginalis	-2.06437	1.45658	-0.0141443	-0.119781	0.191112	-0.109886	0.0703913	0.801897	-0.608055	0.436544	3.72257	0.398536	0.0363035	0.355352	0.0814254	0.0468812	0.765138	0.468142	0.654502	1.10904	-0.554555	3.65483	-0.389612	-0.337078	2.34709	-2.34392	0.0919982	1.71293	-0.929034	0.393625	0.651538	2.26162	0.583939	0.00114231	0.699997	0.738764	0.0268127	0.0269999	0.927405	0.0986269	0.361417	0.697068	1	0.0136015	1	1
Saliva	SR	species	Lancefieldella rimae	-2.44421	0.977866	-0.00576775	0.0499468	0.112322	-0.018749	0.221151	-0.00930932	0.436506	0.935678	2.59987	0.29547	0.0212594	0.29552	0.0519052	0.0370877	0.367122	0.359146	0.578426	0.790984	-0.940127	3.30953	-0.271304	0.169013	2.16398	-0.505532	0.60239	-0.0259207	0.754644	1.18293	0.381017	1.57472	0.352796	0.00198523	0.787552	0.866638	0.0364937	0.615959	0.550314	0.979449	0.454883	0.243821	1	0.019178	1	1
Saliva	SR	species	Marinilabilia salmonicolor	-2.59213	0.960926	0.0226024	0.302923	-0.0134668	0.0325412	0.273065	-0.163838	-0.273571	0.486088	4.84683	0.0577027	0.0385054	0.0836695	0.0802252	0.0261301	0.0942177	0.315172	0.814766	0.58184	-0.534808	16.6531	0.586994	3.62047	-0.167863	1.24535	2.89823	-0.519838	-0.335767	0.835433	0.844366	1.07748	0.621128	7.6174e-05	0.58874	0.0223478	0.874837	0.280972	0.0441962	0.630619	0.75392	0.450471	1	0.00271548	1	0.144836
Saliva	SR	species	Megasphaera elsdenii	0.587817	-0.781472	0.02251	-0.896851	-0.0384526	0.0622861	-1.18827	-0.691825	0.0221264	1.07077	4.89788	0.0614114	0.0390185	0.0792336	0.081104	0.0258388	0.068641	0.316852	0.81447	0.574354	0.120015	-12.7252	0.576907	-11.3191	-0.474115	2.41056	-17.3113	-2.18343	0.0271667	1.8643	-0.905523	-0.657421	0.912058	0.0010469	0.604446	0.001479	0.667789	0.0949693	0.000420037	0.116972	0.980033	0.15915	1	0.0130735	1	0.0198921
Saliva	SR	species	Megasphaera stantonii	3.06306	-0.591471	0.0546294	-0.440308	-0.0642941	-0.0663451	-2.24571	-0.47003	-0.182906	-1.97693	4.83972	0.0585768	0.0385095	0.0784946	0.0801122	0.0256672	0.0611596	0.314006	0.805771	0.570477	0.632901	-10.0974	1.41859	-5.6094	-0.802551	-2.58482	-36.7188	-1.49688	-0.226995	-3.4654	-0.709796	-0.473146	0.561175	0.000541307	0.22901	0.0049619	0.467208	0.0610163	3.28436e-06	0.208768	0.831557	0.0256911	1	0.00894029	1	0.0488556
Saliva	SR	species	Microbacter margulisiae	1.71191	-0.48967	0.00680356	0.0520532	-0.0249184	-0.0286695	-0.446267	-0.0647193	0.0546	-0.296187	4.17323	0.0887189	0.0330508	0.103704	0.0697249	0.0241957	0.103919	0.293356	0.731375	0.525652	0.410211	-5.51934	0.205851	0.501942	-0.357381	-1.1849	-4.29437	-0.220617	0.0746539	-0.563465	-0.668882	-0.310458	0.68745	5.88817e-05	0.839675	0.622996	0.725785	0.254491	0.000639007	0.828365	0.941477	0.581444	1	0.00231903	1	1
Saliva	SR	species	Micromonospora rifamycinica	0.0823168	-0.488421	0.00759369	-0.0137911	0.00724827	0.00459984	-0.394967	0.132717	-0.150625	0.123829	2.5678	0.127265	0.0199384	0.144261	0.0460179	0.0274701	0.273618	0.267223	0.535872	0.586526	0.0320573	-3.83782	0.380857	-0.0955981	0.15751	0.167449	-1.4435	0.496654	-0.281083	0.211122	-0.745496	-0.231345	0.974608	0.000497741	0.705611	0.924385	0.875748	0.867981	0.157772	0.622538	0.780302	0.834016	1	0.00849479	1	1
Saliva	SR	species	Mogibacterium neglectum	4.10291	-0.581043	-0.0239838	-0.299211	-0.0529075	0.0154639	-0.764423	-0.0739821	-0.829965	-0.326432	2.44456	0.23181	0.0204752	0.232511	0.0452382	0.0243409	0.329322	0.342776	0.703168	0.495382	1.67838	-2.50655	-1.17136	-1.28687	-1.16953	0.635306	-2.3212	-0.215832	-1.18032	-0.658951	-1.0493	-0.112786	0.101479	0.016589	0.248747	0.205923	0.249474	0.529036	0.0257381	0.830273	0.245209	0.513901	1	0.0786441	1	0.693636
Saliva	SR	species	Mogibacterium pumilum	4.05828	-0.55069	-0.024401	-0.229088	-0.0562104	0.0173748	-0.743128	-0.0447673	-0.440641	-0.53791	2.49854	0.224306	0.0212002	0.231237	0.0448169	0.0244785	0.340923	0.341584	0.692934	0.50707	1.62426	-2.45509	-1.15098	-0.990707	-1.25422	0.709798	-2.17975	-0.131058	-0.635906	-1.06082	-1.00379	-0.0975922	0.11281	0.0189075	0.257123	0.328264	0.217628	0.482279	0.0357141	0.89644	0.528751	0.295648	1	0.0864342	1	0.855831
Saliva	SR	species	Mogibacterium timidum	-2.37553	0.709994	0.00905163	-0.441658	0.0194219	0.0332216	0.327839	0.428602	0.865614	1.78303	4.02878	0.151247	0.0315958	0.197988	0.0690736	0.0262491	0.315561	0.327633	0.670423	0.560527	-0.58964	4.69427	0.286482	-2.23073	0.281176	1.26563	1.03891	1.30817	1.29115	3.18099	0.404475	1.01551	0.562379	0.000157952	0.777609	0.0379487	0.781614	0.220947	0.311889	0.20642	0.212142	0.00491928	1	0.00437109	1	0.220792
Saliva	SR	species	Mycoplasma faucium	-2.09366	-1.41066	0.0653844	1.22688	-0.0108505	-0.0845458	-1.2174	1.29387	1.25067	1.11709	4.97239	0.0929344	0.0394784	0.0980705	0.0822562	0.026717	0.0730256	0.326686	0.825339	0.593496	-0.421058	-15.1791	1.65621	12.5102	-0.131911	-3.16449	-16.6708	3.9606	1.51534	1.88222	-1.59839	-1.22293	0.714646	0.00431213	0.239521	0.00632895	0.907128	0.0870225	0.0035789	0.0582365	0.26892	0.20052	1	0.0286729	1	0.0578664
Saliva	SR	species	Neisseriaceae bacterium DSM 100970	0.20016	-0.446961	0.00713166	-0.0877202	0.0181741	-0.0187994	-0.101703	-0.0640593	-0.56463	-0.241504	3.2939	0.132656	0.0265386	0.137416	0.0561868	0.0235134	0.0900322	0.278379	0.587222	0.463837	0.060767	-3.36934	0.268728	-0.638355	0.323459	-0.799522	-1.12963	-0.230115	-0.961526	-0.520665	-0.714925	-0.178997	0.951992	0.00228184	0.790182	0.528621	0.74884	0.430966	0.268568	0.819737	0.344821	0.606844	1	0.019538	1	1
Saliva	SR	species	Olsenella profusa	-5.37726	1.46163	0.0357906	0.332845	0.126722	-0.0660467	0.953516	-0.812946	-2.45402	-4.09256	4.81433	0.328977	0.0357029	0.263059	0.0850918	0.0297355	0.369267	0.375255	0.731186	0.567358	-1.11693	4.44297	1.00245	1.26529	1.48924	-2.22114	2.58218	-2.16638	-3.35621	-7.21335	0.7971	2.12617	0.284244	0.000663129	0.334419	0.227978	0.160279	0.044725	0.0227623	0.0494529	0.0051587	6.81314e-06	1	0.0100248	1	0.723406
Saliva	SR	species	Olsenella uli	-4.40964	1.2896	-0.00719216	0.0421393	0.121143	0.0491371	-0.200895	0.685223	0.387679	1.72761	3.22998	0.256248	0.0256162	0.252243	0.0551412	0.0299451	0.420996	0.363665	0.725471	0.709807	-1.36522	5.03263	-0.280766	0.167058	2.19696	1.6409	-0.477189	1.88421	0.534382	2.43391	0.771981	1.80722	0.182009	1.95603e-05	0.780756	0.868409	0.0356251	0.110927	0.636574	0.0689439	0.596889	0.020894	1	0.00115829	1	1
Saliva	SR	species	Oribacterium asaccharolyticum	2.34506	-0.811552	0.00352141	0.0594804	0.00814017	-0.00968093	-1.64372	-0.0943181	-0.944461	-2.49328	2.38845	0.250742	0.0192699	0.253729	0.0436656	0.0374521	0.361871	0.345538	0.735815	0.816106	0.981833	-3.23661	0.182741	0.234425	0.186421	-0.258488	-4.54229	-0.27296	-1.28356	-3.0551	-1.31805	-0.305054	0.332084	0.00243191	0.855924	0.815851	0.853057	0.797356	5.02529e-05	0.786288	0.206683	0.0039937	1	0.0204121	1	1
Saliva	SR	species	Oribacterium sinus	0.873246	-0.565172	-0.00339623	-0.179317	0.0546327	-0.0193101	-0.594413	-0.215534	-1.60549	-1.0516	2.27914	0.230495	0.0190214	0.242002	0.0474529	0.0300659	0.482487	0.339802	0.553059	0.535431	0.383147	-2.45199	-0.178548	-0.740973	1.1513	-0.642261	-1.23198	-0.634293	-2.90293	-1.96403	-1.03077	-0.0995718	0.703639	0.0186677	0.859194	0.463038	0.256443	0.524368	0.225151	0.5295	0.00598888	0.0565021	1	0.0861067	1	0.983716
Saliva	SR	species	Ottowia sp. oral taxon 894	-5.46783	0.903164	0.0187071	0.265165	0.00789836	0.0969641	1.3389	0.168396	-0.834332	3.70276	3.64847	0.276667	0.0304007	0.277645	0.0636926	0.0301344	0.342664	0.393975	0.915811	0.599581	-1.49866	3.26444	0.615351	0.955051	0.124007	3.21772	3.90733	0.427429	-0.91103	6.17558	0.344296	1.46203	0.146006	0.00306941	0.543672	0.348348	0.902263	0.00344782	0.000595039	0.672586	0.370649	1.56781e-06	1	0.0231326	1	0.872898
Saliva	SR	species	Parascardovia denticolens	-6.96319	0.990875	0.0710697	0.652882	0.0934152	-0.0420332	0.146251	-0.412969	-1.12236	0.815944	3.90468	0.2683	0.0309963	0.267346	0.0686686	0.0376615	0.428173	0.344777	0.630965	0.869142	-1.78329	3.69316	2.29285	2.44209	1.36038	-1.11608	0.34157	-1.19779	-1.7788	0.938793	0.448909	1.53284	0.0866855	0.00108455	0.0305429	0.0220152	0.185851	0.275002	0.735529	0.242233	0.0874371	0.356819	1	0.0132212	1	0.14451
Saliva	SR	species	Peptoanaerobacter stomatis	10.6022	0.431796	0.0685897	1.44472	-0.0599712	-0.335235	-4.85245	-0.270877	-1.72227	-6.2427	4.82933	0.108734	0.0386018	0.104567	0.0797747	0.025544	0.0830871	0.325676	0.811535	0.570763	2.19538	3.97112	1.77685	13.8162	-0.751757	-13.1239	-58.4019	-0.831738	-2.12224	-10.9375	0.212153	0.65144	0.0795552	0.0106243	0.135744	3.56682e-05	0.486056	4.58515e-05	2.78486e-08	0.443453	0.0872575	0.000111068	1	0.056079	1	0.00101456
Saliva	SR	species	Phocaeicola abscessus	0.836411	0.913858	-0.00903427	-0.869586	0.094256	-0.0647899	-0.75333	-0.156426	0.105975	-0.338162	3.67675	0.244353	0.0294559	0.255278	0.062821	0.0283789	0.257457	0.393924	0.664676	0.571492	0.227487	3.7399	-0.306705	-3.40643	1.50039	-2.28303	-2.92604	-0.397097	0.159439	-0.591718	0.420264	1.40745	0.821895	0.00096319	0.761608	0.00223082	0.146038	0.0311976	0.00720718	0.694666	0.874604	0.559353	1	0.0123288	1	0.0271947
Saliva	SR	species	Porphyromonas uenonis	-31.4969	3.74395	-0.00644609	-0.96322	0.830486	0.142382	7.35296	0.0358548	1.72414	4.4327	4.95294	0.054335	0.0394208	0.0769957	0.081876	0.0259231	0.0574004	0.318092	0.82311	0.577976	-6.35923	68.905	-0.16352	-12.51	10.1432	5.49247	128.099	0.112718	2.09466	7.66936	3.63419	3.85371	0.0238471	0.000210553	0.885139	0.00632914	0.00958015	0.0315864	6.09349e-05	0.920548	0.171209	0.0165797	1	0.00513349	1	0.0578664
Saliva	SR	species	Prevotella albensis	3.29144	-0.989223	-0.00214767	-0.585599	-0.102433	0.0730246	-1.43026	-0.475402	0.283996	0.181376	3.38363	0.307435	0.0312268	0.309686	0.0583839	0.027364	0.275391	0.42997	0.758619	0.548742	0.972755	-3.21766	-0.0687765	-1.89094	-1.75447	2.66864	-5.19355	-1.10566	0.374359	0.330531	-1.61024	-0.368204	0.338205	0.00302271	0.945609	0.0680099	0.0892315	0.0120067	1.23299e-05	0.27738	0.710686	0.743222	1	0.0231326	1	0.341383
Saliva	SR	species	Prevotella dentasini	-3.3348	0.981133	0.0298942	0.198464	0.0673382	-0.0159367	-0.301703	-0.291651	-0.20137	0.614549	2.90307	0.31721	0.0255776	0.303976	0.0556391	0.0390303	0.33682	0.370141	0.492905	0.643307	-1.14871	3.09301	1.16876	0.652894	1.21027	-0.408315	-0.895738	-0.787945	-0.408537	0.955297	0.340368	1.6219	0.258046	0.00375881	0.249975	0.517861	0.233851	0.685396	0.376184	0.435748	0.685235	0.345628	1	0.0263632	1	1
Saliva	SR	species	Prevotella enoeca	-7.83775	-0.902139	-0.0896089	-1.21819	0.028834	0.324442	5.64556	0.395468	0.288577	6.93851	4.92433	0.0924555	0.0390845	0.108788	0.0815396	0.0259733	0.0893527	0.326276	0.823344	0.575646	-1.59164	-9.75755	-2.2927	-11.1979	0.35362	12.4913	63.1829	1.21206	0.350494	12.0534	-1.0889	-0.715379	0.209703	0.002287	0.105694	0.00152663	0.747015	0.00110589	8.73534e-06	0.312239	0.749134	0.0012288	1	0.019538	1	0.0198921
Saliva	SR	species	Prevotella fusca	3.75862	-1.24521	-0.035139	-0.522616	-0.0120268	0.0330012	-0.926269	-0.0126477	0	-0.347277	4.35302	0.154562	0.0345822	0.15903	0.073252	0.0307094	0.200216	0.338123	0.734349	0.697886	0.86345	-8.05639	-1.0161	-3.28626	-0.164184	1.07463	-4.62635	-0.0374057	0	-0.497613	-1.55742	-0.932994	0.402441	1.26182e-06	0.32682	0.00540808	0.871933	0.300714	0.000392307	0.97069	1	0.626481	1	0.000263806	1	0.0522441
Saliva	SR	species	Prevotella koreensis	13.7602	-2.72533	0.00268719	1.47666	-0.0597395	-0.55542	2.7584	-0.202112	-1.63283	NA	5.03768	0.0778367	0.0399102	0.125779	0.0843352	0.0262593	0.113418	0.331421	0.840707	NA	2.73146	-35.0135	0.0673309	11.7401	-0.708359	-21.1513	24.3206	-0.609834	-1.94221	NA	-2.88256	-2.5681	0.111967	0.0008147	0.952444	0.00717731	0.552153	0.00222778	0.00168637	0.604029	0.1916	1	1	0.0115868	1	0.0622845
Saliva	SR	species	Prevotella maculosa	-0.774276	1.0595	0.00689202	0.360433	-0.0226406	-0.00403845	0.616266	-0.288258	-0.217449	0.90481	3.03788	0.317477	0.0232574	0.293861	0.0565926	0.0335757	0.458581	0.346721	0.516077	0.513542	-0.254874	3.33724	0.296337	1.22654	-0.400062	-0.120279	1.34385	-0.831383	-0.42135	1.7619	0.418193	1.7008	0.800232	0.00193704	0.76863	0.227744	0.691411	0.904913	0.187179	0.411091	0.675937	0.0863475	1	0.0190756	1	0.723406
Saliva	SR	species	Prevotella melaninogenica	2.69956	-0.827755	0.00353406	-0.331752	-0.10123	0.0369921	-0.493802	0.112552	-0.024022	0.221044	2.68307	0.224259	0.0176037	0.269383	0.0629216	0.0273763	0.405839	0.360637	0.51234	0.534671	1.00614	-3.69107	0.200756	-1.23152	-1.60882	1.35124	-1.21674	0.312092	-0.0468868	0.413421	-1.28076	-0.374752	0.320394	0.000665709	0.841906	0.225318	0.11552	0.184211	0.230832	0.756591	0.962837	0.681506	1	0.0100248	1	0.723406
Saliva	SR	species	Prevotella nigrescens	-3.86966	1.45997	-0.00157875	0.0606022	0.14245	-0.00205457	0.0456063	-0.212487	0.5106	0.665222	2.74974	0.3507	0.0266598	0.316347	0.0556884	0.0340199	0.399244	0.418124	0.535274	0.665622	-1.40728	4.16303	-0.0592185	0.191569	2.55799	-0.0603931	0.114232	-0.508191	0.953904	0.999399	0.751561	2.16839	0.167068	0.000162208	0.953073	0.849049	0.0144213	0.952143	0.909626	0.614111	0.345862	0.323609	1	0.00437109	1	1
Saliva	SR	species	Pseudopropionibacterium propionicum	-5.02854	0.864867	-0.000596297	0.115207	0.124748	0.0109055	1.34414	0.815184	0.68287	-0.215198	2.99623	0.245515	0.025025	0.253008	0.0524909	0.0301321	0.310835	0.358195	0.523859	0.685331	-1.67829	3.52266	-0.0238281	0.455347	2.37656	0.361923	4.32429	2.27581	1.30354	-0.314006	0.368926	1.36081	0.102737	0.00127412	0.981133	0.651842	0.0234308	0.719717	0.000132867	0.0294776	0.201413	0.755493	1	0.0145133	1	1
Saliva	SR	species	Pseudoramibacter alactolyticus	0.414163	0.560379	-0.0319859	-0.349902	0.127104	-0.0337495	-0.611055	0.197053	0.484722	-0.309556	4.19704	0.189718	0.0321041	0.190697	0.0719345	0.0370098	0.363712	0.329147	0.78904	0.802091	0.0986798	2.95375	-0.996319	-1.83486	1.76694	-0.911907	-1.68005	0.598677	0.614318	-0.385936	0.177149	0.94361	0.922483	0.00849731	0.332301	0.0831089	0.0941898	0.37387	0.110219	0.556848	0.546692	0.704068	1	0.0478091	1	0.386543
Saliva	SR	species	Rothia mucilaginosa	-1.21084	-0.519395	0.00847306	0.154377	0.0617599	-0.00253657	-0.414929	0.234412	0.0145812	-0.136498	2.13348	0.210784	0.0165093	0.244683	0.0465501	0.0294967	0.292722	0.303097	0.706678	0.559698	-0.567539	-2.46411	0.51323	0.630927	1.32674	-0.0859951	-1.41749	0.773388	0.0206334	-0.243877	-0.945178	-0.0936115	0.57352	0.0181302	0.610614	0.531677	0.192119	0.931899	0.164084	0.443839	0.983641	0.808572	1	0.0851622	1	1
Saliva	SR	species	Schaalia odontolytica	3.77539	-0.87058	-0.0197097	-0.177409	-0.0479404	0.00922524	-0.62337	0.175861	-0.241943	-0.73413	2.34303	0.262361	0.0179216	0.237077	0.0440056	0.0343728	0.311502	0.299676	0.741271	0.670545	1.61133	-3.31825	-1.09977	-0.74832	-1.08942	0.268388	-2.00117	0.586835	-0.32639	-1.09483	-1.40055	-0.34061	0.114972	0.00193736	0.278006	0.458645	0.28249	0.78978	0.0521906	0.560612	0.745831	0.280142	1	0.0190756	1	0.978443
Saliva	SR	species	Schwartzia succinivorans	-2.46877	0.858776	0.021477	-0.187872	0.0958292	-0.0642923	0.286201	-0.104799	-0.527907	0.184357	3.03865	0.276469	0.0235638	0.234824	0.0596182	0.0293268	0.30025	0.329169	0.503078	0.613881	-0.812456	3.10623	0.911441	-0.800055	1.60738	-2.19227	0.953209	-0.318375	-1.04935	0.300314	0.300309	1.41724	0.422022	0.00374541	0.368298	0.429076	0.116956	0.0351003	0.347021	0.752092	0.301207	0.765715	1	0.0263632	1	0.96354
Saliva	SR	species	Selenomonas dianae	-6.56414	0.879585	0.0430029	1.38696	-0.0543084	0.124897	1.18188	-0.0820171	1.23279	2.00025	4.10549	0.241524	0.032526	0.25609	0.0683377	0.0520307	0.619801	0.444	0.843952	1.24165	-1.59887	3.64182	1.32211	5.41592	-0.794706	2.40044	1.90686	-0.184723	1.46074	1.61096	0.391708	1.36746	0.125529	0.0016227	0.201054	2.66233e-05	0.436114	0.0262247	0.0710069	0.855307	0.15962	0.122859	1	0.0173088	1	0.000908743
Saliva	SR	species	Selenomonas flueggei	-2.16512	1.22503	-0.00888071	-0.119171	0.154646	-0.00558077	-0.975881	-0.698912	-1.16863	-0.384727	3.13698	0.353062	0.0250704	0.287221	0.0589454	0.0350322	0.701977	0.401216	1.09108	0.753922	-0.69019	3.46972	-0.35423	-0.414909	2.62355	-0.159304	-1.39019	-1.74199	-1.07107	-0.5103	0.51184	1.93821	0.494382	0.00134029	0.725177	0.680605	0.0125671	0.874296	0.172778	0.0898196	0.291075	0.612872	1	0.0149181	1	1
Saliva	SR	species	Selenomonas infelix	0.51069	0.602949	0.00137192	-0.429845	-0.0535038	0.0160538	0.466859	0.189142	0.00844535	1.11958	2.54849	0.23835	0.0207633	0.254245	0.0503521	0.0284213	0.373592	0.347383	0.860931	0.549134	0.200389	2.52968	0.0660743	-1.69067	-1.06259	0.56485	1.24965	0.544477	0.00980956	2.03882	0.121483	1.08442	0.842217	0.0155686	0.947656	0.0988774	0.294502	0.575411	0.218874	0.589213	0.992223	0.0482877	1	0.0759155	1	0.444081
Saliva	SR	species	Selenomonas lacticifex	0.945381	-0.590614	0.00146031	-0.0708523	-0.0153346	0.0258325	-0.987402	0.283763	1.32399	1.27257	4.20524	0.119593	0.0336502	0.137853	0.071294	0.0267413	0.12828	0.306348	0.707315	0.55722	0.22481	-4.93854	0.0433969	-0.513968	-0.215089	0.966015	-7.69723	0.926279	1.87185	2.28379	-0.832192	-0.349037	0.825161	0.000178438	0.965958	0.614762	0.832595	0.349354	1.38031e-06	0.368965	0.0808569	0.0373764	1	0.00456802	1	1
Saliva	SR	species	Selenomonas sp. oral taxon 920	-1.7233	0.864899	0.0287145	-0.284425	0.0113784	-0.0190284	0.129677	-0.20722	-0.17088	-0.222516	2.67217	0.313843	0.0192917	0.286052	0.0531497	0.0366439	0.444879	0.339816	0.603974	0.635556	-0.644908	2.75584	1.48843	-0.994312	0.214081	-0.519279	0.291489	-0.609801	-0.282927	-0.350112	0.230937	1.49886	0.522668	0.00877278	0.144479	0.326048	0.831571	0.606428	0.772184	0.545442	0.778692	0.728092	1	0.0479008	1	0.855831
Saliva	SR	species	Shuttleworthia satelles	-0.944766	0.865487	0.0102926	-0.296406	0.0148612	0.00864737	-0.187546	-0.709508	-0.361156	1.22901	3.09241	0.232532	0.0266379	0.224773	0.0564273	0.0268534	0.292159	0.333871	0.823648	0.557184	-0.305511	3.72202	0.386387	-1.31869	0.263369	0.322021	-0.641932	-2.12509	-0.438484	2.20575	0.395773	1.3352	0.761955	0.000759456	0.701767	0.196632	0.793955	0.749531	0.52549	0.041396	0.663982	0.0347022	1	0.0111098	1	0.684869
Saliva	SR	species	Stomatobaculum longum	2.86058	-0.932981	0.0141665	0.065751	-0.0617457	-0.00907468	-1.45444	0.203583	-0.565274	-0.383043	2.65757	0.283089	0.0217231	0.261951	0.0467632	0.0400848	0.471583	0.336704	0.755247	0.885251	1.07639	-3.29572	0.652142	0.251005	-1.32039	-0.226387	-3.08416	0.604636	-0.748462	-0.432694	-1.50482	-0.361142	0.288204	0.00206334	0.51804	0.803095	0.19421	0.822053	0.00369206	0.548836	0.45856	0.667561	1	0.019538	1	1
Saliva	SR	species	Streptobacillus felis	-15.8269	-0.635761	0.0444358	1.00157	0.0467829	0.446036	-1.29648	1.39197	-0.148987	0.304362	4.8774	0.0974158	0.038804	0.146109	0.0805911	0.0259363	0.087963	0.34259	0.809321	0.571365	-3.24494	-6.52626	1.14514	6.85493	0.580497	17.1973	-14.7389	4.06307	-0.184089	0.532693	-0.832541	-0.438981	0.0315262	0.00284709	0.316012	0.00237085	0.592712	6.70778e-05	0.000123334	0.0153099	0.862899	0.622464	1	0.0227767	1	0.0282297
Saliva	SR	species	Streptococcus anginosus	0.837045	1.33097	-0.0173324	0.485803	0.081312	-0.105133	0.390846	-0.280064	0.80709	-0.46739	2.29123	0.278168	0.0190937	0.273765	0.0483727	0.0319452	0.405803	0.353265	0.641861	0.549379	0.365326	4.78479	-0.907756	1.77452	1.68095	-3.29103	0.963141	-0.792789	1.25742	-0.850761	0.769074	1.89287	0.716793	2.34463e-05	0.369444	0.0835878	0.100567	0.00209052	0.341263	0.432578	0.215893	0.399966	1	0.00120045	1	0.386543
Saliva	SR	species	Streptococcus didelphis	-0.266535	-0.307828	0.00960662	0.0587272	0.0284305	-0.0315399	0.175425	-0.0138706	0.27332	-0.369328	4.55613	0.0704207	0.0361378	0.0921747	0.0760377	0.025002	0.0801508	0.306983	0.761303	0.550842	-0.0585002	-4.37127	0.265833	0.63713	0.373901	-1.2615	2.18868	-0.0451837	0.359016	-0.67048	-0.450078	-0.165578	0.954629	0.00179376	0.796357	0.539907	0.717135	0.238844	0.0563711	0.964948	0.727862	0.519384	1	0.0183681	1	1
Saliva	SR	species	Streptococcus equi	0.638553	-0.427023	0.00302602	-0.053589	0.0233838	-0.021949	-0.427657	0.133181	0.00115745	-0.0488697	3.42909	0.126286	0.026569	0.158308	0.0603155	0.0273177	0.279059	0.299158	0.665593	0.551347	0.186216	-3.3814	0.113893	-0.338511	0.387691	-0.803474	-1.53249	0.445186	0.00173897	-0.0886369	-0.682121	-0.171926	0.85372	0.00228961	0.910198	0.737697	0.7014	0.428986	0.137479	0.65987	0.998626	0.93005	1	0.019538	1	1
Saliva	SR	species	Streptococcus-anginosus-group-member	-1.73847	0.68203	0.0118938	0.212947	0.0546042	-0.0283408	0.0682029	-0.375574	0.567124	0.50775	3.19971	0.266339	0.0274025	0.273199	0.059177	0.0423905	0.39962	0.360723	0.626743	0.903094	-0.543319	2.56076	0.43404	0.779456	0.922726	-0.668565	0.170669	-1.04117	0.904876	0.562234	0.144025	1.22004	0.590796	0.0155344	0.667265	0.441621	0.363276	0.508721	0.865593	0.305849	0.37251	0.578	1	0.0759155	1	0.970051
Saliva	SR	species	Streptococcus parasanguinis	4.96392	-1.08467	-0.0136382	-0.0949591	-0.0120239	-0.0659664	-1.09172	0.0728652	-0.932815	-2.03084	2.36896	0.284347	0.0195771	0.295017	0.0478254	0.0372127	0.322526	0.352292	0.639078	0.61764	2.0954	-3.81461	-0.696642	-0.321877	-0.251412	-1.77268	-3.3849	0.206832	-1.45963	-3.28806	-1.65905	-0.510292	0.0425113	0.000462698	0.490056	0.749222	0.802783	0.0838969	0.00160621	0.837191	0.152202	0.00210789	1	0.00846076	1	1
Saliva	SR	species	Streptococcus pasteurianus	0.687123	-0.353729	0.00556049	-0.220001	0.0106073	-0.0207233	-0.141357	-0.115597	-0.104003	0.0789885	3.4292	0.135409	0.0266814	0.159347	0.0603583	0.0257279	0.179291	0.296431	0.732985	0.515535	0.200374	-2.6123	0.208403	-1.38064	0.175739	-0.805479	-0.788419	-0.389963	-0.14189	0.153217	-0.627255	-0.0802025	0.842747	0.0147457	0.836538	0.179144	0.861861	0.427849	0.437581	0.69974	0.888261	0.87941	1	0.0733637	1	0.645928
Saliva	SR	species	Streptococcus pseudopneumoniae	-0.603049	-0.499807	0.000122982	0.0155796	0.0220804	0.0280417	-0.258606	0.0813269	0.0216746	0.401489	3.98262	0.0874744	0.031398	0.117916	0.0674247	0.0236771	0.0945729	0.297086	0.67841	0.506888	-0.15142	-5.71376	0.00391687	0.132124	0.327482	1.18434	-2.73446	0.273748	0.0319492	0.792067	-0.676505	-0.323109	0.881328	2.03606e-05	0.996918	0.896352	0.747081	0.251684	0.0136161	0.787394	0.974864	0.438636	1	0.00115829	1	1
Saliva	SR	species	Streptococcus sp. LPB0220	2.33547	-0.962397	-0.0125623	-0.117589	0.0837737	-0.0692633	-1.1017	0.272073	-1.25969	-0.56956	2.56543	0.343696	0.0214454	0.361154	0.0526765	0.0351277	0.455819	0.380735	1.31285	0.6755	0.910361	-2.80014	-0.58578	-0.325592	1.59034	-1.97176	-2.41697	0.714598	-0.959511	-0.843167	-1.65666	-0.26813	0.368086	0.00782829	0.561314	0.74643	0.119631	0.0555809	0.020303	0.479008	0.343066	0.404149	1	0.04607	1	1
Saliva	SR	species	Streptococcus suis	0.94703	-0.542616	-0.0010601	0.0895871	0.0121121	-0.0131818	-0.287441	-0.0327111	-0.445329	0.0851203	2.28759	0.206658	0.0173281	0.223588	0.0453579	0.0313897	0.286437	0.300925	0.651827	0.641458	0.413986	-2.62567	-0.0611777	0.400679	0.267033	-0.419942	-1.00351	-0.108702	-0.683201	0.132698	-0.960066	-0.125166	0.681152	0.0122904	0.95153	0.690843	0.790851	0.676833	0.321803	0.913996	0.498519	0.895114	1	0.0629266	1	1
Saliva	SR	species	Streptomyces auratus	0.0721689	-0.512653	0.00519691	-0.0446721	0.0106641	0.00916809	-0.403173	0.167842	-0.0643105	0.223756	2.0077	0.156673	0.0141574	0.152636	0.037875	0.0297744	0.3139	0.2604	0.518735	0.61853	0.035946	-3.27212	0.367082	-0.292671	0.281561	0.307919	-1.2844	0.644553	-0.123976	0.361755	-0.829133	-0.196174	0.971504	0.00220359	0.715493	0.771286	0.779732	0.759742	0.206391	0.522896	0.901956	0.719439	1	0.019538	1	1
Saliva	SR	species	Thiomicrorhabdus indica	1.50294	-0.360399	0.0132986	0.0399789	-0.0155647	-0.0369914	-0.568923	-0.381428	-0.762454	-0.552539	4.54925	0.0678012	0.0361155	0.0842199	0.0759387	0.0248394	0.0911772	0.3046	0.760827	0.548886	0.330371	-5.31552	0.368224	0.474696	-0.204964	-1.48922	-6.23975	-1.25222	-1.00214	-1.00666	-0.497357	-0.22344	0.74868	0.000483835	0.721218	0.64631	0.842161	0.170611	0.000151478	0.24205	0.342457	0.340397	1	0.00849479	1	1
Saliva	SR	species	Treponema parvum	-2.75389	-0.892534	-0.0776862	-1.99844	-0.0212707	0.436975	-0.545835	-0.877847	0.969108	9.51373	4.79001	0.146722	0.0380043	0.133896	0.0789282	0.0269484	0.0820399	0.338583	0.842912	0.572074	-0.574925	-6.08318	-2.04414	-14.9254	-0.269494	16.2153	-6.65328	-2.59271	1.14971	16.6303	-1.18891	-0.596156	0.586238	0.000897202	0.0869443	5.69438e-06	0.796578	3.4997e-06	0.000557115	0.0410622	0.294017	3.01603e-06	1	0.0117787	1	0.000377145
Saliva	SR	species	Treponema putidum	-27.3164	2.97439	-0.00367631	-0.57021	0.256239	0.733967	0.860069	-0.885029	3.09983	1.51655	4.96064	0.0595919	0.0394569	0.0924173	0.0820173	0.0259561	0.0753068	0.322192	0.824772	0.577994	-5.50662	49.9127	-0.0931728	-6.16995	3.1242	28.2772	11.4209	-2.7469	3.7584	2.62382	2.85402	3.09477	0.0314318	0.000401158	0.934259	0.0252769	0.0889889	0.00124828	0.00757953	0.110912	0.0640654	0.119723	1	0.00760715	1	0.159775
Saliva	SR	species	Treponema sp. OMZ 838	12.2448	-2.04234	-0.0813619	1.07204	-0.19264	-0.193136	3.59933	0.17196	-0.45952	NA	4.62578	0.115727	0.0367864	0.146231	0.0775527	0.0254253	0.095404	0.333575	0.827034	NA	2.64709	-17.648	-2.21174	7.33114	-2.48399	-7.59621	37.7272	0.515504	-0.555625	NA	-2.27611	-1.80857	0.0266029	2.72894e-08	0.0542907	4.41519e-05	0.0347634	3.33981e-05	3.20462e-11	0.618624	0.592009	1	1	1.39722e-05	1	0.00118978
Saliva	SR	species	Vagococcus lutrae	1.08714	-0.580824	-0.0244964	0.0552475	0.013629	0.0291152	0.131041	0.102561	-0.292168	-0.0607868	2.37573	0.210376	0.0176632	0.203613	0.0459811	0.0297203	0.187917	0.292399	0.571564	0.454007	0.457602	-2.76089	-1.38687	0.271336	0.296405	0.979639	0.697333	0.350758	-0.511172	-0.13389	-1.00578	-0.155866	0.649844	0.00882662	0.173565	0.787601	0.768535	0.333461	0.489839	0.727707	0.612188	0.894196	1	0.0479008	1	1
Saliva	SR	species	Veillonella caviae	1.89073	-0.352855	-0.012593	0.0212452	0.0115919	-0.0187562	-0.354066	-0.0818059	-0.312299	-0.285859	2.68686	0.144717	0.0203103	0.135589	0.0468557	0.0291046	0.242127	0.264474	0.643764	0.598901	0.703694	-2.43823	-0.62003	0.156688	0.247396	-0.64444	-1.46232	-0.309315	-0.485114	-0.477305	-0.645184	-0.0605252	0.486415	0.0201374	0.539372	0.876417	0.80609	0.523614	0.152837	0.758969	0.630707	0.636199	1	0.0904417	1	1
Saliva	SR	species	Veillonella dispar	2.82969	-0.875656	-0.00727858	-0.139541	0.0238107	-0.0404197	-1.19032	0.222049	-0.938259	-0.635304	2.41816	0.285813	0.0193802	0.287162	0.0464691	0.0310539	0.375394	0.327996	1.07092	0.585819	1.17018	-3.06374	-0.375568	-0.485932	0.512398	-1.3016	-3.17086	0.676985	-0.876127	-1.08447	-1.453	-0.298315	0.248853	0.00390163	0.709222	0.629667	0.611191	0.2005	0.00291509	0.502312	0.386192	0.28465	1	0.0266726	1	1
Saliva	SR	species	[Clostridium] symbiosum	-14.9632	-0.604702	0.0108164	1.88484	0.0762929	0.300893	2.95162	2.14565	3.54073	7.4642	4.76432	0.129624	0.0382308	0.157053	0.079404	0.0260502	0.100136	0.342205	0.837263	0.57782	-3.14068	-4.66504	0.282925	12.0013	0.96082	11.5505	29.4762	6.27006	4.22894	12.9179	-0.866543	-0.342861	0.0200507	0.00344922	0.786742	2.02943e-05	0.373747	2.53236e-05	1.01072e-07	0.000764641	0.0055066	1.32395e-05	1	0.0248732	1	0.000824316
Saliva	SR	species	[Eubacterium] minutum	-4.31947	0.499227	0.0465414	-0.423876	0.0750007	0.00269818	-0.856955	0.0725131	0.556731	0.129014	4.42968	0.146777	0.0350145	0.134951	0.0731341	0.0273025	0.118771	0.315789	0.725449	0.556693	-0.97512	3.40127	1.32921	-3.14096	1.02552	0.0988255	-7.21521	0.229626	0.76743	0.231751	0.202738	0.795716	0.347297	0.00473078	0.206637	0.00780627	0.323821	0.922784	6.79461e-06	0.821956	0.456539	0.82034	1	0.030277	1	0.0648366
Saliva	SR	genus	Acinetobacter	-0.835719	0.675194	-0.0504908	0.94758	-0.0349356	0.236851	-2.53893	0.447392	0.982101	4.1691	4.95776	0.100659	0.0392948	0.119428	0.0845894	0.0271039	0.17729	0.31295	0.837479	0.60098	-0.168568	6.70776	-1.28492	7.93433	-0.413002	8.73865	-14.3207	1.4296	1.17269	6.93717	0.471864	0.878524	0.876861	0.00676141	0.289041	0.0041749	0.707349	0.00315525	0.000737909	0.24818	0.325565	0.00614261	1	0.0397489	1	0.0404966
Saliva	SR	genus	Anaeroglobus	-0.701101	0.881101	0.0192663	0.0948325	0.0730594	-0.0943255	-1.30391	-0.05419	-0.28494	-0.258373	2.99856	0.345865	0.0231191	0.294847	0.0629636	0.0478667	0.481535	0.35789	0.716083	0.838805	-0.233812	2.54753	0.833348	0.321632	1.16034	-1.97059	-2.70782	-0.151415	-0.397915	-0.308026	0.182454	1.57975	0.816386	0.0150175	0.409856	0.749494	0.253148	0.0560885	0.0100945	0.880449	0.69292	0.759745	1	0.0693663	1	1
Saliva	SR	genus	Anaerorhabdus	-8.72754	0.942213	0.0425254	-0.454773	0.0497159	0.137163	-0.191336	0.255244	0.515102	2.02857	4.25782	0.116232	0.0339338	0.141063	0.0723013	0.0256476	0.212496	0.308308	0.737927	0.562986	-2.04976	8.10629	1.25319	-3.2239	0.687621	5.348	-0.900422	0.827887	0.69804	3.60324	0.707424	1.177	0.0596051	1.17402e-06	0.230663	0.00612246	0.502925	0.000102826	0.383124	0.421623	0.496583	0.0028799	1	0.000172837	1	0.0516416
Saliva	SR	genus	Anaerotruncus	-4.15411	-0.669871	0.0389333	-0.344485	-0.0677216	0.149885	-0.992915	0.201525	-0.128074	NA	5.02393	0.06108	0.0401462	0.0820514	0.0836602	0.0268839	0.0613457	0.313589	0.853191	NA	-0.826863	-10.9671	0.969787	-4.19841	-0.809484	5.57525	-16.1856	0.64264	-0.150112	NA	-0.793253	-0.54649	0.495261	0.00821184	0.434455	0.0523199	0.503231	0.0306978	0.00379548	0.586295	0.894448	1	1	0.0468558	1	0.241668
Saliva	SR	genus	Balneola	3.47953	-0.789264	-0.00504243	0.71136	-0.0419286	-0.0359683	-2.02829	0.205499	0.291956	-1.37571	4.30993	0.127761	0.0345534	0.133374	0.0730982	0.0254007	0.0855805	0.312822	0.74721	0.547281	0.807329	-6.17768	-0.145931	5.33356	-0.573593	-1.41603	-23.7004	0.65692	0.390728	-2.51371	-1.04734	-0.531188	0.434	3.3361e-05	0.886214	0.00013578	0.576032	0.180277	4.41717e-12	0.522693	0.702327	0.02591	1	0.00129441	1	0.00219511
Saliva	SR	genus	Brochothrix	3.29147	-0.595318	-0.0158885	0.161699	-0.0178062	-0.0351711	-1.2669	-0.153071	-0.278889	-0.0605079	4.2341	0.0788598	0.0338217	0.106357	0.0720071	0.0249298	0.0890968	0.29112	0.750051	0.538225	0.777371	-7.54906	-0.469772	1.52035	-0.247284	-1.41081	-14.2194	-0.525799	-0.371826	-0.112421	-0.754614	-0.436021	0.449877	2.67273e-06	0.645751	0.150683	0.808278	0.180135	1.03002e-09	0.607256	0.71559	0.912085	1	0.000172837	1	0.577309
Saliva	SR	genus	Bulleidia	-6.47318	0.852077	0.0256551	0.22193	0.155285	0.0439999	-1.33234	-0.636847	0.425275	1.63543	4.39008	0.211859	0.0346785	0.189943	0.0741971	0.0269184	0.164859	0.34155	0.759477	0.557088	-1.4745	4.02191	0.739798	1.16841	2.09287	1.63457	-8.08168	-1.86458	0.559958	2.93567	0.424123	1.28003	0.161024	0.00110879	0.470843	0.260878	0.0537712	0.122947	7.59657e-07	0.0819282	0.583774	0.0102269	1	0.0134441	1	0.803338
Saliva	SR	genus	Campylobacter	1.91851	-0.414069	0.000321292	0.0398431	-0.0225163	-0.024704	-1.17132	-0.206761	-0.378848	-0.108969	1.84141	0.162494	0.0145826	0.153863	0.0376517	0.025148	0.306854	0.247126	0.441693	0.443181	1.04187	-2.54821	0.0220326	0.258952	-0.598014	-0.982346	-3.81717	-0.83666	-0.857717	-0.24588	-0.742307	-0.0858311	0.303728	0.0147723	0.982531	0.797001	0.553202	0.331834	0.000459194	0.407755	0.396159	0.807033	1	0.0693663	1	1
Saliva	SR	genus	Capnocytophaga	-2.90162	0.649816	0.00774278	0.441333	0.0163036	0.0320423	-0.0945497	0.208037	0.23948	1.15136	2.2975	0.277154	0.0205922	0.265817	0.0468207	0.0332644	0.333706	0.316976	0.820575	0.677498	-1.26295	2.3446	0.376005	1.66029	0.348213	0.963261	-0.283332	0.656317	0.291844	1.69943	0.0899641	1.20967	0.213921	0.0240987	0.7089	0.104677	0.729506	0.341204	0.778384	0.515378	0.771914	0.0970045	1	0.0882102	1	0.43207
Saliva	SR	genus	Carboxylicivirga	-2.76351	0.692868	0.0134229	0.263533	0.0378422	0.0414279	-1.26088	-0.350584	1.62923	0.428558	2.68747	0.303764	0.0225094	0.277388	0.0538396	0.0382791	0.376802	0.384834	0.581013	0.819733	-1.0283	2.28094	0.596325	0.95005	0.702869	1.08226	-3.34627	-0.911	2.80411	0.522802	0.0792647	1.30647	0.310147	0.0280957	0.554404	0.347937	0.486312	0.285783	0.00182171	0.367892	0.0078245	0.60407	1	0.0973314	1	0.892783
Saliva	SR	genus	Cardiobacterium	-2.10126	0.562592	0.00925522	0.0115041	0.00805449	0.026654	-0.275754	0.228942	-0.42713	0.228457	2.1227	0.234747	0.0156872	0.264685	0.0476064	0.0281382	0.234208	0.344299	0.717769	0.572679	-0.989899	2.39659	0.589986	0.0434634	0.169189	0.947252	-1.17739	0.664952	-0.59508	0.398927	0.0884032	1.03678	0.328174	0.021313	0.558518	0.965548	0.866501	0.349198	0.245997	0.509897	0.555142	0.692069	1	0.0846107	1	1
Saliva	SR	genus	Centipeda	5.09082	0.58931	-0.0327169	-0.187119	-0.1094	0.0303282	-1.75098	-0.577692	0.0178891	-0.478934	3.59429	0.198647	0.0290038	0.21737	0.0623866	0.0269043	0.438949	0.351924	0.943999	0.566841	1.41636	2.96662	-1.12802	-0.86083	-1.75358	1.12726	-3.98902	-1.64153	0.0189503	-0.844917	0.188043	0.990577	0.169518	0.0067171	0.270462	0.39785	0.0922667	0.270777	0.000541734	0.11373	0.985037	0.406501	1	0.0397489	1	0.948305
Saliva	SR	genus	Chryseobacterium	-28.8153	-2.6982	0.145037	4.21906	0.228177	0.307532	3.53634	3.69248	-2.53089	0	5.02016	0.108474	0.0401969	0.113145	0.0834133	0.0276848	0.0910852	0.323544	0.848917	0.609934	-5.73992	-24.8742	3.60815	37.2889	2.7355	11.1083	38.8246	11.4126	-2.98132	0	-2.91731	-2.47908	0.0105008	0.000142463	0.0365512	4.24237e-05	0.0716084	0.00156313	3.75937e-05	0.00144358	0.0585352	1	1	0.00307087	1	0.00102877
Saliva	SR	genus	Clostridium	-2.61894	0.547372	-0.0263207	0.776934	0.152799	-0.0103209	-0.460442	-0.1191	1.95124	-0.100853	4.11588	0.136146	0.0327212	0.179758	0.0695891	0.0260277	0.132206	0.339604	0.707996	0.55114	-0.636301	4.02048	-0.804391	4.32212	2.19573	-0.396534	-3.48277	-0.350702	2.75601	-0.18299	0.272357	0.822387	0.533055	0.000886968	0.432277	0.000462435	0.0422782	0.696644	0.00284847	0.73012	0.0134969	0.856971	1	0.0122908	1	0.00640802
Saliva	SR	genus	Colibacter	-2.07747	1.04943	-0.0588829	2.47081	0.278303	-0.151939	1.19215	0.437924	-1.58558	-5.05621	4.64418	0.235222	0.0371911	0.225411	0.0802534	0.0317085	0.4294	0.36559	0.914052	0.685338	-0.447327	4.46146	-1.58325	10.9614	3.4678	-4.79174	2.77632	1.19785	-1.73467	-7.37768	0.574285	1.52458	0.665211	0.00157394	0.147824	1.65839e-06	0.0070733	0.000985005	0.02153	0.261567	0.116825	4.20176e-05	1	0.0160707	1	0.000107243
Saliva	SR	genus	Conservatibacter	-0.10236	-0.296378	0.000301343	0.29912	0.027857	-0.0172318	-0.848784	0.115925	-0.00796384	0.0270905	3.51556	0.11711	0.0285377	0.133605	0.0606521	0.0233475	0.168416	0.278809	0.632047	0.499507	-0.0291164	-2.53077	0.0105595	2.23884	0.459292	-0.738059	-5.03979	0.415787	-0.0126001	0.0542346	-0.532939	-0.0598161	0.977013	0.0183499	0.991662	0.0347029	0.650158	0.467635	3.75824e-05	0.681261	0.990051	0.957197	1	0.0791086	1	0.18701
Saliva	SR	genus	Coprococcus	1.18807	-0.549914	-0.0171098	-0.0163172	0.0508253	-0.00593145	-1.69775	0.296771	0.20117	0	4.3915	0.154726	0.0352312	0.144956	0.0742062	0.0264223	0.111304	0.326889	0.758785	0.568035	0.270539	-3.55412	-0.485644	-0.112566	0.68492	-0.224486	-15.2532	0.907863	0.265122	0	-0.86246	-0.237368	0.790993	0.00352849	0.635302	0.912094	0.505424	0.825869	1.12273e-09	0.380473	0.795073	1	1	0.0257858	1	1
Saliva	SR	genus	Desulfobulbus	-1.41931	1.01967	0.0134255	-0.950726	-0.0427657	0.0606124	-0.650161	-0.8591	0.745453	1.92303	4.16363	0.142226	0.0332955	0.160396	0.0707799	0.0302813	0.2673	0.303453	0.811113	0.669357	-0.340883	7.16938	0.403221	-5.92736	-0.604207	2.00164	-2.43233	-2.83108	0.91905	2.87295	0.732374	1.30697	0.737627	2.23042e-06	0.692123	2.12556e-05	0.554177	0.0625785	0.0271139	0.0120432	0.371717	0.0110435	1	0.000172837	1	0.000824717
Saliva	SR	genus	Dialister	0.140296	0.616773	0.0125445	-0.00320561	0.0278469	-0.0213523	-2.15127	-0.43377	-0.107226	0.292967	2.2276	0.269496	0.0184767	0.257571	0.0450411	0.0369904	0.369305	0.316682	0.488583	0.612744	0.0629811	2.28862	0.678938	-0.0124455	0.618256	-0.57724	-5.82519	-1.36974	-0.219464	0.478123	0.0723914	1.16115	0.950095	0.0274607	0.501087	0.990132	0.539912	0.567013	8.32305e-07	0.17841	0.827405	0.635166	1	0.0968614	1	1
Saliva	SR	genus	Escherichia	1.73244	-0.478226	-0.0100759	-0.125716	0.0144258	-0.033094	-0.965279	-0.170811	-0.0565583	-0.404708	3.96944	0.116963	0.0320956	0.126756	0.0672468	0.0250793	0.112478	0.286716	0.734179	0.520942	0.436444	-4.08871	-0.313932	-0.991793	0.21452	-1.31957	-8.58197	-0.595749	-0.0770361	-0.776878	-0.714491	-0.241962	0.667705	0.000689324	0.757182	0.334445	0.832553	0.203516	8.88874e-08	0.55876	0.939445	0.447321	1	0.0102868	1	0.876787
Saliva	SR	genus	Euzebya	4.02564	-0.152895	-0.0106944	0.612609	-0.0519209	-0.0927105	-0.403312	0.00389251	-1.03702	0	4.66817	0.0567806	0.0372918	0.0809552	0.0781394	0.0258518	0.0585712	0.298397	0.800002	0.569387	0.862358	-2.69274	-0.286776	7.56726	-0.664464	-3.58623	-6.88584	0.0130447	-1.29627	0	-0.267592	-0.0381984	0.413592	0.0273803	0.781571	6.50172e-05	0.525079	0.00712344	0.000126322	0.989912	0.231023	1	1	0.0968614	1	0.00126133
Saliva	SR	genus	Filifactor	-1.7022	-0.881172	-0.00108947	-0.0698147	0.0393377	0.0210533	-0.238757	0.845256	3.72291	-0.654871	4.11782	0.362804	0.0325933	0.413655	0.0756197	0.04593	0.508127	0.515108	0.68574	0.931152	-0.413374	-2.42878	-0.0334262	-0.168775	0.520205	0.458377	-0.469876	1.64093	5.42905	-0.703291	-1.61404	-0.148308	0.682597	0.0220848	0.973581	0.867232	0.60716	0.65035	0.642217	0.112412	9.63837e-06	0.487895	1	0.0846107	1	1
Saliva	SR	genus	Glycomyces	0.631271	-0.534676	-0.00402597	0.023266	0.0248275	-0.0104547	-1.21345	0.138801	0.0696479	0.238509	2.00244	0.162768	0.0153589	0.171263	0.0390837	0.0288275	0.262599	0.259355	0.494949	0.600107	0.315251	-3.28489	-0.262126	0.135849	0.63524	-0.362666	-4.62094	0.535178	0.140717	0.397445	-0.863467	-0.205884	0.754252	0.00216112	0.794604	0.892639	0.528981	0.718813	4.10897e-05	0.595565	0.888818	0.693207	1	0.0207812	1	1
Saliva	SR	genus	Granulicatella	0.946457	-0.466323	-0.0272169	0.252413	0.0258893	0.0150142	-0.656982	0.141533	0.323281	-0.0596284	2.06332	0.196051	0.0138648	0.18369	0.0430222	0.0281781	0.237418	0.263147	0.427751	0.541008	0.458706	-2.37858	-1.96302	1.37412	0.601766	0.532832	-2.7672	0.53785	0.755771	-0.110217	-0.862345	-0.0703004	0.648928	0.022243	0.056624	0.177055	0.550726	0.597098	0.00852098	0.593661	0.454215	0.912788	1	0.0846107	1	0.624521
Saliva	SR	genus	Haemophilus	1.08952	-0.718468	-0.0124184	0.0185176	-0.0109589	0.0270989	-0.915159	0.185502	0.595199	-0.684004	2.55579	0.287949	0.0162531	0.250321	0.0523701	0.0403421	0.365394	0.284217	0.648431	0.781337	0.426297	-2.49512	-0.764063	0.0739753	-0.209259	0.671726	-2.50458	0.652676	0.917907	-0.875428	-1.30013	-0.13681	0.672177	0.0168187	0.449313	0.941399	0.835308	0.505619	0.0164362	0.517699	0.36417	0.386568	1	0.0758797	1	1
Saliva	SR	genus	Intestinibacillus	-2.50761	0.357089	-0.0370021	0.216793	0.146459	0.0165931	-0.535288	0.51924	1.79966	0	4.87886	0.096504	0.0389354	0.117548	0.0815177	0.0271898	0.0882924	0.318197	0.828814	0.59226	-0.513975	3.70025	-0.950344	1.84429	1.79665	0.61027	-6.06268	1.63182	2.17136	0	0.162151	0.552027	0.62917	0.0139958	0.385579	0.124459	0.132328	0.568353	0.00176216	0.163647	0.0820018	1	1	0.0678796	1	0.492756
Saliva	SR	genus	Intrasporangium	1.72064	-0.434124	-0.00458541	0.250204	0.0149857	-0.039145	-1.39081	0.00435005	0.326672	-0.449928	4.02465	0.0858011	0.032121	0.105406	0.0687133	0.0248086	0.114031	0.281337	0.70403	0.529886	0.427526	-5.05965	-0.142754	2.37372	0.218091	-1.57788	-12.1968	0.0154621	0.464003	-0.849103	-0.607442	-0.260806	0.674362	9.67392e-05	0.888163	0.0296595	0.829955	0.133018	7.84231e-10	0.987844	0.648532	0.407623	1	0.00234592	1	0.169233
Saliva	SR	genus	Lachnoanaerobaculum	0.426997	-0.653272	0.00964318	-0.209158	-0.0361669	0.0379746	-1.3738	0.0873301	-0.209653	0.177391	2.17797	0.216633	0.0176115	0.20463	0.0408838	0.0362414	0.328345	0.314472	0.590929	0.768155	0.196053	-3.01558	0.547549	-1.02213	-0.884629	1.04782	-4.184	0.277703	-0.354785	0.230931	-1.09087	-0.215674	0.845561	0.00444115	0.587044	0.312863	0.381644	0.30101	0.000152149	0.78267	0.724614	0.818545	1	0.0278543	1	0.845648
Saliva	SR	genus	Lacrimispora	4.51245	-0.949656	-0.0051826	-0.0369153	-0.097479	0.0544193	-3.61295	-0.209011	-0.127895	-0.484577	4.00282	0.296357	0.0338496	0.293028	0.0723138	0.028976	0.197319	0.421007	0.944293	0.596847	1.12732	-3.20443	-0.153107	-0.125978	-1.348	1.87808	-18.3102	-0.496455	-0.13544	-0.811895	-1.5483	-0.351015	0.272953	0.00445094	0.879848	0.901007	0.192729	0.0750297	5.78375e-14	0.624986	0.893618	0.42641	1	0.0278543	1	1
Saliva	SR	genus	Lactobacillus	-3.69995	1.31621	0.0303729	-0.288531	0.226018	-0.161022	-1.32621	-0.339567	0.12582	-0.108615	3.22624	0.497923	0.0353648	0.443522	0.0712881	0.0457812	0.827665	0.572823	1.04237	0.964386	-1.14683	2.6434	0.858846	-0.650546	3.17048	-3.5172	-1.60235	-0.592796	0.120705	-0.112626	0.310403	2.32201	0.259016	0.0120784	0.396108	0.51947	0.00310397	0.00119992	0.117818	0.557023	0.904596	0.910953	1	0.0616633	1	1
Saliva	SR	genus	Marinilabilia	-2.89741	1.15986	0.0165522	0.413619	0.0153217	0.0195014	-0.528914	-0.0387527	-0.0906928	0.169498	4.85535	0.059535	0.0387177	0.0859277	0.081053	0.0269821	0.0982279	0.307171	0.836342	0.597848	-0.596746	19.4819	0.42751	4.81357	0.189034	0.722751	-5.38456	-0.12616	-0.10844	0.283513	1.0396	1.28012	0.582811	4.09292e-05	0.691017	0.00856301	0.859271	0.509832	0.00575112	0.905692	0.918869	0.790852	1	0.00132338	1	0.0692176
Saliva	SR	genus	Microbacter	3.10837	-0.47722	-0.00612641	0.109605	-0.0393332	-0.0367788	-1.42421	-0.139931	0.145836	-0.27779	4.16225	0.0875213	0.0331874	0.108091	0.0702749	0.0247887	0.102346	0.284897	0.75778	0.5365	0.7468	-5.45262	-0.1846	1.014	-0.559705	-1.48369	-13.9156	-0.491164	0.192451	-0.517782	-0.654013	-0.300427	0.466729	6.67325e-05	0.856015	0.32666	0.583943	0.158598	5.57269e-10	0.630419	0.84997	0.612162	1	0.00184944	1	0.868111
Saliva	SR	genus	Micromonospora	1.05302	-0.49119	-0.00292588	0.0407326	0.00181656	-0.00216901	-1.34374	0.0687585	-0.0898542	0.158796	2.49385	0.126244	0.0196078	0.149005	0.0462521	0.0270421	0.269135	0.256841	0.529689	0.570668	0.422247	-3.8908	-0.14922	0.273364	0.0392751	-0.0802085	-4.99281	0.267708	-0.169636	0.278263	-0.746203	-0.236177	0.675427	0.00042767	0.882236	0.78618	0.968894	0.936528	1.63952e-05	0.790495	0.866273	0.782448	1	0.00746242	1	1
Saliva	SR	genus	Moraxella	-68.585	3.02275	0.124551	2.96367	1.70498	0.466233	3.8018	1.57014	-0.553621	7.96849	5.0197	0.0510695	0.0401071	0.0787879	0.0836068	0.0268865	0.0593747	0.311682	0.852776	0.596714	-13.6632	59.189	3.10547	37.6159	20.3928	17.3408	64.0306	5.03763	-0.649199	13.354	2.91959	3.12591	0.046511	0.0107547	0.198325	0.0169203	0.0311929	0.0366717	0.00994162	0.124751	0.633427	0.0475839	1	0.0563895	1	0.113191
Saliva	SR	genus	Olsenella	-3.14685	1.22126	-0.00521822	0.381958	0.0983041	0.0153524	-0.941954	0.170355	-0.00419709	1.19372	2.5684	0.34346	0.0225374	0.305924	0.0553589	0.0352087	0.411591	0.356489	0.76662	0.649481	-1.22522	3.55576	-0.231536	1.24854	1.77576	0.43604	-2.28857	0.47787	-0.00547479	1.83796	0.527472	1.91505	0.22766	0.000986272	0.818079	0.219092	0.0833809	0.665152	0.0274637	0.635344	0.995659	0.0735035	1	0.0127558	1	0.708399
Saliva	SR	genus	Oribacterium	1.98575	-0.59268	-0.00675266	0.220581	0.0181689	-0.017541	-1.89572	-0.0476704	-0.681678	-1.49114	2.02792	0.194786	0.0158312	0.186598	0.0389869	0.0331791	0.301645	0.268006	0.422177	0.666611	0.979205	-3.04273	-0.426542	1.18212	0.466026	-0.528676	-6.28461	-0.177871	-1.61467	-2.2369	-0.986148	-0.199213	0.333364	0.00412894	0.672	0.244139	0.643725	0.599952	1.88111e-07	0.859722	0.114243	0.0309332	1	0.0276212	1	0.763919
Saliva	SR	genus	Ottowia	-4.51111	0.942737	0.00615642	0.382811	0.0102103	0.0824814	0.47975	0.14336	-0.748741	3.50011	3.672	0.282033	0.0308837	0.284207	0.0645555	0.0312402	0.359749	0.395407	0.88816	0.617058	-1.22851	3.34264	0.199342	1.34694	0.158164	2.64023	1.33357	0.362563	-0.843025	5.67226	0.37303	1.51244	0.230258	0.00252396	0.843546	0.189622	0.87555	0.0138243	0.193912	0.719862	0.406904	5.75741e-06	1	0.0207812	1	0.634253
Saliva	SR	genus	Parascardovia	-5.76401	1.01128	0.0574359	0.718596	0.0911215	-0.0567608	-0.720816	-0.438874	-0.908613	0.714068	3.91674	0.27743	0.0314628	0.274415	0.0685925	0.039352	0.434646	0.343742	0.65531	0.91085	-1.47163	3.64518	1.82552	2.61864	1.32845	-1.44239	-1.6584	-1.27676	-1.38654	0.783958	0.450874	1.57169	0.153597	0.00122472	0.0798925	0.0147822	0.196031	0.161606	0.109733	0.213421	0.177824	0.44043	1	0.0139762	1	0.106213
Saliva	SR	genus	Peptoniphilus	17.2426	3.24894	-0.143328	-1.47966	-0.149351	-0.249501	-0.557349	-1.66154	-2.87828	-3.94055	5.02266	0.0987015	0.0401525	0.104111	0.0837706	0.02718	0.0767174	0.328903	0.853415	0.603343	3.43297	32.9169	-3.56959	-14.2122	-1.78285	-9.17959	-7.26495	-5.05175	-3.37266	-6.53119	3.04957	3.44832	0.18045	0.0193343	0.173888	0.0447201	0.325423	0.0690793	0.0870817	0.124411	0.183502	0.0967227	1	0.0815402	1	0.222454
Saliva	SR	genus	Phocaeicola	2.03716	0.671958	-0.00411826	-0.456749	0.0274641	-0.0657113	-1.48818	-0.395161	0.0650413	0.0558811	2.95992	0.269205	0.0252562	0.269256	0.0556026	0.0307348	0.367847	0.371399	0.687024	0.633902	0.688247	2.49608	-0.16306	-1.69634	0.493935	-2.13801	-4.04566	-1.06398	0.0946711	0.0881542	0.128164	1.21575	0.495967	0.0175691	0.871437	0.0989605	0.624528	0.0397876	0.00028404	0.294837	0.925132	0.930271	1	0.0774637	1	0.42663
Saliva	SR	genus	Prevotella	2.8571	-0.413038	-0.00906421	-0.0590582	-0.0234993	-0.0229719	-1.50577	-0.140686	-0.293071	-0.11238	1.81307	0.128412	0.0138296	0.15122	0.0372098	0.0248554	0.233913	0.248965	0.573532	0.527374	1.57583	-3.21651	-0.655423	-0.390544	-0.631535	-0.924222	-6.43731	-0.565083	-0.510994	-0.213094	-0.672429	-0.153646	0.122942	0.00257087	0.515947	0.698207	0.531284	0.360913	1.14807e-07	0.575173	0.612164	0.832336	1	0.0207812	1	1
Saliva	SR	genus	Pseudoramibacter	1.94071	0.535789	-0.047876	-0.274648	0.114906	-0.0443996	-1.51229	0.179958	0.66288	-0.253072	4.15851	0.185615	0.0322968	0.190444	0.0722364	0.0360761	0.342599	0.318945	0.83164	0.774744	0.466682	2.88656	-1.48237	-1.44215	1.5907	-1.23072	-4.41418	0.564228	0.797075	-0.326653	0.160847	0.910732	0.646326	0.00982639	0.155537	0.166435	0.129086	0.234269	0.000334799	0.579562	0.435796	0.747698	1	0.0529533	1	0.597933
Saliva	SR	genus	Scardovia	0.23221	0.708846	-0.0298937	0.235516	0.211208	-0.13773	-1.22218	-0.161487	-0.234683	-0.873754	3.21774	0.297825	0.0243149	0.30573	0.0634326	0.0362733	0.493209	0.36667	0.576041	0.862929	0.0721654	2.38007	-1.22944	0.77034	3.32964	-3.79702	-2.47801	-0.440415	-0.407406	-1.01255	0.107239	1.31045	0.942906	0.0232421	0.227602	0.446578	0.00214852	0.000596301	0.0185016	0.662508	0.68634	0.318644	1	0.0867107	1	1
Saliva	SR	genus	Schaalia	4.15892	-0.74946	-0.0290167	-0.157998	-0.0438722	0.0032291	-1.40032	0.118145	-0.128528	-0.382123	2.09022	0.219488	0.0166955	0.211648	0.0417332	0.0314092	0.271694	0.276441	0.692927	0.550274	1.98971	-3.41458	-1.738	-0.746511	-1.05126	0.102808	-5.15402	0.427381	-0.185486	-0.694422	-1.19283	-0.306093	0.0534903	0.00147683	0.0899047	0.459724	0.299451	0.918629	7.23873e-06	0.671394	0.853786	0.491431	1	0.015917	1	1
Saliva	SR	genus	Schwartzia	-1.59758	0.875324	0.00978734	-0.0887316	0.0944845	-0.0715559	-0.634531	-0.136381	-0.32914	0.204027	2.97396	0.266693	0.0234241	0.233595	0.0581825	0.0287575	0.276961	0.319524	0.538624	0.584069	-0.537191	3.28214	0.417833	-0.379852	1.62393	-2.48826	-2.29105	-0.426825	-0.611076	0.34932	0.336604	1.41404	0.594534	0.0023402	0.678622	0.706351	0.113363	0.0177452	0.0280961	0.672121	0.545098	0.728942	1	0.0207812	1	1
Saliva	SR	genus	Shuttleworthia	-0.0785672	0.894476	-0.00177254	-0.191225	0.0129737	0.00256643	-1.10476	-0.743921	-0.233339	1.26774	3.07381	0.229268	0.026506	0.226953	0.056481	0.0276936	0.292952	0.323674	0.839079	0.574101	-0.0255602	3.90145	-0.0668733	-0.842578	0.2297	0.0926724	-3.77115	-2.29836	-0.278089	2.20821	0.431355	1.3576	0.979767	0.000461593	0.947099	0.405718	0.819787	0.926742	0.000663095	0.0282232	0.782733	0.0345138	1	0.00746242	1	0.948305
Saliva	SR	genus	Stomatobaculum	3.75427	-0.909873	0.00247701	0.145876	-0.0639414	-0.0165291	-2.36083	0.165223	-0.452957	-0.312054	2.52662	0.2802	0.0211007	0.262049	0.0465503	0.0385717	0.455982	0.323428	0.718621	0.849079	1.48589	-3.24723	0.11739	0.556673	-1.3736	-0.428528	-5.17746	0.51085	-0.630315	-0.36752	-1.47588	-0.343869	0.145148	0.00236139	0.907138	0.580852	0.177216	0.670565	6.71532e-06	0.612264	0.532073	0.715168	1	0.0207812	1	1
Saliva	SR	genus	Streptobacillus	5.90486	-1.16181	-0.0194348	-0.21372	-0.070951	-0.0719256	-0.948979	0.597601	-1.2631	-1.95679	4.07731	0.487346	0.0334852	0.528217	0.0759273	0.0646818	0.833357	0.573834	1.28759	1.37011	1.44822	-2.38395	-0.580399	-0.404607	-0.93446	-1.11199	-1.13874	1.04142	-0.980981	-1.42819	-2.14625	-0.177368	0.155348	0.0219622	0.564901	0.687922	0.355674	0.272781	0.261585	0.303936	0.332498	0.160998	1	0.0846107	1	1
Saliva	SR	genus	Streptococcus	2.24798	-0.400074	-0.020889	0.142539	0.0241259	-0.0349578	-1.1452	0.0409063	0.209047	-0.131081	1.79857	0.152846	0.0143822	0.172202	0.0381436	0.0242562	0.214964	0.239258	0.536495	0.458374	1.24987	-2.61749	-1.45242	0.827741	0.632503	-1.44119	-5.32737	0.170971	0.389653	-0.285969	-0.708824	-0.0913247	0.218612	0.0124443	0.154184	0.412729	0.530658	0.157314	4.15043e-06	0.865108	0.69886	0.776378	1	0.0619025	1	0.953206
Saliva	SR	genus	Streptomyces	0.965868	-0.489545	-0.00649259	0.0354528	0.00846842	0.0017137	-1.30956	0.129482	0.0480059	0.294745	1.84722	0.153382	0.0133529	0.15266	0.0371035	0.0286757	0.289224	0.244894	0.494663	0.58053	0.522877	-3.19167	-0.486232	0.232234	0.228238	0.0597614	-4.52783	0.528724	0.0970478	0.507718	-0.799376	-0.179713	0.603944	0.00275307	0.629456	0.81754	0.820624	0.952643	5.25748e-05	0.599919	0.923173	0.61444	1	0.0213639	1	1
Saliva	SR	genus	Thiomicrorhabdus	2.5566	-0.359572	0.000593399	0.0162166	-0.0203642	-0.040928	-1.47016	-0.491557	-0.674646	-0.468294	4.54717	0.0613483	0.0362812	0.0828249	0.0764611	0.0255416	0.0838175	0.295284	0.781572	0.560712	0.562239	-5.86116	0.0163556	0.195794	-0.266334	-1.60241	-17.54	-1.66469	-0.863191	-0.835177	-0.483496	-0.235649	0.587681	0.000240394	0.987308	0.849121	0.795983	0.143529	2.87976e-08	0.130331	0.410445	0.425233	1	0.00466365	1	1
Saliva	SR	genus	Vagococcus	1.87617	-0.530392	-0.0382365	0.146096	0.0171787	0.0238421	-0.734652	0.0666174	-0.195038	0.0181396	2.31179	0.218413	0.0176528	0.212988	0.0468491	0.0314074	0.202761	0.289626	0.551647	0.479493	0.811566	-2.4284	-2.16604	0.685934	0.366682	0.759124	-3.62324	0.230011	-0.353555	0.0378308	-0.971586	-0.0891992	0.422095	0.0200081	0.036649	0.496919	0.71589	0.452462	0.000848258	0.819317	0.725626	0.970021	1	0.0825866	1	1
Saliva	SR	genus	Veillonella	3.17356	-0.46422	-0.0183325	0.111441	0.00685426	-0.0435049	-1.57506	0.0417797	-0.0910531	-0.32998	1.84633	0.169143	0.0148975	0.177001	0.0372747	0.0250399	0.25219	0.246139	0.692153	0.488851	1.71885	-2.74454	-1.23058	0.629603	0.183885	-1.73742	-6.24553	0.16974	-0.131551	-0.675012	-0.80589	-0.122551	0.0933728	0.00903003	0.225668	0.532534	0.855033	0.090008	2.13472e-07	0.86607	0.895999	0.503552	1	0.0500522	1	1
Saliva	SR	genus	Campylobacteraceae (genus-level)	-7.33819	-0.785171	0.0211678	1.79745	0.118205	0.122401	-1.79386	0.646067	0.882872	0	4.61141	0.21151	0.0378297	0.195954	0.0792107	0.0276983	0.146303	0.358643	0.80884	0.57338	-1.59131	-3.71222	0.559555	9.1728	1.49229	4.41906	-12.2613	1.80142	1.09153	0	-1.21242	-0.357921	0.142624	0.00402657	0.588096	3.48654e-06	0.166484	0.001296	2.38511e-07	0.101816	0.30064	1	1	0.0276212	1	0.000169097
Saliva	SR	genus	Lachnospiraceae (genus-level)	-7.1798	1.15802	-0.0033211	-0.240173	0.141852	0.10108	0.0916132	0.439181	1.93784	0.481877	4.19861	0.194817	0.0336056	0.25263	0.0720531	0.0299815	0.367199	0.377189	0.72738	0.617971	-1.71004	5.94414	-0.0988257	-0.950693	1.96872	3.37141	0.249492	1.16435	2.66414	0.779774	0.764489	1.55155	0.10444	1.26385e-05	0.922369	0.354352	0.0645798	0.00340007	0.805805	0.259483	0.0158089	0.445657	1	0.000612968	1	0.892783
Saliva	SR	genus	Neisseriaceae (genus-level)	1.32144	-0.447343	-0.0047618	-0.0131927	0.0105958	-0.0263903	-1.05752	-0.102958	-0.387091	-0.217742	3.28863	0.140235	0.0266845	0.146278	0.0571416	0.0247315	0.10165	0.272198	0.600799	0.48267	0.401822	-3.18995	-0.178448	-0.090189	0.18543	-1.06708	-10.4035	-0.378246	-0.644294	-0.451119	-0.730618	-0.164068	0.690978	0.00358874	0.859703	0.928803	0.854278	0.295387	6.03568e-11	0.708205	0.524821	0.655506	1	0.0257858	1	1
Saliva	SR	family	Balneolaceae	3.55937	-0.67187	-0.000463779	0.870258	-0.0291128	-0.0199719	-1.71551	0.328167	0.239941	-1.78308	4.36178	0.129141	0.0351415	0.146624	0.0730744	0.0264723	0.0974589	0.324648	0.786329	0.532976	0.816035	-5.2026	-0.0131975	5.93528	-0.398399	-0.754446	-17.6024	1.01084	0.305141	-3.34551	-0.932735	-0.411005	0.42918	0.000170317	0.989671	4.94168e-05	0.696802	0.46403	1.89028e-10	0.330539	0.76509	0.00526596	0.925262	0.00456117	1	0.000929037
Saliva	SR	family	Cardiobacteriaceae	-1.22705	0.73752	0.0147462	0.122334	0.00383193	0.0216437	0.240059	0.145121	-0.49301	0.0186307	2.09214	0.230918	0.0150556	0.25919	0.0455212	0.0294814	0.252532	0.339291	0.731489	0.556957	-0.586505	3.19387	0.979449	0.471987	0.084179	0.734147	0.950607	0.427718	-0.673981	0.0334508	0.271067	1.20397	0.560832	0.00273646	0.333245	0.639501	0.933334	0.467141	0.347513	0.671151	0.5042	0.973481	0.947402	0.0367467	1	1
Saliva	SR	family	Comamonadaceae	-3.33636	1.06161	0.00459305	0.559313	0.0170994	0.0769816	0.679574	0.202581	-0.0920015	3.59112	3.5102	0.262138	0.0294624	0.273308	0.0600527	0.0305683	0.283585	0.381551	0.704667	0.556953	-0.950476	4.04982	0.155895	2.04646	0.284739	2.51835	2.39637	0.530939	-0.13056	6.4478	0.532092	1.59113	0.350003	0.000367612	0.877234	0.0502039	0.777939	0.0177846	0.0234807	0.599648	0.897057	5.53288e-07	0.925262	0.0069111	1	0.235958
Saliva	SR	family	Cytophagaceae	8.59795	0.561353	-0.0272101	-1.48899	-0.209919	-0.0297393	0.462118	-1.71168	1.85391	2.46672	4.79372	0.0898951	0.0385132	0.106911	0.0793351	0.0273673	0.0819681	0.319311	0.848175	0.564286	1.79359	6.24453	-0.706513	-13.9274	-2.64598	-1.08667	5.63777	-5.36053	2.18577	4.3714	0.379765	0.742941	0.12304	0.000781353	0.506365	8.53764e-06	0.0382336	0.318898	0.0013338	0.00172724	0.0714907	0.00471188	0.889674	0.0122412	1	0.000401269
Saliva	SR	family	Desulfobulbaceae	-0.187153	1.11374	0.0180062	-0.842064	-0.0464093	0.0467744	-0.221181	-0.946313	0.680185	1.67922	4.19539	0.142718	0.0336988	0.164873	0.0704953	0.0305704	0.252137	0.313039	0.842057	0.641275	-0.0446093	7.80376	0.534328	-5.10734	-0.658331	1.53005	-0.877226	-3.02299	0.807766	2.61857	0.82545	1.40203	0.964971	7.64212e-07	0.600461	0.000105462	0.519686	0.145533	0.393346	0.00808226	0.431071	0.0186242	1	7.18359e-05	1	0.0014162
Saliva	SR	family	Flavobacteriaceae	-1.69031	0.695994	0.011951	0.484807	0.0128605	0.0194758	0.457603	0.103402	-0.00246247	0.894746	2.10273	0.245453	0.019354	0.246168	0.0411022	0.0305892	0.352321	0.301168	0.861297	0.62121	-0.803865	2.83555	0.617495	1.96941	0.312892	0.636687	1.29883	0.343335	-0.00285902	1.44033	0.20018	1.19181	0.426226	0.00714211	0.540408	0.0558594	0.755989	0.527956	0.201441	0.733145	0.997733	0.157557	0.925262	0.0569011	1	0.246941
Saliva	SR	family	Lachnospiraceae	3.23491	-0.525951	0.00928095	0.0725601	-0.0476811	-0.00322953	-1.36248	-0.0258457	-0.516479	-0.825328	2.04231	0.187136	0.0165937	0.198817	0.0342928	0.0344243	0.343127	0.296772	0.588523	0.733875	1.58395	-2.81053	0.559305	0.364959	-1.39041	-0.0938154	-3.97078	-0.0870893	-0.877584	-1.12462	-0.903966	-0.147936	0.121081	0.00762082	0.579072	0.717065	0.172093	0.925724	0.000290347	0.931035	0.38541	0.267455	0.889674	0.0569011	1	1
Saliva	SR	family	Lactobacillaceae	-2.59681	1.47122	0.0396533	-0.219958	0.201077	-0.158023	-0.892762	-0.60947	0.122378	-0.180999	3.43943	0.523546	0.0356465	0.463498	0.0762674	0.0489211	0.81775	0.584526	1.11942	0.986992	-0.755012	2.8101	1.11241	-0.474559	2.63648	-3.23016	-1.09173	-1.04267	0.109323	-0.183385	0.413654	2.52878	0.455021	0.0078693	0.27314	0.63789	0.0121725	0.00259728	0.28201	0.303864	0.913537	0.855497	0.925262	0.0569011	1	1
Saliva	SR	family	Listeriaceae	2.92177	-0.505593	-0.00517558	0.407234	-0.0198348	-0.0222835	-0.510696	-0.0741678	-0.22663	0.206516	4.28294	0.0923041	0.0344593	0.124494	0.0717206	0.0262911	0.102582	0.304114	0.809075	0.527129	0.682188	-5.47746	-0.150194	3.27111	-0.276557	-0.847566	-4.97841	-0.243882	-0.28011	0.391775	-0.692047	-0.319138	0.506251	8.14499e-05	0.882754	0.00557367	0.786161	0.410936	0.000202467	0.81086	0.78349	0.701123	0.925262	0.00382815	1	0.0349284
Saliva	SR	family	Marinilabiliaceae	-1.92894	0.877252	0.019008	0.387179	0.0349932	0.0365209	-0.757097	-0.443181	1.57538	0.185628	2.64202	0.304998	0.0224767	0.280269	0.0520934	0.0393851	0.377102	0.391359	0.627891	0.805859	-0.7301	2.87626	0.845676	1.38146	0.671741	0.927276	-2.00767	-1.13241	2.509	0.230348	0.261157	1.49335	0.469692	0.0064913	0.402892	0.175002	0.505709	0.359486	0.0516421	0.264375	0.0163722	0.819026	0.925262	0.0569011	1	0.483829
Saliva	SR	family	Piscirickettsiaceae	2.62252	-0.230239	0.0111097	0.192621	-0.0237505	-0.0362112	-0.860365	-0.537419	-0.723113	-0.449111	4.59778	0.0672836	0.0368408	0.0975134	0.0764487	0.0267053	0.0969607	0.30887	0.819591	0.549634	0.570388	-3.42192	0.30156	1.97533	-0.310672	-1.35595	-8.87333	-1.73995	-0.882285	-0.817109	-0.366152	-0.0943262	0.582372	0.00760481	0.769839	0.0796558	0.763125	0.208155	9.58629e-06	0.11586	0.400573	0.434962	0.947402	0.0569011	1	0.299506
Saliva	SR	family	Ruminococcaceae	4.23257	1.38792	-0.0754284	-3.21399	-0.606937	0.734708	-2.9337	-1.51511	3.51936	NA	4.98583	0.105677	0.0399775	0.129692	0.0825369	0.0283675	0.0974612	0.335186	0.873512	NA	0.84892	13.1336	-1.88677	-24.7818	-7.35353	25.8997	-30.1012	-4.52021	4.02898	NA	1.17446	1.60139	0.443745	0.000194092	0.132243	1.5737e-05	0.00182153	1.32029e-05	7.2548e-06	0.0106566	0.0157469	1	0.925262	0.00456117	1	0.000493094
Saliva	SR	family	Sporomusaceae	6.50956	0.352402	-0.0223316	0.723548	-0.0204918	-0.128228	-0.596698	-0.589418	0.999923	-1.8824	4.57377	0.110865	0.0368848	0.128724	0.0767353	0.0273755	0.158312	0.314388	0.812763	0.562724	1.42324	3.17866	-0.605442	5.62092	-0.267046	-4.68404	-3.76912	-1.87481	1.23028	-3.34516	0.128455	0.57635	0.185109	0.0098418	0.558375	0.000221178	0.79486	0.000862206	0.00366685	0.0902911	0.246749	0.00742567	0.924544	0.0578206	1	0.00207907
Saliva	SR	family	Weeksellaceae	1.92853	0.664295	-0.0190929	0.175029	-0.0379307	0.0352002	-0.053983	-0.186511	0.652484	0.447624	3.57967	0.237062	0.0294686	0.248807	0.0615315	0.0356294	0.339234	0.381816	0.769911	0.695811	0.538745	2.8022	-0.647907	0.703475	-0.616444	0.987952	-0.159132	-0.488483	0.84748	0.643312	0.18543	1.14316	0.594646	0.00945961	0.522726	0.488012	0.542962	0.332282	0.874795	0.629302	0.404462	0.525656	0.947402	0.0578206	1	0.849503
Saliva	SR	family	Bacteroidales (family-level)	2.89088	0.811789	0.0021891	-0.350429	0.0241911	-0.071644	-0.979361	-0.505502	-0.0494992	-0.183727	2.95231	0.265528	0.0253851	0.272477	0.0543309	0.031445	0.357813	0.381018	0.727952	0.624311	0.979192	3.05727	0.086236	-1.28608	0.445255	-2.27839	-2.73708	-1.32671	-0.0679979	-0.294288	0.275423	1.34816	0.334402	0.00433078	0.931785	0.207103	0.658957	0.0291062	0.00978705	0.193446	0.946186	0.770327	0.925262	0.0508867	1	0.526154
Saliva	SR	family	Planctomycetes (family-level)	-9.90199	0.300507	-0.0116861	1.02958	0.209945	0.193914	-0.0649792	1.10025	1.77719	0	4.90878	0.0721184	0.0393508	0.100566	0.081056	0.0276962	0.0767386	0.320219	0.864651	0.572349	-2.0172	4.16685	-0.296974	10.2378	2.59013	7.00145	-0.846761	3.43593	2.05538	0	0.154828	0.446186	0.0997259	0.00876569	0.778428	0.000152708	0.0488294	0.000915872	0.435771	0.0185165	0.0949903	1	0.852203	0.0578206	1	0.00159495
Saliva	SR	order	Balneolales	3.02868	-0.802558	0.00338339	0.491731	-0.0285808	-0.025988	-0.835659	0.220673	0.269391	-1.79864	4.35076	0.144624	0.034387	0.15096	0.0715655	0.0267504	0.0978044	0.314366	0.776269	0.550959	0.696127	-5.54927	0.0983916	3.25737	-0.399365	-0.971498	-8.54418	0.701961	0.347033	-3.26455	-1.0947	-0.510417	0.498607	9.39622e-05	0.923122	0.00623908	0.696108	0.34903	1.08012e-06	0.49508	0.73412	0.00615347	0.997214	0.00281887	1	0.0409197
Saliva	SR	order	Cardiobacteriales	-2.13641	0.641487	0.0174372	-0.280246	0.00285176	0.0306677	1.14142	0.0412876	-0.43569	0.0939392	2.06312	0.245384	0.0139226	0.26766	0.0439998	0.0303206	0.252878	0.334987	0.74145	0.589707	-1.03552	2.61422	1.25244	-1.04702	0.064813	1.01145	4.51371	0.123251	-0.587619	0.159298	0.145813	1.13716	0.306645	0.0125462	0.217683	0.301374	0.948646	0.317882	5.4945e-05	0.902525	0.560091	0.874236	0.861124	0.0937568	1	0.547953
Saliva	SR	order	Clostridiales	2.24123	-0.451566	0.00693203	-0.315245	-0.0477913	0.0114126	-0.274445	-0.180324	-0.217771	-0.620412	1.89322	0.170047	0.0136796	0.17528	0.0307701	0.0322083	0.300356	0.256421	0.502477	0.68753	1.18382	-2.65554	0.506743	-1.79852	-1.55317	0.354338	-0.913732	-0.703236	-0.433394	-0.902378	-0.79506	-0.108071	0.243471	0.0113142	0.615118	0.0796434	0.128259	0.724947	0.366333	0.485982	0.667057	0.372258	0.861124	0.0937568	1	0.25313
Saliva	SR	order	Cytophagales	-1.2505	1.04854	-0.0331296	-0.825023	0.200008	-0.0322933	0.285469	0.098743	1.26464	-0.875261	3.95112	0.268716	0.0310794	0.256353	0.0636215	0.0384836	0.434677	0.367384	1.21892	0.811026	-0.316492	3.90204	-1.06597	-3.21831	3.14372	-0.839145	0.656738	0.268773	1.03751	-1.0792	0.505735	1.59135	0.754613	0.000765636	0.297998	0.00395756	0.00471664	0.410414	0.518161	0.790609	0.310768	0.292188	1	0.0153127	1	0.0339219
Saliva	SR	order	Desulfobacterales	-0.600487	0.965362	0.0195996	-1.23938	-0.0585805	0.0510726	0.704906	-1.06318	0.686087	1.7234	4.18477	0.151765	0.0329191	0.159765	0.0687428	0.0305518	0.253981	0.29827	0.84777	0.650014	-0.143494	6.3609	0.595388	-7.75753	-0.85217	1.67167	2.77542	-3.56447	0.809284	2.65132	0.658796	1.27193	0.887692	9.44726e-06	0.559912	8.24782e-07	0.406695	0.114029	0.0135087	0.00258622	0.430223	0.0174221	1	0.000566836	1	4.94869e-05
Saliva	SR	order	Enterobacterales	2.14004	-0.492548	-0.000497329	-0.347877	0.011217	-0.0369699	-0.0541139	-0.311776	-0.00598877	-0.676528	3.91619	0.128926	0.0312659	0.137388	0.0640088	0.0258397	0.123241	0.281125	0.752319	0.521024	0.546459	-3.82041	-0.0159064	-2.53208	0.175242	-1.43074	-0.439091	-1.10903	-0.00796041	-1.29846	-0.752978	-0.232118	0.59111	0.00115472	0.987475	0.0203159	0.862744	0.168746	0.665549	0.281258	0.993732	0.20967	1	0.0173207	1	0.0937656
Saliva	SR	order	Glycomycetales	0.395894	-0.439489	0.00559585	-0.275832	0.021691	-0.00440634	0.211448	-0.0613336	0.0607871	0.125512	1.90837	0.17453	0.0140626	0.178518	0.0345114	0.0291795	0.248841	0.24799	0.524222	0.59734	0.207452	-2.51814	0.397924	-1.54512	0.628515	-0.151008	0.849732	-0.247322	0.115957	0.210118	-0.792039	-0.0869397	0.836737	0.0160127	0.692856	0.130394	0.53333	0.880748	0.400661	0.805956	0.908282	0.83467	1	0.0937568	1	0.301403
Saliva	SR	order	Marinilabiliales	-2.78997	0.788258	0.0207795	0.000958264	0.033164	0.0459593	0.150039	-0.527857	1.63927	0.258862	2.64593	0.312304	0.0215137	0.281817	0.0501828	0.0398058	0.387611	0.379495	0.603191	0.825997	-1.05444	2.52401	0.965872	0.0034003	0.660864	1.15459	0.387087	-1.39095	2.71766	0.313394	0.157404	1.41911	0.298171	0.0157855	0.34006	0.997304	0.512585	0.255284	0.700796	0.172127	0.00975644	0.755652	0.861124	0.0937568	1	1
Saliva	SR	order	Micromonosporales	0.859624	-0.403586	0.00599316	-0.208021	-0.00222448	0.00277528	0.0689725	-0.0793657	-0.0488561	0.0646922	2.47246	0.146026	0.0190397	0.15879	0.0427692	0.027951	0.239623	0.250879	0.558758	0.573596	0.34768	-2.76379	0.314772	-1.31004	-0.0520112	0.0992909	0.287837	-0.316351	-0.0874368	0.112784	-0.698559	-0.108612	0.730163	0.00904978	0.754804	0.198716	0.958815	0.921474	0.775169	0.753615	0.930823	0.910847	1	0.0904978	1	0.413962
Saliva	SR	order	Streptomycetales	0.893611	-0.411171	0.00181814	-0.249955	0.00390113	0.00605023	0.107826	-0.056425	0.0457821	0.166995	1.75186	0.165385	0.0118316	0.158569	0.0321177	0.0290402	0.269636	0.233208	0.522721	0.578273	0.510093	-2.48615	0.153668	-1.57632	0.121463	0.20834	0.399893	-0.241951	0.0875841	0.288783	-0.745248	-0.0770947	0.61279	0.0171887	0.878644	0.12283	0.903932	0.836021	0.691363	0.810054	0.930644	0.774239	1	0.0937568	1	0.301403
Saliva	SR	order	Thiotrichales	1.92571	-0.362083	0.0119726	-0.140151	-0.0262563	-0.030339	0.0176227	-0.579362	-0.608051	-0.439072	4.59005	0.0801968	0.0360663	0.0971182	0.0749306	0.0268891	0.084944	0.294685	0.80941	0.566305	0.41954	-4.51493	0.331962	-1.4431	-0.350408	-1.1283	0.207463	-1.96604	-0.751227	-0.775329	-0.524081	-0.200085	0.684659	0.00145736	0.747518	0.18288	0.734094	0.288371	0.840266	0.0808552	0.471702	0.458032	1	0.0174884	1	0.4064
Saliva	SR	class	Balneolia	11.1129	-0.822765	0.00288917	0.707385	0.0125672	-0.0704731	-1.29543	0.259409	-0.799338	-1.76071	4.60072	0.155084	0.0360097	0.173182	0.0738672	0.0294216	0.125431	0.339969	0.788535	0.62437	2.41548	-5.3053	0.080233	4.08463	0.170133	-2.39528	-10.3278	0.763037	-1.0137	-2.81997	-1.13603	-0.509496	0.031168	0.000142558	0.937274	0.00128978	0.867525	0.0323696	1.23603e-07	0.459065	0.329222	0.0144658	0.0697199	0.00513207	1	0.0182683
Saliva	SR	class	Cytophagia	7.32348	0.90578	-0.0292399	-0.6307	0.198999	-0.0562109	-0.380073	0.119016	0.838085	-1.04208	4.18506	0.260355	0.0331524	0.242949	0.0648755	0.0374236	0.388294	0.379364	1.06951	0.798462	1.74991	3.47902	-0.881984	-2.59602	3.06741	-1.50202	-0.978828	0.313724	0.783613	-1.30511	0.379863	1.4317	0.0940708	0.00212852	0.387321	0.0164903	0.00563823	0.147312	0.338307	0.756686	0.441622	0.205342	0.153934	0.0383133	1	0.0989415
Saliva	SR	class	Nitriliruptoria	12.8177	-0.318523	0.00563055	0.824423	-0.038319	-0.139296	0.22914	-0.558653	-2.62562	0	4.93259	0.086723	0.0385067	0.109131	0.0783842	0.0297435	0.0795795	0.320578	0.838673	0.643873	2.59858	-3.67288	0.146223	7.55443	-0.488861	-4.68324	2.87939	-1.74264	-3.13069	0	-0.493704	-0.143342	0.0316878	0.00628336	0.887363	6.5807e-05	0.638059	0.00157525	0.0205308	0.119563	0.0140007	1	0.0697199	0.0754004	1	0.00236905
Saliva	SR	phylum	Balneolaeota	1.59482	-0.483779	0.00815297	0.585827	-0.0100925	-0.0590372	-1.04093	-0.171857	0.522267	-1.74667	4.42507	0.153921	0.0359554	0.157199	0.0785366	0.0271159	0.122471	0.32554	0.909982	0.587095	0.360405	-3.14303	0.226753	3.72666	-0.128507	-2.17721	-8.4994	-0.527913	0.573931	-2.9751	-0.7947	-0.172859	0.724332	0.00777524	0.824143	0.00253776	0.899715	0.0484821	1.14534e-06	0.606454	0.575811	0.010741	1	0.0492432	1	0.0204922
Saliva	SR	phylum	Planctomycetes	-12.543	0.702049	-0.0244183	0.780159	0.274697	0.165325	1.27698	0.512938	2.06175	0	4.97341	0.0966702	0.0401841	0.113085	0.0867079	0.0283625	0.101957	0.321639	0.986079	0.628888	-2.52201	7.26231	-0.60766	6.89888	3.16807	5.82901	12.5246	1.59476	2.09085	0	0.506775	0.897323	0.0530442	0.000773602	0.569952	0.00098016	0.0248686	0.00210032	5.75793e-05	0.171649	0.0908014	1	0.50392	0.0146984	1	0.018623
Supragingival	FL	species	Abiotrophia defectiva	-2.61397	0.713892	-0.00631585	0.397921	-0.0631208	0.0796371	3.71093	-0.364967	-0.96789	1.39428	4.89309	0.243076	0.0393228	0.249942	0.0880745	0.0328394	0.174203	0.388791	0.828117	0.664621	-0.534216	2.93691	-0.160616	1.59205	-0.716675	2.42504	21.3024	-0.938722	-1.16878	2.09786	0.222879	1.20491	0.599388	0.00846261	0.874091	0.127874	0.482292	0.0254423	1.00853e-14	0.359654	0.256946	0.0495241	1	0.0519386	1	0.326366
Supragingival	FL	species	Actinomyces naeslundii	2.7178	0.354122	-0.0249109	0.107914	0.0555852	-0.0511599	-0.0955413	-0.0355928	0.153409	-1.25021	5.14459	0.126592	0.0408254	0.100445	0.0885204	0.0294544	0.0606061	0.313575	0.857161	0.600488	0.528283	2.79735	-0.610181	1.07436	0.627937	-1.73692	-1.57643	-0.113506	0.178973	-2.08199	0.0984065	0.609838	0.606935	0.0161232	0.553122	0.303788	0.541811	0.107976	0.14091	0.911506	0.860945	0.059413	1	0.0744763	1	0.633509
Supragingival	FL	species	Aggregatibacter aphrophilus	5.29982	-0.972907	-0.024233	-0.846458	-0.101108	0.00300601	0.994534	0.403846	-1.21845	NA	4.95598	0.284171	0.0406868	0.258738	0.0952239	0.0324016	0.217074	0.429239	0.81799	NA	1.06938	-3.42367	-0.595599	-3.27149	-1.0618	0.0927733	4.58155	0.940843	-1.48956	NA	-1.54693	-0.398881	0.297637	0.00269038	0.558123	0.00381803	0.300982	0.927007	0.000180944	0.358011	0.151941	1	1	0.0230027	1	0.0310897
Supragingival	FL	species	Alloprevotella tannerae	-0.587572	0.702477	0.0501322	0.375631	-0.0382008	-0.0722256	0.454425	0.17577	0	-0.564184	5.53855	0.179522	0.0436348	0.155946	0.0957426	0.0323981	0.1831	0.361603	0.905828	0.632262	-0.106088	3.91305	1.1489	2.40872	-0.398995	-2.22932	2.48184	0.486086	0	-0.892327	0.339843	1.06511	0.918489	0.00580063	0.288334	0.0468621	0.701789	0.0610322	0.0420968	0.641753	1	0.40185	1	0.0413295	1	0.166946
Supragingival	FL	species	Bergeyella zoohelcum	2.85345	0.399741	-0.0119983	-0.329987	0.0666632	-0.00380242	-2.30834	0.037084	-0.198062	-2.11503	5.14501	0.127236	0.0410145	0.114549	0.0894451	0.0293341	0.0831434	0.314673	0.856256	0.600272	0.554605	3.14173	-0.292539	-2.88075	0.745297	-0.129625	-27.7634	0.11785	-0.231311	-3.52346	0.142724	0.656757	0.589352	0.00850456	0.774871	0.0138114	0.470439	0.899011	2.94678e-12	0.908136	0.82097	0.00419665	1	0.0519386	1	0.0674785
Supragingival	FL	species	Campylobacter rectus	7.65305	1.11152	-0.14004	-0.364766	0.0801074	0.0162659	1.22191	-0.218916	-0.0304518	-0.84753	5.31898	0.182345	0.0415856	0.144295	0.0918811	0.0317073	0.105316	0.347972	0.918874	0.631629	1.43882	6.0957	-3.36751	-2.52792	0.871859	0.513003	11.6023	-0.62912	-0.0331404	-1.34182	0.743183	1.47986	0.180756	0.000116353	0.00715133	0.0299774	0.403732	0.61909	4.00825e-07	0.543374	0.974215	0.209328	1	0.00221071	1	0.119212
Supragingival	FL	species	Candidatus Saccharibacteria bacterium oral taxon 957	-0.290655	0.869619	-0.0172433	-0.20588	0.0136806	0.0797155	0.0712832	-1.53935	0.511374	0.494837	5.5817	0.104535	0.0441061	0.07767	0.094958	0.0320546	0.148229	0.316806	0.918747	0.664539	-0.052073	8.3189	-0.39095	-2.6507	0.14407	2.48687	0.480898	-4.85897	0.5566	0.744633	0.658457	1.08078	0.960967	0.00114069	0.715764	0.0569404	0.892412	0.0677111	0.65571	0.00828548	0.60747	0.497863	1	0.0128336	1	0.183713
Supragingival	FL	species	Cardiobacterium hominis	3.42819	0.706266	-0.0303138	-0.396489	0.0479473	-0.0407595	-0.433867	0.347653	0.348297	0	5.41454	0.120942	0.0430863	0.0931185	0.092523	0.030312	0.0552074	0.321481	0.897156	0.620733	0.633144	5.83972	-0.703561	-4.25789	0.51822	-1.34467	-7.85886	1.08141	0.388224	0	0.461964	0.950569	0.54431	0.000387267	0.501666	0.0027693	0.618328	0.21561	4.96265e-05	0.311032	0.707977	1	1	0.00602024	1	0.0253292
Supragingival	FL	species	Catonella morbi	1.42015	0.821013	-0.00255429	0.388755	-0.0607403	0.0190605	0.203126	1.0689	0.0324334	0.875586	4.72652	0.234484	0.0383319	0.220676	0.0812742	0.0331856	0.151345	0.373787	0.79345	0.656499	0.300465	3.50137	-0.0666362	1.76166	-0.74735	0.57436	1.34214	2.85966	0.0408765	1.33372	0.347356	1.29467	0.766644	0.00201748	0.947473	0.0920194	0.462766	0.571551	0.193239	0.00910927	0.967763	0.19594	1	0.0181573	1	0.2667
Supragingival	FL	species	Corynebacterium matruchotii	-5.62727	1.20966	0.0672141	0.469461	0.0282873	0.0704797	-0.420335	-2.26806	0	0.297025	5.53668	0.130065	0.0438547	0.116398	0.0948806	0.0309	0.075862	0.331267	0.916052	0.642115	-1.01636	9.30046	1.53266	4.03324	0.298136	2.2809	-5.54079	-6.84662	0	0.462574	0.946932	1.47239	0.348676	8.74495e-05	0.176249	0.00685503	0.775654	0.0627223	0.0014585	0.00047745	1	0.65997	1	0.00186923	1	0.0421285
Supragingival	FL	species	Dialister invisus	-2.63984	1.10431	0.0355207	0.187048	0.0417624	-0.00902547	-0.259897	0.866045	0	0.368174	4.40849	0.306389	0.0352907	0.275882	0.0841133	0.0387712	0.41441	0.36428	0.737039	1.03363	-0.598807	3.60425	1.00652	0.678	0.496502	-0.232788	-0.627149	2.37742	0	0.356195	0.485399	1.72321	0.554116	0.00120081	0.322787	0.503336	0.623416	0.817619	0.535643	0.0245026	1	0.724364	1	0.0128336	1	0.878271
Supragingival	FL	species	Dialister pneumosintes	-4.71278	0.511811	0.103747	0.736131	-0.0588981	-0.0084419	-0.590011	1.27778	-0.0586385	1.75077	5.1264	0.202099	0.0405575	0.19727	0.0896015	0.0325755	0.181223	0.383127	0.842292	0.662507	-0.919316	2.53248	2.55803	3.73159	-0.657334	-0.259149	-3.25572	3.33514	-0.0696178	2.64264	0.103571	0.92005	0.373499	0.023916	0.0227603	0.00223323	0.521627	0.799292	0.00574699	0.00490691	0.945483	0.0193043	1	0.0973721	1	0.0224637
Supragingival	FL	species	Hungatella hathewayi	2.49056	0.619716	-0.0222409	0.593742	0.106583	-0.103165	-0.317672	0.878044	1.20976	-2.42482	5.43573	0.195581	0.0431208	0.161114	0.0933429	0.0326125	0.155364	0.351897	0.90554	0.637645	0.458183	3.16859	-0.51578	3.68523	1.14184	-3.16335	-2.04469	2.49517	1.33595	-3.80277	0.224642	1.01479	0.65901	0.0132228	0.619956	0.00617242	0.286544	0.0133275	0.0751247	0.0372209	0.218318	0.00521603	1	0.0706593	1	0.0416508
Supragingival	FL	species	Lachnoanaerobaculum gingivalis	-12.4064	0.481791	0.0200946	0.32702	0.247519	0.135504	2.62178	0.131461	2.24947	2.0791	5.02483	0.178624	0.0413928	0.168611	0.0867006	0.0301413	0.0993222	0.334192	0.835247	0.594031	-2.46902	2.69723	0.485461	1.9395	2.85487	4.49562	26.3968	0.393369	2.69318	3.49999	0.12097	0.842612	0.0260485	0.0165503	0.634364	0.071485	0.0120473	0.000427008	5.48013e-14	0.699581	0.0166853	0.00322362	1	0.0744763	1	0.211133
Supragingival	FL	species	Lactobacillus gasseri	-17.2915	3.83098	0.424386	-0.534356	-0.70124	0.762072	-12.5104	-19.6739	0	12.8587	5.78423	0.105637	0.0457296	0.0541322	0.0981443	0.0311002	0.0383809	0.323172	0.949132	0.641615	-2.98943	36.2654	9.28034	-9.87131	-7.14499	24.5038	-325.955	-60.8776	0	20.0411	3.61759	4.04436	0.205508	0.01755	0.0683351	0.0642726	0.0885251	0.025966	0.00195309	0.0104564	1	0.0317393	1	0.0769501	1	0.196261
Supragingival	FL	species	Lactobacillus salivarius	-51.123	4.34099	0.44663	2.42402	0.722098	-0.0493285	-1.32387	-0.0942036	0	-4.04894	5.77499	0.103943	0.0457132	0.0713734	0.0980087	0.0318977	0.122892	0.325324	0.950851	0.664907	-8.85249	41.7632	9.77026	33.9625	7.36769	-1.54646	-10.7726	-0.289568	0	-6.08948	4.13103	4.55096	0.0716106	0.0152407	0.0649328	0.0187394	0.0858822	0.365425	0.0589274	0.820563	1	0.103619	1	0.0744763	1	0.0866064
Supragingival	FL	species	Leptotrichia buccalis	3.55035	0.714029	-0.0533025	-0.0076089	0.0690948	-0.0222228	0.237433	-0.744223	-1.03404	-1.24897	5.2803	0.14081	0.0420191	0.153224	0.0906218	0.0305437	0.091529	0.340756	0.880217	0.634887	0.672376	5.07087	-1.26853	-0.0496585	0.762452	-0.727574	2.59408	-2.18404	-1.17476	-1.96723	0.429593	0.998465	0.516579	0.000484211	0.233342	0.961372	0.463395	0.483561	0.0267622	0.0538766	0.267306	0.0775003	1	0.0069	1	1
Supragingival	FL	species	Leptotrichia hongkongensis	-3.2196	0.670415	0.0145039	-0.260023	0.0673139	0.0907909	-0.542323	-0.327312	0.297043	-0.303219	5.13341	0.220864	0.042368	0.182554	0.0907689	0.0339037	0.191267	0.362967	0.855847	0.690154	-0.627185	3.03542	0.342333	-1.42436	0.741597	2.67791	-2.83542	-0.901769	0.347075	-0.439349	0.22427	1.11656	0.541397	0.00956448	0.737572	0.177903	0.471517	0.0189764	0.0140439	0.383583	0.734089	0.667623	1	0.0563975	1	0.416732
Supragingival	FL	species	Mogibacterium timidum	-5.97939	2.05072	0.110268	-0.222329	0.192636	-0.237434	0.698836	0.28564	0	-8.0405	5.56964	0.112033	0.0441219	0.0936464	0.0953683	0.0305755	0.0738983	0.331223	0.917772	0.629363	-1.07357	18.3045	2.49916	-2.37414	2.01991	-7.76549	9.45672	0.862381	0	-12.7756	1.82441	2.27702	0.332073	8.94801e-06	0.0545461	0.0636255	0.0993811	0.000566545	0.00022332	0.427893	1	5.22758e-05	1	0.000382527	1	0.196261
Supragingival	FL	species	Neisseria oralis	2.8281	0.824849	-0.0613714	0.201517	0.0502852	-0.0054401	0.988712	0.231154	-0.451481	0	5.19655	0.291992	0.0416598	0.260301	0.0923715	0.0369315	0.219967	0.414344	0.943196	0.821446	0.544226	2.8249	-1.47315	0.774168	0.54438	-0.147302	4.49483	0.557879	-0.478671	0	0.235025	1.41467	0.59379	0.0121979	0.16011	0.45012	0.593686	0.884734	0.000367449	0.584649	0.638648	1	1	0.067285	1	0.827641
Supragingival	FL	species	Oribacterium asaccharolyticum	3.18147	0.359537	0.016981	0.342342	-0.0453185	-0.0427347	-1.0366	-0.802722	-0.0548071	-1.09557	5.03761	0.131223	0.0401862	0.149519	0.0877358	0.0299453	0.210864	0.321982	0.841674	0.604681	0.631544	2.7399	0.422558	2.28962	-0.516534	-1.42709	-4.91594	-2.49307	-0.0651168	-1.81181	0.094467	0.624607	0.537861	0.0159583	0.679036	0.038092	0.613544	0.175475	0.00022743	0.0258099	0.949002	0.0915155	1	0.0744763	1	0.141603
Supragingival	FL	species	Parvimonas micra	-3.8421	1.10586	0.00471207	-0.0850584	0.0849896	0.100065	-0.676026	1.19908	1.34703	1.68384	4.33865	0.361279	0.0350585	0.31603	0.0777624	0.0378214	0.290723	0.457126	0.751752	0.755581	-0.885552	3.06095	0.134406	-0.269146	1.09294	2.64573	-2.32533	2.62308	1.79185	2.22854	0.376072	1.83564	0.382465	0.00444333	0.893923	0.789545	0.282581	0.0125333	0.0265536	0.0132364	0.0826186	0.0329949	1	0.0330352	1	1
Supragingival	FL	species	Peptostreptococcus stomatis	-2.07336	1.27486	0.00834449	-0.150695	0.0662456	0.0169677	0.179811	0.41759	-0.333974	0.453729	5.12035	0.221922	0.0404744	0.193697	0.0886056	0.0332786	0.196417	0.353783	0.838021	0.631045	-0.404925	5.74464	0.206167	-0.777993	0.747646	0.509869	0.915456	1.18036	-0.398527	0.719012	0.82658	1.72314	0.691248	3.8756e-05	0.839433	0.448671	0.466234	0.617563	0.374435	0.256238	0.695857	0.483185	1	0.00110455	1	0.827641
Supragingival	FL	species	Porphyromonas pasteri	-9.47134	0.73304	-0.0128593	0.56733	0.311966	0.105385	1.04831	0.273908	-1.52312	0.116648	4.9375	0.185939	0.0398591	0.182276	0.0866251	0.0299892	0.0963766	0.36395	0.822499	0.608318	-1.91825	3.94237	-0.322617	3.11248	3.60134	3.51411	10.8772	0.7526	-1.85182	0.191755	0.357444	1.10864	0.0720342	0.00105057	0.750919	0.00633287	0.00220251	0.00266139	4.45295e-09	0.461986	0.0814999	0.850206	1	0.0128319	1	0.0416508
Supragingival	FL	species	Prevotella jejuni	-0.205615	-0.640824	0.000930729	-0.212255	-0.129009	0.235471	-1.241	0.465132	0	5.76535	5.44002	0.137898	0.0433098	0.102266	0.0934069	0.0310355	0.134246	0.326152	0.897484	0.629564	-0.0377967	-4.6471	0.02149	-2.07552	-1.38115	7.58713	-9.24427	1.42612	0	9.15768	-0.919377	-0.362271	0.970776	0.0016509	0.983381	0.0716123	0.204582	6.38151e-05	1.52132e-05	0.191667	1	1.63069e-05	1	0.0156835	1	0.211133
Supragingival	FL	species	Prevotella loescheii	17.3715	0.897077	-0.117287	-1.14101	-0.0331866	-0.170486	-2.24461	-2.00907	-0.803441	-3.48829	5.2965	0.116585	0.0420578	0.101617	0.0910294	0.0299581	0.0688544	0.322101	0.880646	0.614056	3.2798	7.69463	-2.78871	-11.2285	-0.36457	-5.69084	-32.5994	-6.23739	-0.912332	-5.68075	0.661576	1.13258	0.00953231	3.01662e-05	0.0210984	1.35331e-06	0.723851	0.000297745	1.18304e-10	0.000151906	0.385381	0.000301581	0.815013	0.00103168	1	5.78541e-05
Supragingival	FL	species	Prevotella nigrescens	0.179744	2.14705	0.00754537	-0.187745	0.0843719	-0.0884808	-0.0847438	-0.0824223	0	-2.46439	5.22525	0.155309	0.0416744	0.169445	0.0918623	0.0302658	0.291397	0.358015	0.872035	0.611219	0.0343991	13.8244	0.181055	-1.108	0.91846	-2.92345	-0.290819	-0.23022	0	-4.03193	1.83333	2.46077	0.973125	9.846e-09	0.859346	0.289577	0.37647	0.0127582	0.776155	0.821798	1	0.00166341	1	1.68367e-06	1	0.611329
Supragingival	FL	species	Prevotella oulorum	-2.16932	1.45786	0.00729865	-0.254177	0.0136574	0.10665	-0.950221	1.04657	0	2.04975	5.66582	0.0932531	0.0448563	0.059047	0.0963684	0.0308033	0.064684	0.318337	0.9332	0.633925	-0.382878	15.6333	0.162712	-4.30465	0.14172	3.46229	-14.6902	3.28761	0	3.23342	1.26948	1.64623	0.727328	0.000568796	0.881088	0.0230738	0.896283	0.0405728	0.000684209	0.046161	1	0.0480905	1	0.00748186	1	0.0986405
Supragingival	FL	species	Prevotella pallens	-4.99496	1.04942	0.0292655	1.15064	0.151035	-0.00215273	0.174042	-1.3229	-0.373331	-1.26425	5.20277	0.125231	0.0414915	0.108239	0.0893382	0.0295212	0.121077	0.318395	0.865357	0.600371	-0.960056	8.37989	0.705337	10.6306	1.6906	-0.0729216	1.43745	-4.1549	-0.431419	-2.10578	0.796453	1.30239	0.357655	4.191e-06	0.495266	3.99963e-07	0.119017	0.943178	0.178422	0.0016031	0.674497	0.0590067	1	0.000238887	1	4.46799e-05
Supragingival	FL	species	Prevotella veroralis	-3.14948	0.647178	0.0235302	1.51581	0.0488237	0.0101676	-0.0468344	0.373529	0	-0.629039	5.5508	0.174912	0.0447032	0.168185	0.0958546	0.0363931	0.255948	0.329546	0.916859	0.775167	-0.567393	3.70002	0.526366	9.01278	0.509352	0.279383	-0.182984	1.13346	0	-0.811489	0.293856	1.0005	0.591028	0.0100881	0.617515	0.000104433	0.628691	0.789332	0.860837	0.300269	1	0.448072	1	0.0575021	1	0.00198422
Supragingival	FL	species	Prevotellamassilia timonensis	-10.0862	1.2461	-0.0280425	0.107894	0.0382418	0.450411	-0.671661	1.29068	0	7.81504	5.73259	0.113975	0.0453675	0.0982496	0.0974358	0.0314338	0.0436408	0.328955	0.943509	0.63666	-1.75945	10.9331	-0.618118	1.09816	0.392482	14.3289	-15.3907	3.92359	0	12.2751	1.01587	1.47633	0.220571	0.00826232	0.599508	0.386679	0.732581	0.00483523	0.00419512	0.0592442	1	0.00657136	1	0.0519386	1	0.760024
Supragingival	FL	species	Pseudoleptotrichia goodfellowii	-6.57929	0.641906	0.038374	0.103624	0.102871	0.0789432	0.353419	0.248064	-0.0415817	0.841602	5.39659	0.135586	0.0427644	0.116675	0.091844	0.0332493	0.185453	0.324237	0.891009	0.691052	-1.21916	4.7343	0.897334	0.888147	1.12007	2.37428	1.90571	0.76507	-0.0466681	1.21786	0.368022	0.91579	0.257508	0.00147473	0.395742	0.400376	0.295182	0.044945	0.0931455	0.466198	0.963922	0.257976	1	0.0148341	1	0.769262
Supragingival	FL	species	Pseudopropionibacterium propionicum	-8.79792	0.710995	-0.0528248	-0.308087	0.330214	0.145363	1.72083	0.3521	0	NA	5.76859	0.0915169	0.0456274	0.0502035	0.0979605	0.0311199	0.0254754	0.321483	0.947844	NA	-1.52514	7.76901	-1.15774	-6.13676	3.37089	4.67107	67.5489	1.09524	0	NA	0.526131	0.895859	0.26673	0.0161673	0.366546	0.0255406	0.0778656	0.0429039	0.000219089	0.3877	1	1	1	0.0744763	1	0.106523
Supragingival	FL	species	Schwartzia succinivorans	-3.16493	0.87296	0.0577933	0.0428896	-0.00344649	-0.00777011	0.352197	0.196393	-1.08303	0.511571	4.78296	0.171925	0.0384544	0.153787	0.0837493	0.0305707	0.235158	0.326566	0.860285	0.594359	-0.661711	5.07755	1.50291	0.27889	-0.0411524	-0.254169	1.4977	0.601388	-1.25892	0.86071	0.525671	1.22025	0.516102	6.68775e-05	0.149303	0.783342	0.967604	0.802096	0.15064	0.55469	0.223307	0.400129	1	0.00163372	1	1
Supragingival	FL	species	Selenomonas sp. oral taxon 136	1.07398	0.391905	0.00215205	-0.334731	-0.0856531	0.100527	-0.476546	-0.423336	0.020842	2.52709	4.55414	0.147059	0.0363711	0.124196	0.0801269	0.028613	0.234519	0.309011	0.774105	0.579854	0.235825	2.66495	0.0591693	-2.69519	-1.06897	3.51334	-2.03201	-1.36997	0.026924	4.35815	0.0948455	0.688965	0.81575	0.0141464	0.953351	0.0132205	0.296673	0.00196033	0.0544006	0.184517	0.978763	0.000251539	1	0.0733043	1	0.0674785
Supragingival	FL	species	Solobacterium moorei	5.25965	2.56141	0.0524601	2.65787	0.369771	-0.775502	0.739263	0.640315	0	-19.8694	5.76936	0.0948833	0.0456545	0.0568257	0.0979398	0.0311694	0.0387971	0.321933	0.947884	0.640263	0.911653	26.9954	1.14907	46.7723	3.77549	-24.8802	19.0546	1.98897	0	-31.0332	2.36975	2.75308	0.529401	0.0235717	0.455912	0.013609	0.164834	0.0255736	0.0333796	0.296578	1	0.0205071	1	0.0973721	1	0.0674785
Supragingival	FL	species	Streptococcus anginosus	-7.26459	1.5755	0.0576233	-0.366034	0.21634	-0.0340625	-0.392881	-0.103458	-0.25858	-0.64025	4.81665	0.221589	0.038992	0.209154	0.0858416	0.0359793	0.338347	0.354406	0.796648	0.812414	-1.50823	7.11003	1.47782	-1.75006	2.52022	-0.946726	-1.16118	-0.29192	-0.324584	-0.788084	1.12789	2.02311	0.147132	6.85552e-07	0.155031	0.095435	0.0203351	0.355077	0.259241	0.773354	0.748866	0.439889	1	5.86147e-05	1	0.27199
Supragingival	FL	species	Streptococcus-anginosus-group-member	-3.48864	0.891099	0.0162428	0.0346262	0.0578346	0.0630001	0.153115	0.0496901	0.670895	1.1835	5.11228	0.253747	0.0405501	0.217856	0.0891089	0.0337474	0.169431	0.381876	0.829362	0.634381	-0.682404	3.51177	0.400563	0.158941	0.649033	1.86682	0.903697	0.130121	0.808929	1.86559	0.378531	1.40367	0.504744	0.0028908	0.69404	0.875704	0.525525	0.0803616	0.379561	0.898092	0.430421	0.080542	1	0.0235394	1	1
Supragingival	FL	species	Streptococcus parasanguinis	-0.619664	-0.645439	0.0240702	0.321085	-0.0630376	0.137887	-1.41021	-0.254638	-0.46783	2.97536	4.20862	0.207838	0.0346247	0.19687	0.074966	0.0286887	0.168872	0.331105	0.777698	0.591563	-0.147237	-3.1055	0.695175	1.63095	-0.840882	4.80633	-8.35072	-0.769055	-0.601557	5.02966	-1.06527	-0.225607	0.884	0.00431988	0.492675	0.114099	0.407538	4.70938e-05	4.38213e-09	0.4483	0.552309	2.55728e-05	1	0.0330352	1	0.301606
Supragingival	FL	species	Streptococcus periodonticum	32.1561	1.59832	-0.0986491	-4.43826	-0.690764	-0.0433146	-5.03338	-4.4073	0	4.01225	5.64315	0.144589	0.0452719	0.118278	0.096411	0.0321699	0.104947	0.334908	0.929166	0.648504	5.69825	11.0542	-2.17903	-37.524	-7.16478	-1.34643	-47.9613	-13.1597	0	6.18693	1.30625	1.89038	0.00468698	0.00038081	0.0948469	3.01204e-06	0.00200883	0.2494	1.13066e-06	0.000192587	1	0.00346863	0.801473	0.00602024	1	0.000103012
Supragingival	FL	species	Tannerella forsythia	9.80853	-0.64985	-0.0910683	0.688346	0.297208	-0.314374	-0.140966	0.353237	0	-10.3804	5.63235	0.129988	0.0445923	0.105145	0.0962992	0.0311068	0.204917	0.339129	0.926935	0.634774	1.74146	-4.99931	-2.04224	6.54661	3.0863	-10.1063	-0.687917	1.0416	0	-16.353	-0.912425	-0.387274	0.15657	0.0074941	0.110661	0.00281436	0.0367061	0.000539453	0.529321	0.35641	1	8.18488e-05	1	0.0512597	1	0.0253292
Supragingival	FL	species	Laceyella sacchari	0.532862	0.407857	-0.0095619	-0.0772841	0.0425408	0.027709	-0.208944	-0.133375	0.464396	-0.390352	3.20275	0.173083	0.0256278	0.143409	0.059713	0.0298678	0.233494	0.290059	0.664798	0.610782	0.166376	2.35643	-0.373107	-0.538908	0.712421	0.927722	-0.894858	-0.45982	0.698552	-0.639102	0.0582303	0.757485	0.868699	0.0234374	0.711039	0.592937	0.480339	0.359116	0.376216	0.648135	0.488874	0.5264	1	0.0973721	1	0.96564
Supragingival	FL	genus	Actinomyces	4.1391	0.587968	-0.031579	-0.208578	0.0309107	-0.0320009	-0.289029	0.062902	0.0580245	-0.974927	4.57144	0.199557	0.0361658	0.177399	0.0822786	0.0317245	0.191401	0.357255	0.799465	0.687241	0.905425	2.94637	-0.873174	-1.17576	0.375683	-1.00871	-1.51007	0.17607	0.0725792	-1.41861	0.184864	0.991073	0.376579	0.00828794	0.39347	0.254215	0.711314	0.325787	0.147478	0.862102	0.9429	0.172209	1	0.0547004	1	0.599221
Supragingival	FL	genus	Aggregatibacter	-1.18945	-1.37869	-0.00183744	-0.571681	-0.0728148	0.198763	1.37267	0.221114	-0.596088	1.10839	4.01052	0.429646	0.0334489	0.4035	0.0912394	0.0434449	0.425005	0.538577	0.755683	0.895559	-0.296581	-3.2089	-0.0549328	-1.4168	-0.798064	4.57505	3.22978	0.410553	-0.788808	1.23765	-2.24658	-0.510808	0.768445	0.0027517	0.956488	0.164906	0.429926	5.19885e-05	0.00259998	0.683768	0.43525	0.223642	1	0.0259446	1	0.518275
Supragingival	FL	genus	Corynebacterium	-2.544	0.957319	0.0569808	0.510026	-0.0135703	0.052101	-0.755001	-1.89763	0	-0.841699	5.35671	0.13605	0.0422092	0.1059	0.0923019	0.0323027	0.0606676	0.352484	0.916259	0.659165	-0.474919	7.03654	1.34996	4.81611	-0.14702	1.6129	-12.4449	-5.38358	0	-1.27692	0.682498	1.23214	0.651638	0.000411683	0.225728	0.00295177	0.887932	0.157893	1.6444e-05	0.00168991	1	0.248821	1	0.00606941	1	0.0487042
Supragingival	FL	genus	Dialister	-3.53898	1.01487	0.0357537	0.285004	0.052764	0.0316183	-0.141712	1.26947	-1.38222	0.341137	3.82067	0.310995	0.031525	0.28781	0.0765136	0.0396315	0.444394	0.406915	0.688659	0.998329	-0.926272	3.26331	1.13414	0.99025	0.689602	0.797806	-0.318889	3.11975	-2.00711	0.341708	0.386664	1.64308	0.36146	0.00268309	0.265431	0.329719	0.495574	0.431052	0.75195	0.00389493	0.053525	0.734877	1	0.0259446	1	0.68772
Supragingival	FL	genus	Lachnoanaerobaculum	-0.115687	-0.675964	0.00361042	0.315555	-0.00239552	0.0833311	0.0783315	0.133962	0.694966	0.308434	3.44151	0.227703	0.0289619	0.209371	0.0651374	0.0300195	0.170111	0.373399	0.706662	0.62304	-0.0336152	-2.96862	0.124661	1.50716	-0.0367765	2.7759	0.460473	0.358764	0.983449	0.495046	-1.13592	-0.216004	0.973387	0.00553506	0.901548	0.141284	0.970885	0.00899901	0.648197	0.722057	0.332542	0.623848	1	0.0456642	1	0.490776
Supragingival	FL	genus	Lactobacillus	-2.52293	2.23827	0.0042408	0.272005	0.129656	-0.0542932	0.928168	2.94363	0	-2.06556	5.49154	0.213004	0.042712	0.177	0.0958305	0.0385272	0.489516	0.362379	0.920951	0.807367	-0.459421	10.5081	0.0992883	1.53675	1.35297	-1.40922	1.89609	8.12306	0	-2.55839	1.808	2.66854	0.662107	4.36302e-05	0.924144	0.175266	0.22482	0.208433	0.106747	0.000186921	1	0.043002	1	0.00287959	1	0.525798
Supragingival	FL	genus	Peptostreptococcus	-0.494593	1.09672	-0.00275128	0.0154583	0.0816334	-0.0103609	0.287636	0.524662	-0.598963	-1.11715	4.91282	0.223106	0.0388038	0.184969	0.0856564	0.0343996	0.189098	0.374009	0.844625	0.653303	-0.100674	4.91567	-0.0709022	0.0835724	0.953033	-0.301193	1.52109	1.40281	-0.709147	-1.71	0.646042	1.54739	0.921143	0.000186561	0.944412	0.934502	0.355679	0.767402	0.149035	0.181033	0.48911	0.107864	1	0.00410434	1	1
Supragingival	FL	genus	Prevotellamassilia	-6.69643	1.10211	-0.0366116	0.205051	0.0396063	0.348704	-0.226108	0.79859	0	4.48194	5.56786	0.121413	0.043867	0.0949694	0.0953559	0.0330078	0.0447272	0.354123	0.945331	0.664147	-1.20269	9.07741	-0.834605	2.15913	0.415353	10.5643	-5.05525	2.25512	0	6.74841	0.856859	1.34737	0.35216	0.0119195	0.491752	0.16347	0.718203	0.00884158	0.0369738	0.152807	1	0.0212605	1	0.0715168	1	0.518275
Supragingival	FL	genus	Schwartzia	-3.19781	0.711574	0.0544463	0.183073	0.000577575	0.00980387	0.505445	0.362298	-1.04764	0.0366895	4.52865	0.168473	0.0363326	0.147243	0.0804667	0.0318527	0.251795	0.348691	0.869661	0.632715	-0.706129	4.22367	1.49855	1.24334	0.00717782	0.307787	2.00737	1.03902	-1.20466	0.0579874	0.371259	1.05189	0.488677	0.000459803	0.150421	0.228867	0.994348	0.761593	0.0591488	0.311836	0.243127	0.954364	1	0.00606941	1	0.586958
Supragingival	FL	genus	Tannerella	0.365055	-0.960905	0.00861608	-0.290316	-0.0514251	0.0988229	-0.225757	1.14657	0	0.715231	5.12875	0.161205	0.0404958	0.15046	0.0900596	0.0320255	0.107173	0.370793	0.883006	0.646044	0.0711782	-5.96077	0.212765	-1.92953	-0.571011	3.08576	-2.10648	3.09222	0	1.10709	-1.28654	-0.635271	0.944659	0.000139218	0.835785	0.0824991	0.580597	0.011527	0.0614051	0.0114007	1	0.294173	1	0.00410434	1	0.340309
Supragingival	FL	genus	Treponema	11.8004	0.500433	-0.00644272	0.431246	0.0296214	-0.36132	-0.733712	-0.141471	-1.86678	-11.6817	5.3368	0.114786	0.0420717	0.077207	0.091945	0.0319623	0.0676373	0.343987	0.923305	0.650226	2.21114	4.3597	-0.153137	5.58559	0.322164	-11.3045	-10.8477	-0.411267	-2.02184	-17.9655	0.268565	0.7323	0.077993	0.00729233	0.884279	0.00253685	0.760363	9.46888e-05	0.000115573	0.697911	0.0991371	9.81282e-06	1	0.0534771	1	0.0487042
Supragingival	FL	family	Corynebacteriaceae	-3.33196	0.700327	0.0518228	0.606125	-0.0201047	0.023124	-0.981103	-1.75734	0	-0.150624	5.36614	0.146715	0.041223	0.106268	0.0905835	0.0325729	0.0562922	0.36573	0.90275	0.738855	-0.620923	4.77339	1.25713	5.70372	-0.221947	0.709916	-17.4287	-4.80503	0	-0.203861	0.403963	0.99669	0.557486	0.00308367	0.255425	0.00125597	0.831717	0.504398	2.28772e-06	0.00298534	1	0.845201	1	0.0316076	1	0.0171649
Supragingival	FL	family	Erysipelotrichaceae	6.59685	3.16895	0.0549901	0.717593	0.00802521	-0.555182	-0.104106	1.22875	0	-13.6891	5.57063	0.124571	0.0428713	0.0744922	0.0936049	0.0330702	0.0576239	0.363185	0.930803	0.747187	1.18422	25.439	1.28268	9.63314	0.085735	-16.788	-1.80664	3.38326	0	-18.3209	2.91732	3.42058	0.357991	0.00154168	0.328179	0.0106051	0.939487	0.00352938	0.212564	0.0773616	1	0.00296599	1	0.0210696	1	0.0621153
Supragingival	FL	family	Lachnospiraceae	1.18939	-0.76847	0.0128453	-0.200942	-0.125956	0.060732	-0.287302	0.0204219	0.510357	2.23023	3.42478	0.256207	0.0240164	0.246513	0.0623276	0.0552774	0.494004	0.409213	0.628653	1.31047	0.347289	-2.99941	0.534854	-0.815138	-2.02088	1.09868	-0.581577	0.0499052	0.811827	1.70186	-1.28601	-0.250931	0.730291	0.00475378	0.595867	0.420073	0.0503798	0.278821	0.564286	0.960459	0.421947	0.0969516	1	0.038981	1	0.823315
Supragingival	FL	family	Lactobacillaceae	-6.5089	2.2404	0.00884817	0.254771	0.161069	-0.0353119	0.988253	3.14294	0	-0.1706	5.52784	0.249493	0.041772	0.197843	0.0947129	0.0399856	0.504089	0.376263	0.908746	0.931306	-1.17748	8.97981	0.211821	1.28774	1.70061	-0.883117	1.96047	8.35303	0	-0.183183	1.73642	2.74437	0.283591	0.000106612	0.839259	0.245271	0.139923	0.411156	0.0976313	0.000159991	1	0.860688	1	0.00218556	1	0.558672
Supragingival	FL	family	Pasteurellaceae	1.32166	-1.26928	-0.023022	-0.18082	-0.0697484	0.122704	-0.366883	0.323667	-0.574905	-0.0573475	3.91623	0.470251	0.0282672	0.388895	0.0823272	0.0448127	0.445768	0.491918	0.995831	0.940753	0.337483	-2.69916	-0.814444	-0.464959	-0.84721	2.73815	-0.823035	0.657969	-0.577312	-0.0609591	-2.21919	-0.319374	0.737518	0.0101353	0.420213	0.644482	0.401919	0.00917859	0.415368	0.514327	0.566964	0.951695	1	0.0692581	1	1
Supragingival	FL	family	Spirochaetaceae	9.78946	0.483154	0.00473721	0.651017	0.012595	-0.389837	-0.748262	-0.0161629	-2.01678	-11.096	5.34902	0.126509	0.0410946	0.0800516	0.0902725	0.0322743	0.0625038	0.358112	0.908034	0.731698	1.83014	3.81913	0.115276	8.13246	0.139521	-12.0789	-11.9715	-0.0451336	-2.22104	-15.1648	0.227606	0.738702	0.126745	0.0123841	0.912713	0.000456343	0.894484	6.86747e-05	7.17194e-05	0.965748	0.0770275	2.25996e-05	1	0.0725354	1	0.0171649
Supragingival	FL	family	Tannerellaceae	-0.986324	-1.16099	0.00485965	-0.123701	-0.0647236	0.0899826	-0.376367	1.17814	0	1.77715	5.13879	0.175774	0.0394622	0.153515	0.0883516	0.0324108	0.102959	0.385884	0.868707	0.729884	-0.191937	-6.60502	0.123147	-0.805794	-0.732569	2.77631	-3.65551	3.05311	0	2.43484	-1.51605	-0.805925	0.851633	6.04005e-05	0.904431	0.439103	0.48064	0.0195741	0.00442177	0.0121869	1	0.035158	1	0.00218556	1	0.823315
Supragingival	FL	order	Burkholderiales	-5.32759	0.698601	-0.0117521	0.636407	0.250762	-0.231959	5.41985	0.411987	-1.55571	-3.23039	4.72418	0.258118	0.0381838	0.210949	0.0816642	0.0376324	0.118114	0.412448	0.861084	0.865404	-1.12773	2.70652	-0.307778	3.01687	3.07064	-6.16382	45.8867	0.998881	-1.80668	-3.73281	0.177203	1.22	0.2751	0.0149699	0.76199	0.00776995	0.00692655	1.0402e-05	2.89971e-19	0.331859	0.088545	0.0016556	1	0.094373	1	0.0621596
Supragingival	FL	order	Corynebacteriales	-0.94335	0.61972	0.0412031	0.381214	-0.00759264	-0.0188159	-1.53768	-1.84124	0	-0.809236	5.3811	0.18588	0.0421734	0.117187	0.0913143	0.036863	0.0599146	0.381078	0.952551	0.85753	-0.175308	3.33398	0.976992	3.25304	-0.0831484	-0.510429	-25.6646	-4.83165	0	-0.943683	0.244242	0.995198	0.866604	0.0157288	0.366304	0.0173999	0.936438	0.62798	2.30652e-07	0.00290537	1	0.381762	1	0.094373	1	0.0835195
Supragingival	FL	order	Erysipelotrichales	7.99507	3.42048	0.0493171	0.604671	0.0338298	-0.614538	-0.0636729	1.08615	0	-15.0269	5.58818	0.167564	0.0438018	0.0930062	0.0943673	0.037451	0.0643114	0.379631	0.980681	0.8672	1.43071	20.413	1.12592	6.50141	0.35849	-16.4091	-0.990072	2.86105	0	-17.328	3.082	3.75896	0.288805	0.00239126	0.377147	0.0228506	0.754281	0.00369334	0.42649	0.103538	1	0.0033139	1	0.0573903	1	0.0914025
Supragingival	FL	order	Spirochaetales	9.71001	0.693367	0.00963502	0.580472	0.0422741	-0.424243	-0.634779	-0.102222	-1.93749	-12.0191	5.3653	0.170926	0.042036	0.0984659	0.0910155	0.0366621	0.0707533	0.374144	0.967774	0.852326	1.80978	4.05654	0.229209	5.89516	0.464471	-11.5717	-8.97173	-0.273215	-2.00201	-14.1015	0.348097	1.03864	0.130109	0.00976231	0.827787	0.00199738	0.661833	8.45633e-05	0.000286936	0.795614	0.101679	3.22741e-05	1	0.094373	1	0.0479371
Supragingival	FL	class	Erysipelotrichia	8.12311	3.67506	0.0469001	0.692913	0.00485222	-0.604797	0.223136	1.09735	0	-15.5353	5.62711	0.188944	0.0442725	0.0922975	0.0947809	0.0383725	0.0630332	0.369058	0.9772	0.891595	1.44357	19.4505	1.05935	7.50739	0.051194	-15.7612	3.53998	2.97339	0	-17.4242	3.29339	4.05673	0.285668	0.00263283	0.400475	0.0172841	0.963824	0.00400137	0.0713625	0.0969407	1	0.00327759	1	0.0447581	1	0.146915
Supragingival	FL	class	Spirochaetia	7.85626	0.827105	0.0199107	0.597936	0.0145668	-0.364481	-0.400307	-0.0274985	-1.51174	-11.4854	5.40475	0.193933	0.0424929	0.0990887	0.0914607	0.0376111	0.0744401	0.362782	0.979287	0.877606	1.45358	4.2649	0.468566	6.03435	0.159269	-9.69078	-5.37758	-0.075799	-1.54372	-13.0873	0.43536	1.21885	0.205801	0.00797745	0.659097	0.00179955	0.879691	0.000198699	0.00299622	0.942518	0.183307	4.64805e-05	1	0.0678084	1	0.0305923
Supragingival	SR	species	Actinomyces bovis	-7.00403	6.50138	0.0305681	-6.26584	0.0560249	0.30323	-4.2594	0.272122	0	1.90039	5.29063	0.0898076	0.0414417	0.0510307	0.0886905	0.0298746	0.0304257	0.307773	0.878163	0.604302	-1.32385	72.3923	0.737616	-122.786	0.63169	10.1501	-139.993	0.884164	0	3.14476	6.31997	6.68279	0.316601	0.000190761	0.53755	6.63225e-05	0.592164	0.00956739	5.10213e-05	0.46988	1	0.0879775	1	0.00454966	1	0.00137547
Supragingival	SR	species	Actinomyces dentalis	2.21614	-1.07219	0.0267314	0.59917	-0.0569046	-0.0556433	-0.244463	-0.247698	-0.499765	0.300215	3.34863	0.290533	0.0285455	0.295234	0.0617424	0.0333922	0.26168	0.399277	0.708466	0.658401	0.661806	-3.69043	0.936449	2.02947	-0.921645	-1.66636	-0.934204	-0.620365	-0.705419	0.455975	-1.65907	-0.485314	0.51243	0.000756579	0.355459	0.050068	0.363023	0.104568	0.3566	0.539036	0.485218	0.651224	1	0.0124652	1	0.173061
Supragingival	SR	species	Actinomyces howellii	2.24288	0.478317	-0.0176041	-0.0595883	0.0111113	-0.0284955	-0.198824	0.158685	-1.30606	0.471689	4.49536	0.140599	0.0350482	0.110585	0.0768308	0.0294634	0.165057	0.290839	0.761765	0.614961	0.498932	3.40199	-0.502283	-0.538845	0.144621	-0.967151	-1.20458	0.545611	-1.71451	0.767023	0.194307	0.762327	0.625064	0.00394166	0.622761	0.597901	0.886935	0.348805	0.247029	0.593355	0.107015	0.454972	1	0.0335745	1	0.970063
Supragingival	SR	species	Actinomyces sp. Chiba101	-4.30618	1.1059	0.033371	0.429726	0.070283	-0.0346931	1.02096	0.621254	0	1.27866	5.07605	0.10267	0.0397836	0.0740962	0.0854001	0.0295716	0.104709	0.30572	0.846791	0.602285	-0.848332	10.7714	0.838815	5.79957	0.822985	-1.17319	9.7505	2.0321	0	2.12301	0.898504	1.31329	0.428792	3.78584e-05	0.433714	0.00115189	0.44199	0.285179	6.6884e-05	0.0884057	1	0.0779584	1	0.00164168	1	0.0101557
Supragingival	SR	species	Actinomyces sp. oral taxon 897	1.58884	0.958974	-0.0320676	-0.0490795	0.00337149	-0.0538962	2.49501	-0.403091	-2.54939	1.04178	4.43627	0.29159	0.0348555	0.250683	0.0759093	0.0317483	0.198223	0.411587	0.842465	0.609389	0.358148	3.28877	-0.920015	-0.195783	0.0444147	-1.69761	12.5869	-0.979357	-3.02611	1.70955	0.369962	1.54799	0.724181	0.00386178	0.369099	0.846858	0.965037	0.105901	1.1519e-10	0.33971	0.00694787	0.103631	1	0.0335745	1	1
Supragingival	SR	species	Actinomyces urogenitalis	-1.53545	1.13677	-0.0184351	0.548116	0.073984	-0.019458	1.34143	0.418485	0	1.39189	5.01835	0.102754	0.0392871	0.0743372	0.0845176	0.029598	0.0994627	0.302399	0.839264	0.603763	-0.305966	11.063	-0.469242	7.37338	0.875368	-0.65741	13.4868	1.38388	0	2.30535	0.929208	1.34433	0.76853	1.09515e-05	0.653161	0.000152849	0.410402	0.531931	2.89318e-06	0.208911	1	0.054559	1	0.000746264	1	0.00243326
Supragingival	SR	species	Actinomyces viscosus	3.70741	-0.985925	-0.0166522	-0.140924	0.0408904	-0.0659417	-1.07734	0.607619	-0.466896	0.551064	3.71329	0.396783	0.02885	0.413537	0.0620688	0.0604485	0.639975	0.515315	0.772558	1.32573	0.998416	-2.4848	-0.577199	-0.340777	0.658791	-1.09087	-1.6834	1.17912	-0.604351	0.415668	-1.78743	-0.184423	0.323934	0.0171359	0.566961	0.735012	0.513713	0.281698	0.0998975	0.245147	0.54894	0.679821	1	0.0945519	1	1
Supragingival	SR	species	Actinomyces weissii	-2.39821	1.25534	0.00288497	0.426416	0.0504529	-0.000681193	0.808585	0.251106	-1.42588	1.59062	4.76764	0.170642	0.0370312	0.132213	0.0802411	0.0319752	0.145904	0.31388	0.793887	0.655791	-0.503018	7.35662	0.0779063	3.22522	0.628766	-0.0213038	5.54191	0.800008	-1.79607	2.42549	0.910649	1.60004	0.624056	8.7748e-06	0.939187	0.00728357	0.541286	0.983353	0.00012741	0.439257	0.0976838	0.0319948	1	0.000746264	1	0.0430585
Supragingival	SR	species	Aggregatibacter actinomycetemcomitans	1.69269	-2.01999	0.0109956	-1.16191	0.057139	-0.0406776	-1.16145	0.304852	1.2939	-1.74549	4.64922	0.256056	0.0366536	0.277389	0.077961	0.0432067	0.412943	0.36516	1.43372	0.957562	0.36408	-7.88887	0.299987	-4.18873	0.732917	-0.941464	-2.81261	0.834846	0.902474	-1.82284	-2.53722	-1.50276	0.720879	1.02255e-06	0.768304	0.000790711	0.474907	0.361383	0.0131215	0.416903	0.381069	0.0883193	1	0.000243879	1	0.00754338
Supragingival	SR	species	Aggregatibacter aphrophilus	4.76762	-1.28643	-0.0543043	-0.296335	-0.0185437	0.0141568	0.433987	0.693296	-0.622424	-0.793419	4.11026	0.443836	0.0306407	0.44518	0.0803945	0.0578667	0.52111	0.562696	1.12536	1.24492	1.15993	-2.89843	-1.7723	-0.665653	-0.230659	0.244646	0.832813	1.2321	-0.553089	-0.637323	-2.18297	-0.389878	0.253128	0.00612631	0.0841576	0.509551	0.818785	0.808013	0.410022	0.225289	0.583359	0.527638	1	0.0442765	0.872678	0.883123
Supragingival	SR	species	Alkalitalea saponilacus	-5.19147	-0.51135	0.0327002	0.264992	0.0281151	0.127069	-0.498366	0.482069	0.436315	2.85	4.06339	0.187609	0.0322323	0.186775	0.070988	0.0277476	0.166634	0.327118	0.962222	0.552553	-1.27762	-2.72562	1.01451	1.41878	0.396054	4.57946	-2.99079	1.47369	0.453446	5.15788	-0.89032	-0.13238	0.214702	0.0123468	0.321365	0.169976	0.69588	0.000146508	0.00673686	0.154732	0.654669	3.59752e-05	1	0.0785258	1	0.422285
Supragingival	SR	species	Aminipila sp. JN-18	0.731588	-0.651635	0.0308794	0.217498	-0.00292314	-0.040931	-1.55212	1.54962	0.776483	1.05612	4.6027	0.23526	0.0355541	0.280128	0.0852159	0.0309619	0.223639	0.418994	0.753827	0.584294	0.158947	-2.76986	0.868518	0.776422	-0.0343028	-1.32198	-6.94029	3.69843	1.03005	1.80752	-1.12686	-0.176411	0.87548	0.0126255	0.396544	0.447583	0.973013	0.20273	1.74205e-06	0.0016444	0.316628	0.0874241	1	0.0792415	1	0.814875
Supragingival	SR	species	Anaerococcus prevotii	2.10425	1.22479	0.0658346	1.92955	0.138512	-0.455355	0.996663	0.532633	-1.8352	-12.2913	5.19088	0.108774	0.0407743	0.0803301	0.0870948	0.0299156	0.120966	0.311244	0.867278	0.601325	0.405374	11.26	1.61461	24.0203	1.59036	-15.2213	8.23918	1.7113	-2.11604	-20.4404	1.00507	1.44452	0.712379	0.00150197	0.204804	0.000158136	0.209979	0.000615754	0.0037433	0.185549	0.124649	0.000256021	1	0.0199011	1	0.00243326
Supragingival	SR	species	Anaerolineaceae bacterium oral taxon 439	-5.61623	0.872779	0.00633256	0.288267	-0.0507718	0.238932	-0.608623	1.76358	0.154503	5.99594	4.82627	0.234882	0.0386631	0.151867	0.0842594	0.0311913	0.320812	0.351783	0.806949	0.59911	-1.16368	3.71582	0.163788	1.89815	-0.602565	7.66021	-1.89713	5.01327	0.191466	10.0081	0.398318	1.34724	0.269174	0.00340646	0.872869	0.0842138	0.559015	9.84508e-06	0.0843585	0.0003942	0.851649	7.33365e-07	1	0.0331608	1	0.252641
Supragingival	SR	species	Anaerorhabdus furcosa	-5.32801	0.434393	0.0861686	0.00539786	0.0861352	-0.0556435	-1.10862	0.32342	0	-1.05894	4.6407	0.150377	0.0364729	0.129573	0.0785298	0.0287444	0.166154	0.328951	0.78167	0.578084	-1.1481	2.8887	2.36254	0.0416587	1.09685	-1.9358	-6.67226	0.983187	0	-1.83181	0.130632	0.738154	0.270165	0.0119048	0.0331608	0.967359	0.291217	0.0733497	1.05712e-05	0.342202	1	0.0883362	1	0.077355	0.696227	1
Supragingival	SR	species	Arcobacter butzleri	-4.72636	0.467278	-0.0357793	0.442875	0.111711	0.136531	0.795721	0.295789	0.123873	0	5.12458	0.134705	0.0403925	0.118611	0.0855227	0.0296688	0.0652668	0.321416	0.854663	0.595959	-0.922291	3.46891	-0.885792	3.73385	1.30621	4.60182	12.1918	0.920268	0.144938	0	0.195175	0.739381	0.391954	0.0133215	0.409823	0.00969256	0.239317	0.00368498	1.85249e-05	0.392929	0.889506	1	1	0.0807788	1	0.0532831
Supragingival	SR	species	Arcobacter cryaerophilus	-12.7822	-2.60468	-0.0421396	1.1237	-0.366369	1.07691	-4.11147	-0.443533	0.237967	0	5.28908	0.0858011	0.041423	0.0449973	0.0886282	0.0298405	0.020623	0.306752	0.87798	0.603726	-2.41672	-30.3572	-1.0173	24.9727	-4.13377	36.089	-199.363	-1.4459	0.27104	0	-2.778	-2.43136	0.136915	0.00108335	0.416048	0.00159965	0.0538381	0.000766922	2.5159e-05	0.285104	0.811772	1	1	0.0156594	1	0.012661
Supragingival	SR	species	Arcobacter ellisii	-4.112	0.426339	-0.0403654	0.41078	0.146836	0.1197	-0.0177837	0.226049	0.849685	0	5.02112	0.100968	0.0393675	0.0811517	0.0844486	0.0291512	0.0411295	0.304566	0.839634	0.586106	-0.81894	4.22251	-1.02535	5.06188	1.73876	4.10616	-0.432382	0.742201	1.01197	0	0.222383	0.630294	0.439807	0.00392437	0.33932	0.00146029	0.125636	0.00453773	0.678471	0.482122	0.345246	1	1	0.0335745	1	0.0120096
Supragingival	SR	species	Arcobacter nitrofigilis	-1.48347	0.824386	-0.0529745	0.830465	0.236854	-0.0389768	0.0915718	0.183726	1.7284	0	4.78144	0.15907	0.037604	0.141641	0.0811483	0.0297194	0.0803761	0.321903	0.804474	0.586706	-0.310256	5.18255	-1.40875	5.86316	2.91877	-1.31149	1.13929	0.570749	2.14848	0	0.503066	1.14571	0.761689	0.000228373	0.184291	7.6792e-05	0.0128696	0.21423	0.276813	0.578701	0.052786	1	1	0.00498592	1	0.00152624
Supragingival	SR	species	Arcobacter sp. LPB0137	-3.02745	0.488226	-0.0442209	0.722275	0.155163	0.070166	0.0309662	0.383866	0.95585	0	5.03054	0.111264	0.0394452	0.105935	0.0846051	0.0292741	0.0445434	0.311904	0.842167	0.587721	-0.601813	4.38798	-1.12107	6.81808	1.83397	2.39687	0.695192	1.23072	1.13499	0	0.263472	0.71298	0.566272	0.00320323	0.299238	0.000249084	0.109307	0.0476852	0.509347	0.258174	0.293745	1	1	0.032113	1	0.00330036
Supragingival	SR	species	Aureibacter tunicatorum	-11.9269	0.820894	0.0634662	0.313739	0.134396	0.195086	-1.17409	0.663507	4.12922	-2.51237	4.76615	0.226993	0.0370911	0.266878	0.0794454	0.0337047	0.203799	0.396101	1.21625	0.667311	-2.50242	3.61639	1.71109	1.17559	1.69167	5.7881	-5.76102	1.6751	3.39503	-3.76491	0.362369	1.27942	0.025348	0.00280575	0.10912	0.259364	0.112837	4.7e-05	4.92812e-05	0.116098	0.00435573	0.00209084	1	0.0304169	0.897415	0.557281
Supragingival	SR	species	Bifidobacterium dentium	-7.10702	1.56577	0.0761178	0.9837	0.0590897	-0.000598519	-0.350086	0.124715	-0.842909	1.90182	3.49449	0.433647	0.0306182	0.412989	0.0685279	0.0544363	0.421348	0.4967	0.728254	1.16152	-2.03377	3.61071	2.48603	2.38191	0.862272	-0.0109949	-0.830871	0.251088	-1.15744	1.63735	0.689805	2.44174	0.0488174	0.000859703	0.0173092	0.0221977	0.393809	0.991284	0.411105	0.803064	0.254133	0.109602	1	0.0132283	0.635113	0.09288
Supragingival	SR	species	Bifidobacterium moukalabense	-6.63483	0.665784	0.08667	-1.83642	-0.378964	0.380719	-0.497582	0.428	0	12.0101	5.18247	0.100629	0.0406509	0.0756471	0.0873874	0.02967	0.0935433	0.310394	0.862745	0.598296	-1.28025	6.61625	2.13206	-24.2761	-4.3366	12.8318	-5.31928	1.37889	0	20.0739	0.462514	0.869054	0.26966	0.00270581	0.0999763	1.70819e-05	0.0122857	0.000212629	0.0060085	0.240016	1	3.63471e-05	1	0.0300156	0.897415	0.000509253
Supragingival	SR	species	Campylobacter concisus	1.99673	-0.602074	0.00667197	0.142549	-0.0369576	0.00146464	-0.505069	-0.696384	-0.208393	0.752393	2.43475	0.216982	0.0200282	0.215902	0.0509137	0.0290298	0.307378	0.323095	0.483699	0.592311	0.820099	-2.77476	0.333129	0.660251	-0.725887	0.0504531	-1.64315	-2.15536	-0.430831	1.27027	-1.04038	-0.16377	0.416902	0.00828173	0.740734	0.512785	0.472031	0.960006	0.107999	0.0370556	0.668848	0.211151	1	0.0564341	1	0.883123
Supragingival	SR	species	Capnocytophaga ochracea	1.44857	-1.1596	0.0259975	-0.794252	0.000471707	0.0130883	-1.93694	0.177324	-2.8101	-0.245678	4.34192	0.454306	0.0342438	0.472407	0.0935242	0.0533798	0.661594	0.558718	0.701698	0.953183	0.333624	-2.55247	0.759187	-1.68129	0.00504369	0.245192	-2.92769	0.317377	-4.00471	-0.257744	-2.0773	-0.241902	0.740712	0.0153578	0.452972	0.101872	0.996005	0.807781	0.00605296	0.752898	0.000319479	0.798158	1	0.0882613	1	0.290976
Supragingival	SR	species	Capnocytophaga sp. oral taxon 864	2.85398	-1.0571	0.0306285	-0.151075	-0.0711392	-0.0665521	-0.554862	0.624892	-0.0784931	0.35184	3.89777	0.398258	0.0310686	0.340309	0.0680224	0.0351865	0.38888	0.416336	1.03061	0.812536	0.732209	-2.6543	0.985835	-0.443934	-1.04582	-1.89141	-1.42682	1.50093	-0.0761614	0.433014	-1.86158	-0.252617	0.469059	0.0120006	0.331178	0.659903	0.303022	0.0671136	0.162751	0.142604	0.939737	0.667739	1	0.077355	1	1
Supragingival	SR	species	Cellulosilyticum ruminicola	3.90523	-0.696789	0.0400076	-0.422015	-0.203773	0.0233073	-1.15392	-1.59545	-0.0782166	0.128871	5.03171	0.137839	0.0395041	0.122616	0.084514	0.0324269	0.21141	0.314365	0.862177	0.665789	0.776123	-5.0551	1.01275	-3.44176	-2.41111	0.718765	-5.45822	-5.07514	-0.0907198	0.193562	-0.975224	-0.418355	0.463088	0.0014714	0.3449	0.0108114	0.0466976	0.495572	0.000947668	0.00143881	0.930257	0.852016	1	0.0199011	1	0.056055
Supragingival	SR	species	Corynebacterium diphtheriae	0.382899	0.415258	0.0123181	0.596035	-0.0616833	0.00496534	0.489954	-0.346704	-1.01873	0.621866	4.90975	0.112077	0.0384766	0.0833034	0.0828074	0.02972	0.0726221	0.302609	0.824315	0.608438	0.0779873	3.70512	0.320144	7.15498	-0.744901	0.16707	6.74661	-1.14572	-1.23585	1.02207	0.188863	0.641653	0.939753	0.00599824	0.757061	9.66179e-05	0.477642	0.87146	0.000145558	0.285026	0.251572	0.336658	1	0.0440178	1	0.00177257
Supragingival	SR	species	Cupriavidus numazuensis	-8.55072	0.474847	0.0641312	0.889837	0.116139	0.0251273	1.25113	-0.170678	0	1.43198	5.23634	0.0931749	0.0410761	0.065526	0.0878216	0.0297744	0.111778	0.310572	0.870593	0.60212	-1.63296	5.09629	1.56128	13.5799	1.32245	0.843922	11.193	-0.549559	0	2.37823	0.286633	0.66306	0.200984	0.014607	0.216379	0.000863708	0.277799	0.46069	0.00152859	0.620887	1	0.0977743	1	0.0870944	1	0.00807821
Supragingival	SR	species	Desulfovibrio fairfieldensis	-3.78895	-1.43934	-0.153822	-0.0751429	0.2957	0.413682	-1.28404	0.00106841	0.529478	2.93071	5.36238	0.245353	0.0415364	0.213291	0.0889035	0.0342228	0.169202	0.418506	0.853957	0.653755	-0.70658	-5.8664	-3.70329	-0.352303	3.32608	12.0879	-7.58879	0.00255291	0.62003	4.48288	-1.93495	-0.943726	0.511384	0.00204139	0.0139516	0.738975	0.0208685	6.84257e-05	0.000630748	0.998062	0.5624	0.00650136	1	0.0237499	0.635113	1
Supragingival	SR	species	Dethiosulfatibacter aminovorans	-0.0173611	1.03312	-0.00649772	-0.165037	0.159159	-0.127013	-0.0396199	0.686979	-0.668819	-1.19122	5.1461	0.367285	0.0399686	0.266273	0.0871434	0.038191	0.178571	0.424675	1.1784	0.701255	-0.00337364	2.81285	-0.16257	-0.619806	1.8264	-3.32574	-0.221872	1.61766	-0.567566	-1.69869	0.291203	1.77503	0.997369	0.0168821	0.873805	0.54801	0.0950278	0.00676208	0.828479	0.134027	0.581729	0.117448	1	0.0945519	1	0.913803
Supragingival	SR	species	Dialister invisus	-5.55049	0.968148	0.0547016	0.851117	0.0558841	0.0213071	-0.454798	0.459917	-0.783049	0.408383	2.98328	0.390222	0.0243063	0.363522	0.0623201	0.0429694	0.487077	0.428632	0.626919	0.862095	-1.86053	2.48102	2.25051	2.34131	0.896728	0.495866	-0.933728	1.07299	-1.24904	0.47371	0.179899	1.7564	0.0699926	0.0172941	0.0298441	0.0241577	0.375099	0.622637	0.355911	0.289551	0.218734	0.63822	1	0.0945519	0.696227	0.096569
Supragingival	SR	species	Dysgonomonas mossii	-9.70077	0.944992	0.0332645	0.150376	0.0552648	0.187109	1.29332	0.333739	-0.828786	2.89097	5.12582	0.09302	0.0401909	0.0632651	0.0861012	0.0293421	0.0440952	0.30529	0.854699	0.59217	-1.89253	10.159	0.827662	2.37692	0.641858	6.3768	29.3301	1.09319	-0.969682	4.88199	0.757092	1.13289	0.131367	0.000528686	0.454382	0.0762444	0.5559	0.00310236	8.04521e-06	0.335732	0.387115	0.0081489	1	0.00969936	1	0.237703
Supragingival	SR	species	Eggerthia catenaformis	16.132	-0.784745	0.0076282	1.15798	0.0654389	-0.667331	-0.92504	2.10158	-2.24833	-2.7306	5.0992	0.201368	0.0404926	0.187437	0.0862753	0.0307626	0.269315	0.371745	1.05404	0.614637	3.16363	-3.89708	0.188385	6.17798	0.758489	-21.693	-3.43478	5.65327	-2.13305	-4.44262	-1.19151	-0.377983	0.0249929	0.0114429	0.857982	0.00161913	0.482359	3.86254e-06	0.0185395	0.00240559	0.0860709	0.00674843	1	0.0758095	1	0.012661
Supragingival	SR	species	Eikenella exigua	6.16779	-1.535	0.00813255	0.494949	-0.146851	-0.172805	1.61663	1.38899	1.22528	1.46883	4.88585	0.151828	0.038347	0.177807	0.086536	0.0299131	0.0770092	0.357959	0.816206	0.606894	1.26238	-10.1101	0.212077	2.78362	-1.69699	-5.7769	20.9927	3.8803	1.50119	2.42025	-1.84169	-1.22831	0.238542	3.26626e-06	0.836772	0.0212744	0.123929	0.000267104	5.9201e-09	0.00372971	0.167548	0.0385948	1	0.000519336	1	0.0906059
Supragingival	SR	species	Enterocloster bolteae	-27.5707	3.2239	0.1638	0.635621	0.244255	0.427374	-2.41686	-0.658042	0	0	5.18809	0.0981131	0.040615	0.0778794	0.0875027	0.0297182	0.055139	0.309822	0.864207	0.604446	-5.31422	32.859	4.03299	8.1616	2.79139	14.3809	-43.8322	-2.12394	0	0	3.02571	3.42209	0.00315506	4.90603e-07	0.0099916	0.000448736	0.0383816	2.93179e-05	1.16659e-07	0.0870702	1	1	0.653796	0.000234017	0.595749	0.0046532
Supragingival	SR	species	Faecalimonas umbilicata	6.87247	-1.7852	-0.00188955	0.805211	-0.128279	-0.0396512	-1.74965	-0.239826	0	-0.712196	5.03139	0.181576	0.0394789	0.173956	0.0851848	0.0300245	0.0896077	0.347949	0.843468	0.597903	1.36592	-9.83166	-0.0478623	4.62881	-1.50589	-1.32063	-19.5256	-0.689256	0	-1.19116	-2.15198	-1.41841	0.209125	9.63385e-06	0.962999	0.00169066	0.170515	0.223153	4.91928e-08	0.510155	1	0.267731	1	0.000746264	1	0.0130072
Supragingival	SR	species	Flaviflexus salsibiostraticola	-9.85144	-1.38124	0.0571528	1.1075	0.0393448	0.164707	1.19723	0.733967	0	NA	5.15385	0.138972	0.040413	0.0994312	0.0870334	0.0298478	0.0775305	0.317546	0.859315	NA	-1.91147	-9.939	1.41422	11.1384	0.452065	5.51823	15.442	2.31137	0	NA	-1.66197	-1.10052	0.104494	5.99759e-05	0.20703	3.12247e-05	0.667105	0.00148938	4.6638e-06	0.0601558	1	1	1	0.00215308	1	0.000783904
Supragingival	SR	species	Flaviflexus sp. H23T48	-2.83784	-0.539013	0.0425547	1.52752	0.111416	-0.14898	1.32037	0.623831	-1.72419	NA	4.86089	0.187447	0.0382578	0.154222	0.0828257	0.0295922	0.11405	0.334641	0.828067	NA	-0.583811	-2.87554	1.11231	9.90467	1.34519	-5.03444	11.5771	1.86418	-2.08218	NA	-0.917657	-0.16037	0.571125	0.0150911	0.289722	8.13489e-07	0.20564	0.000381285	1.68056e-07	0.0891842	0.0614658	1	1	0.0882613	1	0.000128847
Supragingival	SR	species	Fusobacterium simiae	6.97936	-0.575569	-0.0297372	-0.233116	-0.0453683	-0.12229	0.363152	-0.154419	-1.25091	0.615898	4.38019	0.195453	0.0337573	0.17453	0.0743591	0.0354015	0.322615	0.323884	0.727079	0.742451	1.59339	-2.94479	-0.880913	-1.33568	-0.610125	-3.45436	1.12565	-0.476772	-1.72045	0.829546	-0.970385	-0.180753	0.126014	0.00773689	0.388336	0.195952	0.548326	0.0023744	0.273013	0.638448	0.100053	0.416126	1	0.0534855	1	0.472066
Supragingival	SR	species	Gemella cuniculi	6.80454	0.630716	-0.0136108	0.750225	0.0943506	-0.332917	0.923474	-0.257512	-0.4308	NA	4.78958	0.101023	0.0374971	0.0836785	0.0813529	0.0283335	0.0527552	0.299555	0.814492	NA	1.4207	6.24331	-0.362982	8.96556	1.15977	-11.75	17.5049	-0.859649	-0.528919	NA	0.42665	0.834782	0.183126	6.31932e-05	0.723497	2.17624e-06	0.270697	1.44395e-07	2.22082e-09	0.408327	0.607369	1	1	0.00215308	1	0.000129759
Supragingival	SR	species	Granulicatella adiacens	1.73128	-0.600775	0.000326582	0.224773	-0.013216	-0.00453565	-0.247663	-0.278233	-0.136789	-0.649384	2.4881	0.211343	0.0192997	0.208169	0.0508254	0.0267391	0.245104	0.318642	0.608395	0.521131	0.695824	-2.84265	0.0169216	1.07976	-0.260028	-0.169626	-1.01044	-0.873184	-0.224836	-1.24611	-1.02769	-0.173861	0.490465	0.00694341	0.986581	0.28656	0.796144	0.866138	0.318211	0.387648	0.823224	0.219799	1	0.048706	1	0.591729
Supragingival	SR	species	Ihubacter massiliensis	6.14189	2.81625	0.194432	3.74906	0.171622	-1.07841	-0.0220872	2.27678	0	0	5.26367	0.118379	0.0411775	0.0821728	0.0884702	0.0300187	0.068531	0.313739	0.870463	0.601355	1.16685	23.7901	4.7218	45.6241	1.93989	-35.9245	-0.322294	7.25692	0	0	2.57712	3.05537	0.308092	1.85125e-05	0.00915938	1.38033e-06	0.124393	3.58383e-06	0.763371	0.00191456	1	1	1	0.000890783	0.595749	0.000128847
Supragingival	SR	species	Kingella oralis	2.04041	-1.39055	0.0299095	-0.0915837	-0.0680499	-0.00954906	-0.789913	0.096841	0.199923	-0.0518262	3.10455	0.384992	0.0256556	0.398583	0.0690117	0.04301	0.50182	0.446198	1.535	0.880668	0.657234	-3.61189	1.16581	-0.229773	-0.986064	-0.22202	-1.57409	0.217036	0.130243	-0.0588488	-2.16823	-0.612864	0.514703	0.000821287	0.250429	0.81941	0.329885	0.825401	0.123152	0.829257	0.897011	0.953358	1	0.0130585	1	1
Supragingival	SR	species	Lacrimispora xylanolytica	-1.24672	1.11142	0.0416437	1.25588	0.115687	-0.212474	0.254869	0.860131	0.358572	-4.07407	5.12616	0.100023	0.0402356	0.0712798	0.0862803	0.0294233	0.111136	0.307104	0.85854	0.597995	-0.243207	11.1116	1.035	17.6191	1.34083	-7.22127	2.29332	2.80078	0.417653	-6.81289	0.909375	1.31347	0.819808	0.000373205	0.359137	6.09465e-05	0.251056	0.00195038	0.0835512	0.0487728	0.697646	0.00242598	1	0.00741744	1	0.00132143
Supragingival	SR	species	Lactobacillus helveticus	5.49117	0.897201	-0.078605	-0.152739	0.0556741	-0.0498384	0.191367	0.205804	-2.31463	-0.285234	5.18073	0.0863001	0.0405733	0.0458091	0.0869512	0.0294969	0.0325151	0.303486	0.862086	0.596324	1.05992	10.3963	-1.93736	-3.33425	0.640291	-1.68961	5.88547	0.678135	-2.68492	-0.478321	0.722875	1.07153	0.36696	0.00189914	0.148095	0.0445778	0.567532	0.189683	0.00978895	0.546308	0.074736	0.665117	1	0.0226472	0.988036	0.159877
Supragingival	SR	species	Lactobacillus johnsonii	-9.089	2.28777	-0.043548	0.803014	0.340222	0.0908594	0.152014	0.755847	-1.45762	0.848222	5.22306	0.253182	0.0397238	0.203195	0.0883882	0.0367762	0.417729	0.33196	0.831301	0.797025	-1.74017	9.03605	-1.09627	3.95194	3.84917	2.4706	0.363905	2.27692	-1.75342	1.06423	1.77634	2.7992	0.120014	1.79944e-05	0.304861	0.00422451	0.00488325	0.0386743	0.725358	0.0523221	0.117619	0.318287	1	0.000890783	1	0.0279873
Supragingival	SR	species	Lactobacillus paragasseri	-15.6868	2.74674	-0.0312167	0.802096	0.503807	0.138888	-0.160696	1.6615	0	0.724712	5.38733	0.224805	0.0415869	0.183405	0.0907985	0.036075	0.342376	0.332663	0.875972	0.805458	-2.91179	12.2183	-0.750637	4.37337	5.54863	3.84998	-0.469355	4.99455	0	0.899752	2.29263	3.20084	0.0436	0.000257606	0.494616	0.0119366	0.00516141	0.0183029	0.663257	0.00751937	1	0.419123	1	0.00534253	1	0.0599342
Supragingival	SR	species	Lactobacillus rhamnosus	-31.6407	1.78907	0.241581	1.66471	0.341677	0.105762	1.8847	1.70026	0	2.4732	5.3568	0.277231	0.0411142	0.253315	0.0910135	0.0446299	0.565328	0.320517	0.876138	1.04405	-5.90664	6.45336	5.87586	6.57169	3.75413	2.36976	3.33381	5.30474	0	2.36886	1.22907	2.34908	0.00411193	0.00296823	0.00419117	0.00277465	0.0198757	0.0768408	0.0290024	0.00606771	1	0.0769166	0.653796	0.0314633	0.578266	0.0200531
Supragingival	SR	species	Lancefieldella rimae	-4.98797	1.0229	0.0621179	0.154146	0.0763789	-0.0180926	-0.772507	0.0730204	-0.385433	1.35164	3.06745	0.326473	0.0263224	0.358383	0.0702872	0.0353937	0.372179	0.460682	0.710635	0.772968	-1.62609	3.13319	2.35989	0.430116	1.08667	-0.511182	-2.07563	0.158505	-0.542378	1.74863	0.363425	1.68238	0.111784	0.0032315	0.0232471	0.66942	0.283688	0.612034	0.0444004	0.874857	0.590567	0.0880262	1	0.032113	0.696227	1
Supragingival	SR	species	Limosilactobacillus fermentum	-12.0892	1.29542	0.0354937	0.961801	0.312828	0.0211287	0.76453	0.01724	0.604845	2.09317	5.01442	0.49745	0.0349833	0.399794	0.0918299	0.0493129	0.70699	0.43705	0.976706	1.10128	-2.41088	2.60411	1.01459	2.40574	3.4066	0.428462	1.08139	0.0394463	0.61927	1.90067	0.290566	2.30026	0.0235924	0.0152812	0.32002	0.0238617	0.00222984	0.671984	0.289846	0.968848	0.541341	0.0689344	1	0.0882613	1	0.096569
Supragingival	SR	species	Mogibacterium diversum	3.26176	-0.748396	0.0273985	0.072944	-0.100887	-0.0437847	-0.578648	0.236524	-0.297332	-0.0567108	4.36753	0.117672	0.0343577	0.105172	0.0745976	0.0310278	0.157117	0.292261	0.784888	0.648363	0.74682	-6.36001	0.797448	0.693571	-1.35241	-1.41114	-3.6829	0.809288	-0.378821	-0.0874675	-0.986093	-0.510698	0.465376	7.1156e-06	0.436188	0.497319	0.193961	0.176241	0.00184507	0.429531	0.70951	0.931322	1	0.000746264	1	0.873444
Supragingival	SR	species	Mogibacterium timidum	-4.26542	0.569487	0.0695957	0.466556	-0.0269957	-0.0116277	0.141139	1.29212	0.341605	0.176441	4.53372	0.16806	0.0358753	0.161106	0.0777311	0.0297322	0.208502	0.337194	0.770007	0.606574	-0.940823	3.38859	1.93993	2.89596	-0.347296	-0.391081	0.676918	3.83198	0.443639	0.290881	0.230006	0.908969	0.361701	0.0040515	0.0714276	0.011085	0.733194	0.701236	0.508763	0.00163294	0.663636	0.775126	1	0.0339046	0.853202	0.0568554
Supragingival	SR	species	Morococcus cerebrosus	-1.35996	-0.828151	0.0501458	-0.217992	-0.0203434	-0.0798375	1.59196	0.546923	0.730852	-1.35478	4.40718	0.263649	0.0357208	0.233799	0.0783544	0.0325412	0.169293	0.365169	0.800727	0.60344	-0.308579	-3.14111	1.40383	-0.932389	-0.259633	-2.45343	9.40358	1.49772	0.912735	-2.24509	-1.36072	-0.29558	0.760833	0.00514179	0.175708	0.362256	0.7978	0.0234462	8.80683e-09	0.149822	0.372254	0.036228	1	0.0389307	1	0.69396
Supragingival	SR	species	Natronoflexus pectinivorans	-2.40479	-0.338324	7.55308e-06	0.689849	-0.0351859	0.150262	-0.336934	0.151705	-1.71792	0	5.1324	0.0969009	0.0402258	0.0617667	0.0862033	0.0294404	0.033499	0.306306	0.854158	0.592706	-0.468551	-3.49144	0.000187767	11.1686	-0.408173	5.10394	-10.058	0.495273	-2.01125	0	-0.534064	-0.142584	0.659107	0.0174435	0.999857	0.000100394	0.700038	0.00375764	0.000166268	0.641403	0.100486	1	1	0.0945519	1	0.00177363
Supragingival	SR	species	Neisseria sp. KEM232	0.426964	0.946251	-0.0108315	-0.914706	0.00438024	0.117133	-2.9206	0.268193	0	0	5.34411	0.0952221	0.0419042	0.0627509	0.0894869	0.0300598	0.0327062	0.312241	0.886598	0.608119	0.0798943	9.93731	-0.258483	-14.5768	0.0489484	3.89668	-89.298	0.858931	0	0	0.753903	1.1386	0.943596	0.0099753	0.820204	0.00467331	0.965409	0.0599928	0.000125382	0.480889	1	1	1	0.0670172	1	0.0301239
Supragingival	SR	species	Neisseriaceae bacterium DSM 100970	-2.1493	0.609587	0.00748635	0.692916	0.00449652	0.0256296	0.943065	0.102217	-0.440763	1.75161	4.54327	0.105892	0.0355598	0.0875822	0.0775908	0.0282138	0.0695923	0.291456	0.771564	0.575165	-0.473073	5.75666	0.210529	7.91161	0.0579517	0.908407	13.5513	0.350713	-0.571259	3.04541	0.395684	0.823489	0.643452	4.96593e-05	0.836288	1.55817e-06	0.954606	0.379035	1.93574e-09	0.731025	0.57688	0.00872901	1	0.00197396	1	0.000128847
Supragingival	SR	species	Olsenella uli	-8.74565	0.969031	0.103253	0.941956	0.0113151	0.03947	-0.187705	0.648813	0.0473861	0.0027107	4.44427	0.300173	0.0344322	0.288811	0.0754026	0.0424727	0.438701	0.43406	0.707978	0.864416	-1.96785	3.22824	2.99874	3.26149	0.150062	0.929302	-0.427866	1.49476	0.0669316	0.00313588	0.362681	1.57538	0.0612571	0.00371877	0.00640924	0.00343382	0.882024	0.362384	0.672729	0.148573	0.947215	0.997525	1	0.0335745	0.578266	0.0237381
Supragingival	SR	species	Paraburkholderia metrosideri	4.00398	0.499468	0.00833575	1.03949	-0.0280138	-0.145818	0.249535	-0.135519	-0.560385	-1.98504	4.681	0.124743	0.0367753	0.129831	0.0796088	0.0284238	0.170282	0.308695	0.860659	0.570235	0.855369	4.00397	0.226667	8.00648	-0.351893	-5.13014	1.46542	-0.439005	-0.651112	-3.48109	0.247487	0.751449	0.409101	0.00174914	0.824498	3.72886e-06	0.731021	0.000249038	0.168511	0.668458	0.527246	0.00453722	1	0.0213934	1	0.000177867
Supragingival	SR	species	Paraburkholderia phenazinium	3.855	0.663399	0.0168891	0.581757	0.0246365	-0.21145	0.145717	0.222068	-0.488864	-3.00595	5.13633	0.0952438	0.040169	0.0911062	0.0866021	0.0296812	0.157498	0.309451	0.891784	0.602976	0.750535	6.96528	0.420451	6.38549	0.284479	-7.12403	0.925195	0.71762	-0.548186	-4.9852	0.471007	0.855792	0.494671	0.00223335	0.695761	0.00308678	0.790163	0.00205234	0.407229	0.512669	0.612721	0.00756939	1	0.0253645	1	0.021976
Supragingival	SR	species	Parapedobacter defluvii	0.915766	-1.42891	0.122141	0.793519	-0.217399	-0.0904982	-1.39802	-0.317677	0	1.17754	5.19721	0.101249	0.0406807	0.0702268	0.0871546	0.0299114	0.183165	0.309392	0.863251	0.60619	0.176204	-14.1128	3.00243	11.2994	-2.49441	-3.02554	-7.63256	-1.02678	0	1.94252	-1.63343	-1.22439	0.868695	0.000146317	0.0398463	0.000349616	0.0671668	0.0389507	0.00158247	0.362558	1	0.124018	1	0.00410549	0.742124	0.00416917
Supragingival	SR	species	Parapedobacter koreensis	-3.22392	-0.790815	0.0865549	0.699403	-0.0340775	-0.0386439	-0.712022	0.270039	0	1.27159	5.13053	0.0951439	0.0401984	0.0694992	0.0863308	0.0294923	0.131131	0.308376	0.854927	0.595979	-0.628381	-8.31178	2.15319	10.0635	-0.394731	-1.31031	-5.42984	0.875681	0	2.13361	-0.983006	-0.598624	0.557338	0.000411845	0.0839059	0.000165837	0.709317	0.247054	0.00287221	0.421272	1	0.0860101	1	0.00785801	0.872678	0.00247201
Supragingival	SR	species	Planobispora siamensis	0.594126	1.487	0.0515151	1.71086	0.118534	-0.348826	0.49916	1.00298	-0.377247	-8.70743	5.00315	0.145668	0.0391491	0.126662	0.0842939	0.0300687	0.11305	0.324211	0.834751	0.599217	0.11875	10.2081	1.31587	13.5073	1.40619	-11.601	4.41539	3.09362	-0.451928	-14.5313	1.19275	1.78125	0.908809	1.86747e-05	0.229672	2.86362e-06	0.202471	7.97573e-06	0.00309852	0.0174781	0.664992	1.74403e-06	1	0.000890783	1	0.000151772
Supragingival	SR	species	Porphyromonas uenonis	11.8459	-1.01336	0.0459704	0.562238	-0.0839168	-0.903508	10.961	3.19975	-1.00756	-19.7414	5.10204	0.156541	0.0402593	0.156142	0.0854163	0.0299805	0.053566	0.344878	0.854238	0.601884	2.32181	-6.47346	1.14186	3.60081	-0.982445	-30.1365	204.627	9.27792	-1.17948	-32.7993	-1.32957	-0.697147	0.0679006	0.00131079	0.30523	0.01553	0.370998	7.54618e-07	5.28907e-11	0.000244602	0.291266	4.95072e-07	1	0.0183897	1	0.0733449
Supragingival	SR	species	Prevotella enoeca	-14.5159	1.45983	-0.0180812	0.649351	0.435841	0.167273	-0.418901	1.25037	-0.346719	0.427893	5.14623	0.116064	0.0403998	0.0942133	0.0862315	0.0295616	0.0422373	0.322639	0.856207	0.597192	-2.82068	12.5778	-0.447556	6.89235	5.05432	5.65847	-9.91778	3.87546	-0.404948	0.716509	1.22538	1.69428	0.047795	0.000229959	0.677641	0.00232308	0.0072092	0.00480769	0.000580252	0.0179102	0.706237	0.513285	1	0.00498592	1	0.0173142
Supragingival	SR	species	Prevotella marshii	-10.1561	0.407091	0.024887	0.940879	0.233611	0.0472376	1.70527	0.4034	-1.42599	1.00638	4.73887	0.114341	0.0372075	0.102468	0.0802639	0.0319603	0.180267	0.309519	0.799758	0.673608	-2.14314	3.56032	0.668868	9.18217	2.91053	1.47801	9.45969	1.30331	-1.78302	1.49402	0.176122	0.638059	0.0553028	0.00447032	0.517371	1.72222e-06	0.0141756	0.167458	1.28416e-06	0.219088	0.102166	0.163292	1	0.036017	1	0.000128847
Supragingival	SR	species	Prevotella multiformis	-30.4033	-0.888808	0.203171	-0.7651	0.697448	0.00441594	-1.78121	-0.575649	3.44986	1.26843	5.13189	0.102361	0.0402988	0.0703428	0.0862436	0.0301254	0.131894	0.310007	0.857554	0.615986	-5.92438	-8.68303	5.04162	-10.8767	8.08695	0.146585	-13.5049	-1.85689	4.02291	2.05919	-1.09558	-0.682038	0.00406709	0.000968295	0.00727378	0.000405575	0.00127054	0.89055	0.000173971	0.136893	0.0158262	0.108552	0.653796	0.0144336	0.578266	0.0043968
Supragingival	SR	species	Prevotella nigrescens	-8.52509	1.38553	0.0467518	0.642244	0.159702	0.0605456	-0.53627	0.127639	0.0585148	0.755974	3.46717	0.46472	0.0334922	0.422331	0.075048	0.042431	0.424817	0.515288	0.761434	0.910537	-2.4588	2.98142	1.3959	1.52071	2.128	1.42692	-1.26235	0.247704	0.0768482	0.830251	0.446792	2.32426	0.018251	0.00481046	0.170258	0.136007	0.0393959	0.161175	0.213954	0.8056	0.939118	0.411206	1	0.0373929	1	0.362433
Supragingival	SR	species	Pseudomonas putida	4.28804	-0.750621	0.0126805	0.121434	-0.00561215	-0.141609	0.101409	0.244013	-1.46801	-3.19769	4.96615	0.104712	0.0389603	0.0778973	0.0836518	0.0290851	0.0816685	0.303124	0.839943	0.583782	0.863454	-7.16842	0.325472	1.5589	-0.0670894	-4.86877	1.24172	0.804991	-1.74775	-5.47754	-0.962139	-0.539102	0.416489	0.000182404	0.754337	0.162983	0.948387	0.00181682	0.254329	0.4473	0.124	0.000928389	1	0.00454966	1	0.415738
Supragingival	SR	species	Pseudopropionibacterium rubrum	3.02868	-1.56233	0.051265	0.654162	-0.146762	-0.0944981	0.723362	0.13828	0.771449	-1.66952	4.39161	0.413441	0.0357109	0.513652	0.080078	0.0462861	0.29663	0.62637	1.50953	0.936548	0.68965	-3.77885	1.43556	1.27355	-1.83273	-2.04161	2.4386	0.220764	0.511053	-1.78263	-2.39748	-0.72718	0.496091	0.000757843	0.162207	0.213294	0.0774971	0.0507144	0.0213424	0.826878	0.61332	0.0854931	1	0.0124652	1	0.49389
Supragingival	SR	species	Pseudoramibacter alactolyticus	-2.89304	0.89992	0.00702617	0.601454	0.121003	-0.0256988	-0.420198	1.14357	-1.47625	-0.922135	4.61822	0.230919	0.0361333	0.203335	0.0802425	0.0314792	0.303	0.367064	0.779678	0.63824	-0.626441	3.89713	0.194451	2.95794	1.50797	-0.816372	-1.38679	3.11547	-1.89342	-1.44481	0.433464	1.36638	0.541106	0.00161084	0.848616	0.0103814	0.153793	0.427961	0.187191	0.0075954	0.0791568	0.17052	1	0.0207668	1	0.0544167
Supragingival	SR	species	Rothia dentocariosa	1.37582	-1.10058	0.0111836	0.409401	-0.00591792	-0.00739299	-1.06465	0.519964	0.102797	0.257525	3.07649	0.42568	0.0288858	0.41389	0.0664724	0.0382476	0.385326	0.479001	1.23589	0.895447	0.447206	-2.58545	0.387168	0.989154	-0.0890282	-0.193293	-2.76299	1.08552	0.0831766	0.287594	-1.96045	-0.240702	0.65708	0.0133785	0.700635	0.32839	0.929493	0.847684	0.00853677	0.284034	0.934116	0.775106	1	0.0807788	1	0.655405
Supragingival	SR	species	Scardovia inopinata	6.60819	-1.53096	-0.00383165	0.903336	-0.0901159	-0.0421017	-2.01807	-1.25483	0	-0.186031	5.62846	0.344568	0.0465955	0.377495	0.0919206	0.0589331	0.75938	0.413836	0.907246	1.35568	1.17407	-4.44312	-0.0822322	2.39298	-0.980366	-0.714397	-2.65753	-3.03219	0	-0.137223	-2.22698	-0.834931	0.284854	0.00436119	0.937137	0.0538074	0.364766	0.501816	0.0376481	0.0230329	1	0.895343	1	0.035867	1	0.183329
Supragingival	SR	species	Schwartzia succinivorans	-6.7818	1.44823	0.0698975	0.570112	0.0348123	0.0163924	0.703741	-0.447596	-2.21791	1.01864	3.43133	0.326498	0.0291353	0.334164	0.0644715	0.0375374	0.456484	0.431792	0.609312	0.805664	-1.97643	4.43564	2.39907	1.70609	0.539964	0.436695	1.54165	-1.0366	-3.64002	1.26434	0.7887	2.10775	0.0558059	8.304e-05	0.0217391	0.0966065	0.592546	0.664941	0.131903	0.306835	0.000849247	0.214231	1	0.00264067	0.696227	0.279281
Supragingival	SR	species	Selenomonas lacticifex	-3.05348	0.465217	0.0123499	0.322502	0.0224392	0.078251	-0.235355	0.0657262	0	2.18396	5.02429	0.113262	0.0394395	0.0873393	0.0847405	0.0298832	0.153923	0.30157	0.838381	0.618912	-0.607743	4.10744	0.313135	3.69251	0.264799	2.61857	-1.52904	0.217947	0	3.5287	0.236428	0.694006	0.562548	0.00453044	0.763302	0.00773093	0.798792	0.034481	0.170101	0.833688	1	0.00961454	1	0.036017	1	0.0447485
Supragingival	SR	species	Streptococcus anginosus	-5.078	1.38604	0.0526467	1.04112	0.0724126	-0.0152468	-0.53905	-0.341629	0.35014	1.1643	3.68374	0.481507	0.0295662	0.464542	0.070058	0.0521596	0.460562	0.558525	0.67801	0.991938	-1.37849	2.87855	1.78064	2.24117	1.03361	-0.292312	-1.17042	-0.611664	0.516423	1.17376	0.413399	2.35869	0.175528	0.00631979	0.0823822	0.0304921	0.307377	0.771522	0.248592	0.544137	0.608334	0.247263	1	0.0449931	0.872678	0.116358
Supragingival	SR	species	Streptococcus pasteurianus	2.55391	-0.475252	-0.019768	0.0726949	-0.0168501	-0.00450612	0.216406	-0.469261	1.10526	0.894187	4.96209	0.120411	0.0387978	0.0724669	0.0835753	0.0294435	0.0647653	0.296969	0.975678	0.596596	0.514685	-3.94691	-0.509513	1.00315	-0.201615	-0.153043	3.34139	-1.58017	1.13281	1.49881	-0.718482	-0.232021	0.622621	0.00555394	0.626058	0.349199	0.845951	0.882683	0.012396	0.15808	0.294598	0.177598	1	0.0413942	1	0.677105
Supragingival	SR	species	Streptococcus pyogenes	-15.9712	-1.43665	0.172174	-1.45787	0.285303	0.100432	-0.643376	-2.14809	-2.02631	-2.2201	5.23479	0.0866995	0.0409998	0.0465465	0.0877902	0.0296746	0.0297374	0.305445	0.870704	0.599998	-3.05098	-16.5704	4.19938	-31.3207	3.24983	3.38444	-21.6352	-7.03266	-2.32721	-3.70017	-1.61178	-1.26151	0.0927286	0.00362217	0.0522975	0.00101782	0.0830583	0.0773135	0.00212956	0.0196258	0.145419	0.0659011	1	0.0335745	0.804706	0.00916042
Supragingival	SR	species	Streptococcus sinensis	0.183092	0.823509	-0.0370035	0.527023	0.0277339	0.0211389	0.94642	0.831906	-0.131433	1.07153	4.36768	0.318904	0.0351812	0.302373	0.0745762	0.0369602	0.320021	0.432202	1.13893	0.694233	0.0419198	2.58231	-1.0518	1.74296	0.371887	0.571938	2.95737	1.92481	-0.1154	1.54348	0.179323	1.46769	0.966941	0.0169979	0.304308	0.0953034	0.713535	0.573162	0.00727796	0.0672808	0.909175	0.136979	1	0.0945519	1	0.277193
Supragingival	SR	species	Streptococcus sp. I-G2	-1.17962	0.619084	0.019526	-0.338307	0.0137674	0.0111526	-0.0573131	-0.284023	-1.16409	0.619274	4.19963	0.185973	0.0332985	0.2372	0.074236	0.0382424	0.431933	0.348672	0.803613	0.839139	-0.280887	3.3289	0.586394	-1.42625	0.185454	0.291629	-0.13269	-0.814583	-1.44857	0.737988	0.243419	0.994749	0.781546	0.00318719	0.563862	0.168494	0.854652	0.773432	0.895702	0.424453	0.162226	0.468689	1	0.032113	1	0.422285
Supragingival	SR	species	Streptococcus sp. I-P16	-1.80456	0.65286	0.0219498	-0.177595	0.00639592	0.0565664	-0.770436	-0.445272	-0.394359	1.70948	4.07928	0.202193	0.0331339	0.241497	0.0733246	0.0286019	0.347967	0.366856	0.913508	0.555346	-0.442372	3.2289	0.662457	-0.735393	0.0872275	1.97771	-2.21411	-1.21375	-0.431698	3.07822	0.244431	1.06129	0.662539	0.00385985	0.514559	0.469868	0.93128	0.0606215	0.0374907	0.237714	0.670162	0.00549779	1	0.0335745	1	0.839428
Supragingival	SR	species	Streptococcus troglodytae	-7.18812	1.32302	0.0532193	-2.92713	0.16814	0.0742723	-0.0673081	-2.16223	0	0.251853	5.30793	0.162483	0.0414273	0.11904	0.0906711	0.0307026	0.143913	0.321196	0.871336	0.616789	-1.35422	8.14247	1.28464	-24.5895	1.8544	2.41909	-0.4677	-6.7318	0	0.408328	0.994799	1.65123	0.268641	0.00387355	0.289126	0.00014745	0.160721	0.0942459	0.671878	0.00669282	1	0.710429	1	0.0335745	1	0.00243326
Supragingival	SR	species	Syntrophococcus sucromutans	5.28639	-1.11204	-0.0282478	0.246611	-0.0983454	0.0142343	-0.0682545	-0.515994	0.229843	0.168348	3.84503	0.258524	0.0307339	0.276846	0.0680054	0.0351435	0.500879	0.383977	0.886912	0.718641	1.37486	-4.30149	-0.919108	0.890789	-1.44614	0.405034	-0.13627	-1.34382	0.25915	0.234259	-1.63426	-0.58982	0.179705	0.000175493	0.365621	0.380373	0.15886	0.688425	0.89255	0.189428	0.79735	0.81643	1	0.00454966	1	0.719073
Supragingival	SR	species	Treponema parvum	-0.639685	-0.774831	-0.0356289	-0.639502	-0.147663	0.32967	-0.891301	0.437518	1.22331	9.17724	5.083	0.191236	0.0398189	0.160355	0.085284	0.0310095	0.238338	0.349417	0.835384	0.598465	-0.125848	-4.05171	-0.894772	-3.98804	-1.73142	10.6313	-3.73966	1.25214	1.46436	15.3346	-1.16113	-0.388535	0.903391	0.00486029	0.400627	0.00526959	0.126987	1.42706e-05	0.00726603	0.250734	0.186508	1.20898e-06	1	0.0373929	1	0.0325169
Supragingival	SR	species	Vagococcus lutrae	-4.25833	0.55697	0.021974	0.844095	0.0753691	-0.00555645	1.23352	-0.0786269	0	0.728748	5.02218	0.0967409	0.0393546	0.0727966	0.084472	0.0291334	0.04078	0.302744	0.83965	0.586721	-0.847904	5.75734	0.558358	11.5953	0.892238	-0.190724	30.2481	-0.259715	0	1.24207	0.361554	0.752387	0.424532	0.000693169	0.594001	8.00208e-06	0.401894	0.854155	1.11324e-08	0.802557	1	0.254208	1	0.012246	1	0.000308846
Supragingival	SR	species	Veillonella caviae	-2.4141	0.498842	0.0116622	-0.0927191	0.061808	0.022294	0.0213156	-0.0269394	-0.768336	0.618675	3.5062	0.189472	0.0278605	0.185223	0.0623899	0.0297753	0.265612	0.318384	0.621935	0.585299	-0.688524	2.6328	0.418594	-0.500581	0.990672	0.748744	0.0802508	-0.0846128	-1.2354	1.05702	0.116108	0.881575	0.496413	0.0132541	0.678495	0.620319	0.329769	0.459842	0.936571	0.933131	0.226271	0.298939	1	0.0807788	1	0.980889
Supragingival	SR	species	[Clostridium] symbiosum	-2.78615	0.743162	-0.0230724	-0.88218	0.0499374	0.156803	-0.59672	0.289795	2.84813	-0.621655	5.13009	0.0993848	0.0401879	0.0820079	0.0862852	0.029711	0.0586221	0.30975	0.856486	0.600313	-0.5431	7.47763	-0.574113	-10.7573	0.578748	5.27761	-10.1791	0.935576	3.32537	-1.03555	0.542405	0.943919	0.615909	0.00171006	0.596632	0.000423379	0.593784	0.00618014	0.000524656	0.402458	0.0292317	0.358908	1	0.0213934	1	0.00448782
Supragingival	SR	species	[Eubacterium] minutum	-3.27775	1.03385	0.0381493	0.17711	0.02305	-0.0102738	-0.46958	1.78145	-0.809083	0	5.10789	0.115174	0.0400723	0.0844225	0.0854939	0.0297219	0.057696	0.317212	0.84625	0.591562	-0.641702	8.97647	0.952011	2.0979	0.26961	-0.345663	-8.13886	5.61596	-0.95608	0	0.801203	1.26651	0.544786	0.000106836	0.37785	0.0807118	0.796493	0.741393	0.000184912	0.00136075	0.375951	1	1	0.00318506	1	0.246792
Supragingival	SR	genus	Aggregatibacter	4.62982	-1.37835	-0.0435457	-0.950806	-0.0384784	0.0407431	0.783517	-0.246613	-0.224678	-1.38359	3.51325	0.399057	0.0278858	0.375335	0.0792557	0.0770361	0.739363	0.495694	0.843191	1.81874	1.31782	-3.45401	-1.56157	-2.53322	-0.485497	0.528883	1.05972	-0.497511	-0.266461	-0.760739	-2.18444	-0.572253	0.194881	0.00129665	0.126076	0.0152223	0.629908	0.599738	0.295475	0.621486	0.79122	0.451166	1	0.0142078	1	0.118469
Supragingival	SR	genus	Alkalitalea	-3.59842	-0.728168	0.0166113	-0.165828	0.00382256	0.142765	-0.123976	0.313129	0.240097	2.28218	3.96255	0.187242	0.03186	0.175853	0.0697448	0.0283399	0.170238	0.326456	0.941141	0.573435	-0.908106	-3.88891	0.521384	-0.942988	0.0548078	5.03761	-0.728251	0.959175	0.255113	3.97984	-1.1064	-0.349939	0.373663	0.000790489	0.607309	0.355928	0.956786	4.81006e-05	0.474141	0.347894	0.801006	0.000633511	1	0.0101394	1	0.776966
Supragingival	SR	genus	Aminipila	2.38064	-0.936874	0.0120559	-0.242863	-0.0238016	-0.0274351	-1.03492	1.37952	0.478649	0.508547	4.42773	0.220736	0.0346433	0.264715	0.0832728	0.0309474	0.20183	0.409347	0.722685	0.600274	0.537666	-4.24432	0.348001	-0.917452	-0.285827	-0.886505	-5.12768	3.37005	0.66232	0.847192	-1.38276	-0.490988	0.59705	0.000438655	0.731666	0.370405	0.778104	0.386429	5.98242e-05	0.0032149	0.51572	0.407433	1	0.00785193	1	0.785671
Supragingival	SR	genus	Aureibacter	-10.4897	0.602306	0.0467661	-0.220152	0.130481	0.19835	-0.706049	0.541621	3.9478	-2.29513	4.67281	0.221984	0.0368004	0.251325	0.0784133	0.0339979	0.198542	0.391222	1.15687	0.684902	-2.24484	2.71328	1.27081	-0.875967	1.66402	5.83419	-3.55617	1.38443	3.4125	-3.35104	0.153898	1.05071	0.0414554	0.0168135	0.224509	0.395829	0.118322	4.33667e-05	0.00316198	0.187897	0.00420701	0.0047541	1	0.0940503	1	0.805153
Supragingival	SR	genus	Bifidobacterium	-2.68245	1.05565	0.0496417	0.00678233	-0.004856	-0.0125744	-0.0536044	-0.00881155	-1.08005	1.72479	3.09391	0.396411	0.0281916	0.384992	0.0634121	0.0499924	0.476266	0.488099	0.721544	1.12987	-0.867009	2.66302	1.76087	0.0176168	-0.0765785	-0.251526	-0.112551	-0.0180528	-1.49686	1.52654	0.2549	1.8564	0.39124	0.0111961	0.0861005	0.986034	0.93935	0.802728	0.910964	0.985689	0.142481	0.134945	1	0.0691069	1	1
Supragingival	SR	genus	Campylobacter	1.92204	-0.5275	-0.00510954	-0.109472	-0.0387485	0.0186851	0.341529	-0.2459	-0.593679	0.0888003	2.21041	0.214265	0.0189683	0.191504	0.0454296	0.0320651	0.3946	0.318657	0.423104	0.678926	0.869539	-2.46191	-0.269372	-0.571641	-0.852934	0.582723	0.865507	-0.771674	-1.40315	0.130795	-0.960315	-0.0946854	0.389615	0.0181144	0.788994	0.570686	0.398651	0.563271	0.391797	0.444732	0.1681	0.896577	1	0.0982569	1	1
Supragingival	SR	genus	Colibacter	12.379	-1.00088	0.0516647	-0.137731	-0.373568	-0.182679	-0.830024	-0.0897843	-0.865522	1.40737	4.54936	0.276168	0.0387024	0.296122	0.07783	0.0418027	0.530107	0.439264	0.80383	0.897227	2.72104	-3.62417	1.33492	-0.465115	-4.79979	-4.37002	-1.56577	-0.204397	-1.07675	1.56858	-1.55874	-0.44302	0.0157783	0.00249871	0.20181	0.64853	0.000233983	0.000548911	0.138253	0.840791	0.298606	0.137596	0.864403	0.020845	1	1
Supragingival	SR	genus	Desulfovibrio	-8.41364	-0.878885	-0.0608416	-0.239374	0.283468	0.313037	-1.23269	1.06798	0.682271	2.51265	5.25244	0.245379	0.0405975	0.205146	0.0881296	0.0357909	0.20958	0.404748	0.826145	0.700873	-1.60185	-3.58175	-1.49865	-1.16685	3.21649	8.74628	-5.88172	2.63864	0.825849	3.58503	-1.37455	-0.38322	0.160307	0.0116186	0.184619	0.287545	0.0182176	0.000123651	0.00107047	0.0386105	0.440484	0.0115729	1	0.0693244	1	0.658768
Supragingival	SR	genus	Eggerthia	17.1369	-1.08197	-0.015452	0.628874	0.0378027	-0.601008	-0.54626	1.81829	-2.40935	-2.792	5.04487	0.211055	0.0405162	0.186965	0.0860977	0.0316588	0.270962	0.379435	1.04187	0.639742	3.39688	-5.12649	-0.381377	3.36358	0.439068	-18.9839	-2.016	4.79211	-2.31253	-4.36426	-1.5083	-0.655639	0.0193163	0.00368694	0.718592	0.0200294	0.678938	7.47392e-06	0.0998784	0.00491776	0.06869	0.00726111	0.864403	0.028694	1	0.137895
Supragingival	SR	genus	Enterocloster	-23.5729	2.69301	0.143369	0.0725711	0.20771	0.378319	-1.91365	-0.648617	0	0	5.13396	0.109065	0.0406268	0.0790432	0.0871199	0.0305684	0.0541078	0.317917	0.845121	0.630538	-4.59156	24.6919	3.52892	0.91812	2.38418	12.3761	-35.3673	-2.04021	0	0	2.4727	2.91332	0.00588526	2.03203e-06	0.016759	0.400677	0.0628385	6.10195e-05	3.40079e-07	0.0968432	1	1	0.864403	0.000224551	0.999953	0.805856
Supragingival	SR	genus	Faecalimonas	8.70324	-2.24865	-0.0172946	0.30317	-0.153135	-0.0354728	-1.22123	-0.291999	0	-1.38788	4.96531	0.191298	0.0393506	0.181957	0.0848919	0.0308611	0.0914839	0.359897	0.823042	0.622413	1.75281	-11.7547	-0.4395	1.66617	-1.80388	-1.14943	-13.3491	-0.81134	0	-2.22983	-2.63507	-1.86223	0.117729	2.50895e-06	0.67193	0.134242	0.108905	0.283579	9.48244e-07	0.44064	1	0.0563115	1	0.000224551	1	0.453382
Supragingival	SR	genus	Flaviflexus	-0.421244	-0.930855	0.0365275	1.08765	0.0591572	-0.145335	1.32625	0.504039	-2.27077	NA	4.78296	0.203336	0.0384159	0.173784	0.0822244	0.0304497	0.112269	0.353748	0.802481	NA	-0.0880719	-4.57792	0.950842	6.2586	0.71946	-4.77295	11.8131	1.42485	-2.82969	NA	-1.34159	-0.520117	0.931402	0.000793029	0.362109	6.18526e-05	0.486862	0.000577932	1.36671e-07	0.181949	0.0163813	1	1	0.0101394	1	0.00158166
Supragingival	SR	genus	Ihubacter	5.80267	2.39183	0.165301	2.92826	0.140027	-0.935583	0.226606	2.08473	0	0	5.22973	0.140509	0.0413087	0.0969933	0.0886147	0.0310864	0.0886054	0.326141	0.851522	0.627594	1.10955	17.0226	4.00161	30.1903	1.58017	-30.0963	2.55747	6.3921	0	0	2.108	2.67566	0.329401	6.9842e-05	0.0161085	7.16986e-06	0.189219	7.25959e-06	0.0628062	0.00307498	1	1	1	0.00230456	0.999953	0.000588471
Supragingival	SR	genus	Kingella	3.85707	-1.62896	0.00827457	-0.602957	-0.0923116	0.0128444	-0.391568	-0.00507326	-0.0341602	-0.0766469	2.9455	0.386617	0.0252933	0.39778	0.0685687	0.0434943	0.483104	0.448174	1.53364	0.874929	1.30948	-4.21338	0.327144	-1.51581	-1.34626	0.295312	-0.810524	-0.0113198	-0.022274	-0.0876036	-2.40993	-0.847998	0.197663	0.000134555	0.745223	0.137241	0.185614	0.769246	0.422319	0.991023	0.982337	0.930618	1	0.00301067	1	0.454707
Supragingival	SR	genus	Lachnoanaerobaculum	1.2579	-0.944312	0.00778655	-0.263646	-0.0575994	0.0600301	-0.0899489	-0.381606	-0.367536	-0.0714311	2.33164	0.270299	0.0200412	0.242731	0.0510387	0.0307546	0.358188	0.353642	0.493554	0.58395	0.539493	-3.49359	0.388527	-1.08616	-1.12855	1.95191	-0.251122	-1.07907	-0.744673	-0.122324	-1.49032	-0.398308	0.592464	0.00115734	0.699637	0.283751	0.26565	0.057802	0.802974	0.286863	0.460717	0.90324	1	0.0138109	1	0.658768
Supragingival	SR	genus	Lachnoclostridium	-7.28961	0.856774	0.0226416	-0.921071	0.00549657	0.327716	-2.02834	-0.165769	2.55597	-2.08222	4.72714	0.115947	0.0374402	0.0977056	0.0809721	0.029489	0.0772512	0.308897	0.784161	0.601073	-1.54207	7.38935	0.60474	-9.427	0.0678822	11.1132	-26.2564	-0.536647	3.2595	-3.46417	0.62256	1.09099	0.154083	2.34393e-05	0.558823	2.72253e-06	0.947217	5.99334e-07	1.4794e-10	0.603245	0.00858146	0.00608011	1	0.00133505	1	0.000487333
Supragingival	SR	genus	Lacrimispora	-0.232859	1.05394	0.0115503	1.32154	0.175274	-0.248951	1.23899	1.24021	-0.143002	-5.9955	4.9564	0.126578	0.0394661	0.0972619	0.0844054	0.0300879	0.191525	0.322383	0.823026	0.619503	-0.0469815	8.32645	0.292664	13.5875	2.07657	-8.27414	6.46905	3.84702	-0.173751	-9.67791	0.798256	1.30963	0.964053	0.000162863	0.779636	9.86265e-06	0.0831283	0.000168691	0.000647528	0.00848935	0.867775	6.97868e-05	1	0.00323917	1	0.000588471
Supragingival	SR	genus	Microbacter	-3.07166	-0.643101	0.0193612	-0.115883	0.00698172	0.107965	-0.0783832	0.211408	0.368869	1.21229	4.11672	0.173571	0.0330093	0.167407	0.0715783	0.0290665	0.164907	0.328754	0.930038	0.585324	-0.746144	-3.70511	0.586537	-0.692221	0.0975396	3.71442	-0.475318	0.643058	0.396617	2.07114	-0.993715	-0.292487	0.464261	0.00140045	0.564077	0.496757	0.923269	0.00137041	0.63971	0.527491	0.69585	0.0514981	1	0.0142078	1	0.918855
Supragingival	SR	genus	Micromonospora	2.06771	-0.519556	-0.0218182	-0.0736305	0.0147209	-0.00813271	0.40204	0.187145	0.121987	0.0976725	3.94306	0.148219	0.0313977	0.131025	0.0689985	0.0302629	0.175631	0.292124	0.708162	0.620805	0.524393	-3.50532	-0.694899	-0.561958	0.213352	-0.268736	2.28911	0.640636	0.172258	0.157332	-0.818959	-0.220153	0.605249	0.00199844	0.494393	0.579826	0.833017	0.790637	0.0320372	0.528376	0.864809	0.876418	1	0.0188274	1	1
Supragingival	SR	genus	Morococcus	0.448677	-1.07596	0.0340633	-0.68304	-0.0380552	-0.0762672	1.93819	0.523879	0.477929	-1.54086	4.32095	0.26636	0.0356313	0.233673	0.0770558	0.0331151	0.166318	0.373093	0.81617	0.617475	0.103838	-4.0395	0.955994	-2.92306	-0.493866	-2.30309	11.6535	1.40415	0.585576	-2.49541	-1.61401	-0.537914	0.918332	0.00064145	0.350489	0.00840943	0.626781	0.0321406	2.27759e-10	0.175612	0.56471	0.0214425	1	0.0101394	1	0.0728827
Supragingival	SR	genus	Natronoflexus	-1.16226	-0.567747	-0.0164558	0.313075	-0.0466578	0.169198	-0.040444	-0.0768685	-1.79048	0	5.07558	0.101872	0.0401747	0.0580656	0.0858817	0.0302276	0.0334934	0.311835	0.834282	0.617632	-0.228991	-5.57311	-0.409606	5.39175	-0.54328	5.59748	-1.20752	-0.246504	-2.14614	0	-0.773529	-0.361964	0.827947	0.00256196	0.699053	0.00296199	0.610272	0.00251318	0.28123	0.815093	0.0846575	1	1	0.020845	1	0.032558
Supragingival	SR	genus	Nesterenkonia	0.282201	-0.799455	0.00340992	0.91201	0.126241	-0.179426	1.93645	1.09498	-1.80344	NA	4.64774	0.260945	0.0378572	0.217051	0.081377	0.0311417	0.157772	0.369543	0.778341	NA	0.0607179	-3.06369	0.0900732	4.20182	1.55131	-5.7616	12.2738	2.96305	-2.31702	NA	-1.32656	-0.272346	0.952386	0.00788026	0.929421	0.000770074	0.141668	3.75653e-05	3.17401e-09	0.00967328	0.0350506	1	1	0.0532549	1	0.0125312
Supragingival	SR	genus	Parapedobacter	-0.98081	-1.01457	0.0768602	0.227966	-0.0963516	-0.014023	-0.647282	-0.351468	0	1.30075	5.03352	0.108706	0.0397766	0.0757828	0.0853256	0.0311054	0.216576	0.317767	0.827777	0.643522	-0.194855	-9.33309	1.9323	3.00814	-1.12922	-0.450821	-2.9887	-1.10605	0	2.0213	-1.23415	-0.794979	0.851937	8.5733e-05	0.10152	0.0237573	0.301919	0.667952	0.0243611	0.311068	1	0.0897389	1	0.00230456	1	0.147183
Supragingival	SR	genus	Peptoanaerobacter	2.17036	-1.13318	-0.0525883	-0.600876	-0.0636242	0.169562	0.386436	-0.545529	0.971626	0	4.38782	0.32513	0.0393116	0.325966	0.0772022	0.0315895	0.366608	0.481277	0.868523	0.638971	0.494634	-3.48531	-1.33773	-1.84337	-0.824124	5.36769	1.05409	-1.1335	1.11871	0	-1.78994	-0.476415	0.626248	0.00233312	0.195999	0.0801455	0.419589	2.96939e-05	0.304412	0.270408	0.276521	1	1	0.020845	1	0.305235
Supragingival	SR	genus	Planobispora	0.182967	1.11863	0.035125	1.00924	0.106317	-0.260512	0.854762	0.866419	-0.303786	-7.39791	4.93168	0.139581	0.0390139	0.110259	0.0836788	0.0305717	0.101435	0.32315	0.812079	0.619868	0.0371003	8.0142	0.90032	9.15342	1.27054	-8.52134	8.42672	2.68116	-0.374084	-11.9347	0.836676	1.40058	0.971441	9.01226e-05	0.397864	3.8211e-05	0.244489	6.07789e-05	6.53152e-05	0.0314861	0.719415	6.59559e-06	1	0.00230456	1	0.00158166
Supragingival	SR	genus	Pseudopropionibacterium	2.29126	-1.20528	-0.00108353	0.104692	-0.101351	0.0301325	1.27304	0.0645346	-0.0127896	-0.81612	3.68389	0.394414	0.0324248	0.483331	0.0719107	0.0588461	0.509203	0.592922	1.34326	1.29359	0.621967	-3.05587	-0.0334168	0.216606	-1.40941	0.512057	2.50007	0.108842	-0.0095213	-0.630897	-2.002	-0.408562	0.537678	0.00409144	0.973517	0.829674	0.166847	0.611575	0.0168507	0.913901	0.992453	0.531884	1	0.0305153	1	1
Supragingival	SR	genus	Pseudoramibacter	-0.745395	0.613723	-0.0224585	0.0251513	0.104944	0.00144215	-0.0631439	0.921147	-1.55484	-1.00078	4.51951	0.219086	0.0358722	0.188629	0.0789831	0.0316506	0.252455	0.362469	0.754823	0.647946	-0.164928	2.80129	-0.626068	0.133338	1.32869	0.0455646	-0.25012	2.54131	-2.05988	-1.54455	0.171169	1.05628	0.871358	0.0141444	0.541344	0.895824	0.205203	0.964301	0.806128	0.02351	0.0585071	0.144756	1	0.0816728	1	1
Supragingival	SR	genus	Schaalia	5.95211	-0.581632	-0.0236898	-0.227642	-0.0799549	-0.0283946	-0.213214	-0.120023	-0.339083	-0.856533	2.34424	0.208726	0.0182666	0.18918	0.0462132	0.0307104	0.259672	0.294532	0.753979	0.65046	2.53903	-2.78657	-1.29689	-1.20331	-1.73013	-0.924592	-0.821088	-0.407505	-0.449725	-1.31681	-1.00326	-0.160004	0.0150062	0.00803287	0.20192	0.235758	0.0911287	0.360588	0.416345	0.685757	0.655278	0.195215	0.864403	0.0532549	1	0.611605
Supragingival	SR	genus	Schwartzia	-5.14412	1.14793	0.0510362	0.0751033	0.0143197	0.0393581	0.985717	-0.545463	-2.38792	0.876236	3.23059	0.311152	0.0279922	0.312649	0.0606752	0.0359334	0.423553	0.414529	0.560814	0.768299	-1.59232	3.68928	1.82323	0.240216	0.236006	1.09531	2.32726	-1.31586	-4.25795	1.14049	0.519401	1.77646	0.120058	0.00073845	0.0765812	0.811525	0.814766	0.280656	0.0256912	0.196538	0.000141067	0.261614	1	0.0101394	1	1
Supragingival	SR	genus	Streptomyces	2.23299	-0.588436	-0.0174908	-0.164933	0.00169474	-0.00894937	0.465849	-0.112819	0.136777	0.151443	2.69309	0.197802	0.021712	0.168125	0.0497158	0.0306529	0.230112	0.303057	0.567071	0.653195	0.829154	-2.97488	-0.805583	-0.981014	0.0340885	-0.291959	2.02445	-0.372271	0.241199	0.231849	-0.987995	-0.188876	0.412335	0.00513791	0.425631	0.332957	0.97299	0.771949	0.0501873	0.711815	0.810732	0.817933	1	0.0367874	1	0.735795
Supragingival	SR	genus	Syntrophococcus	6.79028	-1.36577	-0.0440785	-0.222583	-0.114561	0.0240914	0.386198	-0.609454	-0.0193302	0.298107	3.78469	0.276381	0.0303937	0.284248	0.0685931	0.037256	0.548552	0.40001	0.927654	0.780139	1.79415	-4.94164	-1.45025	-0.78306	-1.67016	0.646646	0.704033	-1.5236	-0.0208377	0.38212	-1.92406	-0.807485	0.0832226	2.98335e-05	0.157719	0.43994	0.105649	0.522947	0.487028	0.138441	0.983518	0.705158	1	0.00133505	1	0.855971
Supragingival	SR	genus	Vagococcus	-2.77573	0.379937	0.00741442	0.369471	0.0529604	0.0143338	1.54152	0.0169365	0	0.754643	4.96935	0.10761	0.0393751	0.0720732	0.0841293	0.0299498	0.0440624	0.309899	0.819353	0.612259	-0.55857	3.53068	0.188302	5.12633	0.629512	0.478596	34.9849	0.0546516	0	1.23255	0.162564	0.597309	0.593864	0.00958903	0.855983	0.00135917	0.549001	0.646813	4.04487e-09	0.957943	1	0.25753	1	0.0613013	1	0.0202743
Supragingival	SR	genus	Neisseriaceae (genus-level)	-0.712744	0.446052	-0.00770325	0.330597	-0.016434	0.0405211	1.35148	0.0106388	-0.718601	1.72466	4.47629	0.112692	0.0354686	0.0848533	0.0770924	0.029027	0.0686952	0.297348	0.753527	0.599533	-0.159226	3.95814	-0.217185	3.8961	-0.213173	1.39598	19.6735	0.035779	-0.95365	2.87667	0.218414	0.673691	0.875765	0.00142872	0.831197	0.00161408	0.834265	0.184465	1.34398e-11	0.971964	0.356438	0.0121911	1	0.0142078	1	0.0206372
Supragingival	SR	family	Actinomycetaceae	3.91471	-0.888306	-0.0093351	0.0425041	-0.0187687	-0.0697109	0.49023	-0.184376	-0.210154	0.00209567	2.42988	0.283845	0.0187877	0.258844	0.0503079	0.0340405	0.281268	0.378968	0.5114	0.682219	1.61107	-3.12954	-0.496873	0.164208	-0.373077	-2.04788	1.74293	-0.486521	-0.410938	0.00307185	-1.46167	-0.314939	0.114837	0.00322083	0.621933	0.870375	0.711013	0.0470129	0.0888422	0.629188	0.683258	0.997564	1	0.0220503	1	1
Supragingival	SR	family	Burkholderiaceae	2.43588	-1.47863	0.0143961	-0.408651	-0.00889278	-0.101556	2.00408	-0.325152	-0.154984	-3.09289	4.17714	0.519614	0.0234068	0.450718	0.0819951	0.0718631	0.598374	0.502855	1.21266	1.23718	0.583146	-2.84564	0.61504	-0.906667	-0.108455	-1.41319	3.34921	-0.646612	-0.127805	-2.49994	-2.52825	-0.429012	0.562989	0.00688937	0.541927	0.369881	0.914164	0.165148	0.0017473	0.521487	0.898928	0.016515	1	0.0337527	1	1
Supragingival	SR	family	Campylobacteraceae	1.07388	-0.827629	0.0109794	0.0742055	-0.0263304	-0.0122216	0.841812	-0.414328	-0.192232	0.0330967	2.22621	0.236936	0.0182661	0.199737	0.0444423	0.0347848	0.406438	0.328162	0.437639	0.694331	0.48238	-3.49305	0.601083	0.371516	-0.592462	-0.351349	2.0712	-1.26257	-0.439247	0.047667	-1.30624	-0.349018	0.632101	0.00115914	0.551094	0.712166	0.556795	0.727125	0.0446737	0.213876	0.662789	0.962213	1	0.0127309	1	1
Supragingival	SR	family	Carnobacteriaceae	2.08179	-0.933011	-0.00732887	-0.447775	-0.00945505	0.00593778	0.620779	-0.529741	-0.121017	-0.480739	2.63973	0.303961	0.0202429	0.268811	0.0538958	0.0342712	0.333854	0.392797	0.483714	0.643114	0.788639	-3.06951	-0.362046	-1.66576	-0.175432	0.173259	1.85943	-1.34864	-0.250182	-0.747519	-1.54701	-0.31901	0.434859	0.00379377	0.719177	0.103384	0.861604	0.863301	0.0701518	0.184856	0.803696	0.459017	1	0.0241175	1	0.657229
Supragingival	SR	family	Corynebacteriaceae	5.91613	-1.35185	-0.0326816	-0.0639826	-0.0805289	-0.0193637	1.15988	-1.05184	-1.26082	-0.346113	3.89084	0.492199	0.0290352	0.434491	0.0767278	0.079775	0.784159	0.511471	0.963123	1.79362	1.52053	-2.74656	-1.12559	-0.147259	-1.04954	-0.242729	1.47914	-2.0565	-1.30909	-0.19297	-2.3461	-0.357613	0.136054	0.00890507	0.266887	0.88365	0.300077	0.809426	0.146745	0.0461363	0.197793	0.847935	1	0.0396276	1	1
Supragingival	SR	family	Desulfovibrionaceae	-9.30878	-1.1171	-0.0587838	-0.0322073	0.323697	0.289418	-0.6286	0.971136	1.17628	2.32175	5.31582	0.257122	0.0403024	0.207401	0.0881003	0.0386983	0.212503	0.409218	0.838357	0.725787	-1.75115	-4.34465	-1.45857	-0.15529	3.67419	7.47883	-2.95807	2.37315	1.40308	3.19895	-1.63649	-0.597717	0.130483	0.00485072	0.194963	0.881685	0.0104023	0.00029511	0.0253463	0.0552823	0.210167	0.0186248	1	0.0279913	0.963985	1
Supragingival	SR	family	Enterobacteriaceae	0.511547	-0.965919	0.0106456	0.148166	0.0254543	-0.0249271	0.298222	-0.144247	1.47519	-0.568022	2.94392	0.278399	0.0222279	0.281406	0.0535689	0.0465504	0.418179	0.395118	0.819681	0.93431	0.173764	-3.46954	0.478932	0.52652	0.475169	-0.535486	0.713143	-0.365073	1.79971	-0.607959	-1.52829	-0.403552	0.86295	0.00128739	0.634662	0.601509	0.637317	0.595354	0.480003	0.717029	0.0796462	0.546739	1	0.0127309	1	1
Supragingival	SR	family	Enterococcaceae	-0.44011	-0.534531	0.00181135	0.522294	0.0346403	-0.0530403	2.12588	-0.0127088	0.555761	0.231698	4.6423	0.170126	0.0359779	0.122328	0.0772238	0.0329252	0.0612638	0.321667	0.767977	0.627856	-0.0948042	-3.14198	0.0503463	4.26962	0.448571	-1.61093	34.7004	-0.0395092	0.723669	0.36903	-0.878184	-0.190877	0.925814	0.00720564	0.960558	0.000777985	0.660606	0.129503	5.57686e-15	0.969042	0.481187	0.717627	1	0.0337527	1	0.0115401
Supragingival	SR	family	Flavobacteriaceae	0.151135	-1.0292	0.00761221	-0.145492	-0.0168575	0.0150652	1.39813	-0.384029	-0.738442	0.175693	2.9872	0.383381	0.0252919	0.333568	0.0652887	0.0448484	0.396293	0.433756	0.960324	0.861006	0.0505941	-2.68455	0.300975	-0.436169	-0.2582	0.335913	3.52802	-0.885357	-0.768951	0.204055	-1.80363	-0.254775	0.959895	0.0104316	0.764955	0.665003	0.797544	0.738649	0.00104788	0.381127	0.446329	0.83932	1	0.04421	1	1
Supragingival	SR	family	Glycomycetaceae	1.06225	-0.787369	0.000863057	-0.0634304	0.0253186	-0.0394161	0.784459	-0.10124	0.864705	0.0476625	2.19307	0.221604	0.0173087	0.179336	0.0407799	0.0306349	0.22789	0.308995	0.656713	0.593858	0.484365	-3.55305	0.0498625	-0.353696	0.62086	-1.28664	3.44227	-0.327644	1.31672	0.0802591	-1.23501	-0.339729	0.630704	0.00097464	0.960474	0.725379	0.538128	0.205438	0.00134098	0.744848	0.195246	0.936422	1	0.0123919	1	1
Supragingival	SR	family	Intrasporangiaceae	3.07368	-0.450614	-0.0198838	-0.500289	0.00581769	-0.0347903	0.601611	0.16592	-0.617598	-0.0512051	4.97497	0.139241	0.0385436	0.0863674	0.0833417	0.0335804	0.0946616	0.314433	0.823576	0.652858	0.61783	-3.23621	-0.515878	-5.79257	0.0698052	-1.03603	6.35539	0.52768	-0.749898	-0.0784323	-0.731881	-0.169346	0.556246	0.0143281	0.62183	0.000668598	0.946301	0.334647	0.000383247	0.614028	0.477757	0.939679	1	0.0554435	1	0.0115401
Supragingival	SR	family	Lachnospiraceae	0.598094	-0.647338	0.0250561	-0.00875467	-0.0468434	0.00299172	0.312941	-0.34575	0.471853	0.255021	2.27761	0.244617	0.0180816	0.20236	0.0453339	0.0386956	0.261291	0.304834	0.550041	0.704118	0.262597	-2.64633	1.38572	-0.0432627	-1.0333	0.0773141	1.19767	-1.13422	0.857852	0.362185	-1.14147	-0.153212	0.794176	0.0114889	0.173323	0.965702	0.307521	0.93875	0.237923	0.263289	0.395961	0.719074	1	0.0464778	0.907398	1
Supragingival	SR	family	Micrococcaceae	-0.401959	-0.95297	0.0098181	-0.219652	0.0412781	0.0041002	0.203404	0.0983158	1.53225	0.0661615	2.549	0.321454	0.0207592	0.312984	0.0542095	0.0401581	0.307499	0.410445	0.596915	0.78959	-0.157693	-2.96456	0.472952	-0.701799	0.761455	0.102101	0.661479	0.239534	2.56695	0.0837922	-1.60231	-0.303633	0.875473	0.00503215	0.638756	0.48677	0.450743	0.919174	0.512006	0.811885	0.0140068	0.933629	1	0.0279913	1	1
Supragingival	SR	family	Micromonosporaceae	1.37738	-0.80262	-0.00625496	0.069882	0.02775	-0.0430952	0.848632	0.0564765	0.518914	0.00363077	4.0024	0.162275	0.0309065	0.128782	0.0685353	0.03302	0.153755	0.300773	0.707658	0.632983	0.344139	-4.94606	-0.202383	0.54264	0.404901	-1.30512	5.51936	0.187771	0.733283	0.00573597	-1.13041	-0.474825	0.73401	6.00399e-05	0.841477	0.592833	0.68946	0.205337	1.51285e-05	0.852777	0.471128	0.995475	1	0.00267178	1	1
Supragingival	SR	family	Moraxellaceae	-0.0116057	-0.819559	0.00531669	-0.250739	0.111696	-0.0419078	-0.223364	-0.21272	-0.245148	-1.62774	4.42155	0.187825	0.0344593	0.159904	0.0752348	0.0322898	0.36269	0.34653	0.769364	0.62381	-0.0026248	-4.36341	0.154289	-1.56806	1.48464	-1.29787	-0.615854	-0.613856	-0.318638	-2.60935	-1.19897	-0.440152	0.997936	0.000423154	0.879199	0.135291	0.155946	0.211668	0.546149	0.547438	0.753883	0.0183223	1	0.00753214	1	0.678335
Supragingival	SR	family	Mycoplasmataceae	4.10032	-1.02552	0.0216863	0.122592	-0.111384	-0.064466	-0.0801227	0.344176	1.27426	0.604597	4.05616	0.338508	0.0331906	0.303982	0.0701104	0.0373417	0.505801	0.452345	0.863636	0.713215	1.01089	-3.02953	0.653388	0.403286	-1.58869	-1.72638	-0.158407	0.760871	1.47546	0.847706	-1.7093	-0.341734	0.321386	0.00547763	0.519243	0.690035	0.124218	0.0961446	0.87536	0.45358	0.152097	0.404338	1	0.028677	1	1
Supragingival	SR	family	Pasteurellaceae	1.35946	-1.32353	-0.00717132	-0.459336	-0.00727875	0.0383553	0.746687	-0.443597	0.272433	-1.08901	3.361	0.397307	0.0225355	0.348349	0.0674271	0.0513456	0.422441	0.445658	0.63617	0.866156	0.404481	-3.33126	-0.318223	-1.31861	-0.10795	0.747001	1.76755	-0.995375	0.428239	-1.25729	-2.12609	-0.520972	0.687962	0.00183815	0.751931	0.194619	0.914562	0.459326	0.0845776	0.325392	0.670719	0.215765	1	0.0148723	1	0.787321
Supragingival	SR	family	Rhodocyclaceae	-3.85373	-1.18142	-0.0247518	-0.250625	-0.227294	0.443317	0.866796	-0.0443709	-0.751561	11.4163	5.15074	0.152075	0.0400875	0.118524	0.0860751	0.0336621	0.0840626	0.342736	0.850175	0.65022	-0.748189	-7.76865	-0.617445	-2.11454	-2.64065	13.1696	10.3113	-0.129461	-0.884008	17.5576	-1.48861	-0.874226	0.495938	0.00147998	0.570357	0.101967	0.0575411	0.00019202	0.00049905	0.903242	0.426626	6.17958e-05	1	0.0131718	1	0.657229
Supragingival	SR	family	Sphingobacteriaceae	-0.640234	-1.05542	0.0572553	-0.151187	-0.0243714	-0.0379195	-0.0858501	-0.783234	-1.1951	1.07216	4.68771	0.149973	0.0363912	0.112692	0.078778	0.0328282	0.271397	0.326725	0.859612	0.627277	-0.136577	-7.03742	1.57333	-1.34159	-0.309368	-1.15509	-0.316326	-2.39723	-1.39028	1.70922	-1.35837	-0.752477	0.893629	1.36124e-05	0.141625	0.204565	0.762348	0.270537	0.75719	0.0336886	0.189691	0.113119	1	0.0012115	0.907398	0.791579
Supragingival	SR	family	Sporomusaceae	-0.639806	-3.92296	0.146843	-2.48605	-0.365869	0.026849	3.63055	3.10187	-2.69287	3.27746	5.22994	0.137709	0.0405887	0.0847797	0.0869732	0.0340286	0.0531779	0.324865	0.85696	0.650314	-0.122335	-28.4874	3.61782	-29.3237	-4.20668	0.789012	68.2718	9.5482	-3.14236	5.0398	-4.20113	-3.64478	0.910368	9.49708e-05	0.036303	8.70963e-05	0.0245286	0.487712	6.92488e-06	0.00243679	0.0515693	0.0150613	1	0.00281747	0.807743	0.00387579
Supragingival	SR	family	Streptomycetaceae	1.61447	-0.903983	-0.00328679	-0.0136261	0.0144435	-0.0429857	0.936049	-0.258523	0.524568	0.0754613	2.73142	0.220547	0.0210379	0.175676	0.0486646	0.0335007	0.230896	0.315639	0.557273	0.664138	0.591072	-4.09882	-0.156232	-0.0775638	0.296796	-1.28313	4.05398	-0.819047	0.941313	0.113623	-1.34949	-0.458477	0.558066	0.000217758	0.8767	0.938593	0.768282	0.207427	0.000248663	0.418004	0.35265	0.910151	1	0.00484513	1	1
Supragingival	SR	family	Streptosporangiaceae	-0.975356	0.880638	0.0517269	1.13825	0.125806	-0.288312	1.2904	0.750905	0.224626	-7.21833	4.99897	0.154117	0.0386816	0.10775	0.0836296	0.0335636	0.0761419	0.327922	0.824392	0.643253	-0.195111	5.71408	1.33725	10.5638	1.50432	-8.59002	16.9473	2.28989	0.272475	-11.2216	0.569321	1.19195	0.850848	0.000724732	0.222959	1.4886e-05	0.17621	5.77093e-05	6.10267e-07	0.0558165	0.793119	9.95997e-06	1	0.0107502	0.992168	0.00132486
Supragingival	SR	family	Halanaerobiales (family-level)	1.68437	-0.701106	0.0356383	-0.150353	-0.135594	0.0217854	0.24004	-0.794184	-0.189736	0.353477	4.88207	0.180325	0.0379987	0.136362	0.0818211	0.0361497	0.197318	0.333535	0.808573	0.7123	0.345011	-3.88801	0.937882	-1.1026	-1.6572	0.602644	1.21651	-2.38111	-0.234655	0.496248	-1.06536	-0.336849	0.737233	0.00301929	0.370404	0.296029	0.128473	0.560163	0.251722	0.0385391	0.819211	0.630445	1	0.0220503	1	1
Supragingival	SR	order	Anaerolineales	-5.24994	0.853624	0.00481874	-0.0183397	-0.0613742	0.216763	-0.434902	1.67585	-0.00398778	5.31927	4.77128	0.214634	0.0377045	0.142642	0.0865333	0.0360066	0.338215	0.360607	0.810574	0.656291	-1.10032	3.97711	0.127803	-0.128571	-0.709256	6.02009	-1.28587	4.64732	-0.0049197	8.10504	0.420063	1.28718	0.294689	0.0021695	0.900611	0.900018	0.492925	8.67253e-05	0.224896	0.000708163	0.996163	5.76899e-06	1	0.060746	1	1
Supragingival	SR	order	Bifidobacteriales	-4.8038	1.48788	0.0510327	-0.0928089	0.0694202	-0.0182822	-0.664585	-0.3871	-1.24139	2.12265	3.59187	0.484657	0.0296211	0.459945	0.0744318	0.0520386	0.549627	0.553775	0.878783	1.00789	-1.33741	3.06996	1.72285	-0.201782	0.932669	-0.351321	-1.20915	-0.69902	-1.41263	2.10604	0.508869	2.46688	0.188644	0.0038367	0.0926398	0.84111	0.356587	0.727192	0.233702	0.488584	0.165499	0.0415242	1	0.0631546	0.887963	1
Supragingival	SR	order	Coriobacteriales	-3.29975	0.933915	0.051015	0.182771	-0.0228697	-0.000478752	-0.165102	-0.0351364	-0.402423	1.38162	2.63727	0.310747	0.0205025	0.281502	0.055123	0.0473949	0.356014	0.374342	0.621831	0.904571	-1.2512	3.00539	2.48824	0.64927	-0.414886	-0.0101013	-0.46375	-0.0938618	-0.647158	1.52737	0.306206	1.56162	0.217954	0.00451104	0.016993	0.519785	0.680389	0.991989	0.645279	0.925676	0.521137	0.134347	1	0.0631546	0.475805	1
Supragingival	SR	order	Sphingobacteriales	-1.1857	-0.458901	0.0588185	-0.213058	-0.0429779	-0.0314264	-0.656282	-0.587709	-1.61397	1.08522	4.65556	0.143741	0.0365468	0.124009	0.0830186	0.0346601	0.357693	0.341908	0.889284	0.645588	-0.254684	-3.19256	1.6094	-1.71809	-0.517691	-0.906704	-1.83477	-1.71891	-1.81491	1.68097	-0.749258	-0.168544	0.803279	0.00773871	0.133504	0.11145	0.614084	0.38241	0.0914385	0.111296	0.0945963	0.118589	1	0.0866735	0.887963	0.807316
Supragingival	SR	order	Streptosporangiales	-1.19742	1.50869	0.0613449	1.28059	0.117115	-0.331359	0.710535	1.07207	-0.264002	-8.40005	4.97007	0.151494	0.038834	0.119906	0.087885	0.0354163	0.155254	0.342561	0.842593	0.664315	-0.240927	9.95876	1.57967	10.68	1.3326	-9.35612	4.57661	3.12957	-0.313321	-12.6447	1.20267	1.81471	0.816516	2.1985e-05	0.158193	1.3844e-05	0.224404	3.31194e-05	0.00255401	0.0166198	0.763167	4.472e-06	1	0.00123116	0.887963	0.000775263
Supragingival	SR	order	Tissierellia (order-level)	-0.438481	1.12704	0.00936118	-0.191561	0.145763	-0.189705	0.527605	0.872009	-0.910786	-3.00719	5.08484	0.36219	0.0391786	0.263803	0.0905869	0.0428201	0.246273	0.441205	1.13239	0.755068	-0.0862331	3.11174	0.238936	-0.726151	1.60909	-4.43028	2.14236	1.97642	-0.804304	-3.98267	0.395417	1.85866	0.932831	0.00989471	0.815548	0.482911	0.135896	0.00101115	0.0553778	0.0737184	0.438259	0.00214897	1	0.0923506	1	1
Supragingival	SR	class	Sphingobacteriia	0.267703	-0.832119	0.0500316	-0.199369	-0.047966	-0.0161302	-0.72684	-0.621601	-1.48737	0.881627	4.68662	0.166832	0.0369521	0.117384	0.0796822	0.0330702	0.343384	0.331214	0.848299	0.671635	0.0571207	-4.98777	1.35396	-1.69844	-0.601967	-0.487756	-2.11669	-1.87673	-1.75336	1.31266	-1.16912	-0.495119	0.955389	0.000315716	0.200699	0.115181	0.558399	0.634512	0.0558625	0.0850753	0.105023	0.213849	1	0.00915576	0.970048	0.964659
[truncated: 26 more columns]
