# Supplementary material for: Dysbiotic shift in the oral microbiota of patients with Alzheimer's disease compared to their healthy life partners—a combinatorial approach and a paired study design
Source: Alzheimers Res Ther. 2026 Jan 13;18:23. doi: 10.1186/s13195-025-01941-1 (PMC12865950; doi:10.1186/s13195-025-01941-1)
Supplement: Supplementary file 12 — Supplementary Material 12: Supplementary Table 10 [file 13195_2025_1941_MOESM12_ESM.xlsx]

## Sheet: Sheet1
Supplementary Table 10. ALDEX2 results for all materials and sequencing methods. First the original analysis without permutation is shown. Second the results after 1000 permutations with randomly changing the pairing of patients and controls are shown. Presented are only taxa which with an adjusted p-value < 0.1
Without permutation																			With permutation
Material	Sequencing method	Level	Taxon	rab.all	rab.win.control	rab.win.patient	diff.btw	diff.win	effect	effect.low	effect.high	overlap	we.ep	we.eBH	wi.ep	wi.eBH			Material	Sequencing method	Level	Taxon	rab.all	rab.win.control	rab.win.patient	diff.btw	diff.win	effect	effect.low	effect.high	overlap	we.ep	we.eBH	wi.ep	wi.eBH
Saliva	FL	species	Anaeroglobus geminatus	-6.67558	-10.9463	-4.82396	5.33393	5.76246	0.925635	-1.62977	2.929	0.175781	0.00102767	0.0471868	0.000471085	0.0277164			Saliva	FL	species	Anaeroglobus geminatus	-6.68977	-10.8224	-4.84776	5.26339	5.67774	0.939609	-1.468	2.94249	0.208866	0.00192279	0.0578794	0.000603568	0.0299989
Saliva	FL	species	Leptotrichia hofstadii	-6.11541	-10.1731	-4.46829	4.36767	6.38054	0.68453	-1.47574	2.44695	0.261068	0.0080944	0.109107	0.00150856	0.042847			Saliva	FL	species	Leptotrichia hofstadii	-6.1158	-10.2686	-4.44181	4.12545	5.5741	0.741718	-1.56231	2.75618	0.229298	0.00668071	0.102815	0.00160079	0.0464475
Saliva	FL	species	Prevotella loescheii	-5.11341	-6.04709	-4.45888	1.83116	4.27344	0.428498	-1.96179	3.69332	0.306441	0.00957589	0.127608	0.00300195	0.0663421			Saliva	FL	species	Prevotella loescheii	-5.09187	-6.0121	-4.42749	2.73462	4.38664	0.635675	-1.63297	3.44121	0.250382	0.00876865	0.126305	0.00323723	0.0689758
Saliva	FL	species	Prevotella maculosa	-10.2676	-11.6834	-6.51825	5.36486	5.41109	0.991457	-1.19586	2.77281	0.235677	0.00309195	0.0596937	0.00273716	0.0459151			Saliva	FL	species	Prevotella maculosa	-10.2854	-11.7015	-6.52784	5.00139	5.63193	0.892555	-1.38057	2.83166	0.224339	0.00405117	0.0699827	0.00278542	0.0494923
Saliva	FL	species	Prevotella nigrescens	-3.38064	-4.81164	-1.82261	2.78217	4.41739	0.629822	-2.78487	3.25937	0.279766	0.0775043	0.382523	0.00685999	0.0986301			Saliva	FL	species	Prevotella nigrescens	-3.37477	-4.82714	-1.80117	2.70967	4.35102	0.652198	-2.50379	3.34342	0.273361	0.0622668	0.357773	0.00680521	0.0993477
Saliva	FL	species	Selenomonas infelix	-4.96821	-6.09049	-3.38848	3.25628	5.24775	0.620509	-2.00795	2.74394	0.244141	0.0161439	0.173489	0.000647707	0.0331497			Saliva	FL	species	Selenomonas infelix	-4.94833	-6.08694	-3.3949	2.84746	4.09359	0.717799	-2.29827	3.64961	0.218294	0.0182316	0.181884	0.00067008	0.0349513
Saliva	FL	species	Selenomonas sp. oral taxon 920	-3.84978	-4.30336	-2.52075	2.29961	2.6911	0.854526	-2.93939	4.96258	0.256344	0.0229068	0.218434	0.00308064	0.0679026			Saliva	FL	species	Selenomonas sp. oral taxon 920	-3.84567	-4.30947	-2.49049	2.21819	2.99436	0.75761	-2.57859	4.26352	0.254837	0.0267019	0.225284	0.00303749	0.0688055
Saliva	FL	species	Streptococcus anginosus	-4.74646	-5.43166	-3.24609	2.88279	4.02697	0.71587	-1.51873	3.53686	0.215495	0.00677829	0.115895	0.00297508	0.0655029			Saliva	FL	species	Streptococcus anginosus	-4.73652	-5.40494	-3.19864	2.95687	4.67336	0.645143	-1.6146	3.34803	0.253497	0.00689409	0.115924	0.00330323	0.0704725
Saliva	FL	species	Treponema socranskii	-9.03519	-11.1843	-6.1901	5.62954	5.55455	1.0135	-2.0784	2.87254	0.258295	0.00773535	0.104325	0.00363223	0.0595855			Saliva	FL	species	Treponema socranskii	-9.01763	-11.1611	-6.18289	4.64943	5.78222	0.812037	-1.58631	2.70986	0.242122	0.00794431	0.109517	0.00392042	0.0655153
Saliva	FL	species	Veillonella parvula	1.76053	1.49819	2.25282	1.10205	1.32173	0.833788	-1.60074	2.92409	0.208198	0.0020558	0.0735315	0.00560696	0.0898996			Saliva	FL	species	Veillonella parvula	1.76456	1.49353	2.26513	0.983352	1.62279	0.629656	-1.03274	3.16782	0.270773	0.00205629	0.0761739	0.00582486	0.0932383
Saliva	FL	genus	Anaeroglobus	-8.31187	-12.0187	-6.66281	4.87145	5.53837	0.879581	-1.70289	2.82093	0.191282	0.00427106	0.118712	0.000862519	0.0499393			Saliva	FL	genus	Anaeroglobus	-8.32153	-12.1077	-6.65518	4.92813	5.40367	0.92436	-1.58771	2.96797	0.214755	0.00311858	0.108439	0.000748647	0.0442567
Saliva	SR	species	Anaeroglobus geminatus	-4.93433	-5.6038	-3.51838	1.46789	1.87963	0.780949	-1.86976	7.4535	0.186727	0.00636806	0.173611	0.00102227	0.0686931			Saliva	SR	species	Anaeroglobus geminatus	-4.93609	-5.58996	-3.53348	1.99107	2.71836	0.756626	-2.2973	4.61666	0.231096	0.00636612	0.172123	0.00108228	0.0711399
Saliva	SR	species	Prevotella maculosa	-5.2979	-5.85194	-4.05834	2.24149	2.58795	0.866129	-0.751252	4.74905	0.182824	0.00108983	0.0717855	2.38433e-05	0.00564165			Saliva	SR	species	Prevotella maculosa	-5.29423	-5.85004	-4.08856	2.08892	2.35328	0.914202	-1.23307	5.94325	0.162348	0.000884081	0.0687849	2.58066e-05	0.00577007
Saliva	SR	species	Prevotella nigrescens	-0.798611	-1.34865	0.324627	1.58979	2.49316	0.637663	-1.5721	3.44705	0.227214	0.00151044	0.0915647	0.00118432	0.0709648			Saliva	SR	species	Prevotella nigrescens	-0.800793	-1.35166	0.33227	1.89315	2.57343	0.768771	-1.41263	3.12134	0.234316	0.00151151	0.091412	0.00118958	0.0727067
Saliva	SR	species	Selenomonas sp. oral taxon 920	-2.62506	-3.26022	-1.77977	1.69104	1.85747	0.910404	-0.968005	3.54025	0.208333	0.000707072	0.0668542	0.00075267	0.0658341			Saliva	SR	species	Selenomonas sp. oral taxon 920	-2.62449	-3.26484	-1.78064	1.61495	2.0161	0.839801	-1.18719	3.19146	0.22421	0.0007127	0.0677065	0.000768335	0.0675765
Saliva	SR	species	Streptococcus anginosus	-2.85442	-3.38983	-1.98997	1.78216	2.7907	0.638606	-0.585365	2.31472	0.25	0.000705652	0.0669626	0.00124851	0.0721291			Saliva	SR	species	Streptococcus anginosus	-2.85213	-3.38558	-2.00321	1.99376	2.70104	0.769226	-1.19878	2.89383	0.235191	0.000699694	0.0675882	0.00127905	0.0742899
Saliva	SR	species	Streptococcus sobrinus	-6.34244	-8.32565	-5.41823	1.89698	3.94958	0.480298	-0.462161	4.24365	0.0878335	7.58251e-05	0.0239106	3.36174e-05	0.00641384			Saliva	SR	species	Streptococcus sobrinus	-6.32406	-8.3313	-5.43081	3.74031	4.85765	0.780444	-0.661065	3.31429	0.163999	8.75046e-05	0.0256863	3.14919e-05	0.00614642
Saliva	SR	genus	Anaeroglobus	-6.87502	-7.67119	-5.41697	1.46237	2.38053	0.614303	-1.38114	5.96653	0.237476	0.00508033	0.170472	0.0010178	0.0802775			Saliva	SR	genus	Anaeroglobus	-6.88442	-7.6775	-5.44651	2.05252	2.78998	0.759457	-2.22267	4.55179	0.230718	0.0050769	0.170898	0.00103148	0.0826779
Saliva	SR	genus	Olsenella	-5.50479	-6.01404	-4.6165	1.47928	2.43403	0.607748	-1.17988	3.15557	0.266103	0.00169135	0.159212	0.00154154	0.084571			Saliva	SR	genus	Olsenella	-5.50649	-6.02069	-4.61081	1.68515	2.29606	0.765702	-1.37524	3.39895	0.237248	0.00164899	0.158502	0.00156014	0.0868137
