# Supplementary material for: Dysbiotic shift in the oral microbiota of patients with Alzheimer's disease compared to their healthy life partners—a combinatorial approach and a paired study design
Source: Alzheimers Res Ther. 2026 Jan 13;18:23. doi: 10.1186/s13195-025-01941-1 (PMC12865950; doi:10.1186/s13195-025-01941-1)
Supplement: Supplementary file 13 — Supplementary Material 13: Supplementary Table 11 [file 13195_2025_1941_MOESM13_ESM.xlsx]

## Sheet: Sheet1
Supplementary Table 11. Results of the integrative cross-validation combined species-level count data from all three sequencing methods (WGS, FL, SR). Presented are the results from ANCOM-BC2 reaching statistically significance (adjusted p-value < 0.01) and did no show any batch-effect. Below results from Limma-voom reaching statistically significant results (adjusted p-value < 0.01) are shown. B…
taxon	lfc_(Intercept)	lfc_idpatient	lfc_MethodSR	lfc_MethodWGS	lfc_Alter	lfc_GeschlechtMann	lfc_BMI	lfc_Zahnanzahl_FDI	lfc_Raucherstatusnein	lfc_SBI2	lfc_SBI3	lfc_SBImissing	se_(Intercept)	se_idpatient	se_MethodSR	se_MethodWGS	se_Alter	se_GeschlechtMann	se_BMI	se_Zahnanzahl_FDI	se_Raucherstatusnein	se_SBI2	se_SBI3	se_SBImissing	W_(Intercept)	W_idpatient	W_MethodSR	W_MethodWGS	W_Alter	W_GeschlechtMann	W_BMI	W_Zahnanzahl_FDI	W_Raucherstatusnein	W_SBI2	W_SBI3	W_SBImissing	p_(Intercept)	p_idpatient	p_MethodSR	p_MethodWGS	p_Alter	p_GeschlechtMann	p_BMI	p_Zahnanzahl_FDI	p_Raucherstatusnein	p_SBI2	p_SBI3	p_SBImissing	q_(Intercept)
Streptococcus mutans	-1.52382	1.54679	-0.108433	-0.57622	0.0170245	-0.59644	0.136535	-0.126861	0.176444	0.376134	-0.568019	0.0433267	2.47124	0.1817	0.277821	0.255181	0.0207252	0.177742	0.0474454	0.0204878	0.243698	0.22384	0.462715	0.477618	-0.616622	8.51287	-0.390298	-2.25809	0.82144	-3.35566	2.87774	-6.19203	0.724026	1.68037	-1.22758	0.090714	0.539132	5.22789e-13	0.697292	0.0265018	0.413694	0.00118529	0.00506411	2.02968e-08	0.471038	0.0965564	0.222994	0.927933	0.908607
Streptococcus gordonii	2.66629	0.831305	0.167519	-0.41316	-0.0277279	-0.414366	0.0156294	-0.0126075	0.391662	0.0544067	-0.258832	0.548182	1.77146	0.134013	0.263958	0.253851	0.0146957	0.173172	0.0371927	0.0181406	0.219491	0.21093	0.458311	0.426603	1.50514	6.20317	0.634645	-1.62757	-1.8868	-2.3928	0.420227	-0.694986	1.78441	0.257938	-0.564752	1.28499	0.134791	7.31454e-09	0.526811	0.106114	0.0614877	0.0181968	0.675035	0.488343	0.0767632	0.796876	0.573246	0.201152	0.634166
Streptococcus anginosus	1.96123	1.6628	0.221563	-0.155865	-0.0128973	-0.624096	0.0550981	-0.101003	0.448844	-0.249644	0.244269	-0.585048	2.19167	0.149448	0.280803	0.247753	0.0185575	0.176644	0.0407204	0.0191399	0.173343	0.213215	0.527106	0.415064	0.894856	11.1263	0.789033	-0.629114	-0.694991	-3.53308	1.35308	-5.2771	2.58934	-1.17086	0.463416	-1.40954	0.373034	3.89017e-19	0.431978	0.530724	0.488689	0.000625838	0.179111	7.75448e-07	0.0110648	0.244467	0.644083	0.161809	0.877685
Cardiobacterium valvarum	-3.28592	1.02432	0.40419	-0.400323	0.0255442	0.16801	-0.0824444	0.0705745	0.991379	0.000175474	0.219139	1.63266	2.77442	0.139636	0.278824	0.23784	0.0231154	0.163945	0.0492745	0.018874	0.1595	0.213001	0.548187	0.469026	-1.18436	7.33562	1.44963	-1.68316	1.10507	1.02479	-1.67316	3.73924	6.21554	0.000823818	0.399751	3.48095	0.241654	1.44369e-09	0.153167	0.0983388	0.274215	0.310204	0.100301	0.000461034	8.77857e-08	0.999346	0.690977	0.00102059	0.811064
Neisseria mucosa	0.29502	1.02224	-0.0734664	0.62709	0.0078022	-0.0335772	-0.0453401	0.00505509	1.07846	0.337348	0.266819	-0.124864	2.32156	0.224449	0.345941	0.29596	0.0188398	0.234434	0.0420253	0.0258243	0.223421	0.267214	0.673612	0.586802	0.127079	4.55446	-0.212367	2.11884	0.414134	-0.143227	-1.07888	0.195749	4.82705	1.26246	0.396102	-0.212788	0.899089	1.26183e-05	0.832178	0.036149	0.679509	0.88635	0.282789	0.845135	4.08978e-06	0.20921	0.692728	0.83185	1
Neisseria elongata	-1.77755	1.07944	-0.312765	-0.362157	0.0256409	-0.351407	-0.0611756	0.0471952	1.69394	-0.258423	0.418143	-0.260467	2.39602	0.191688	0.322863	0.264192	0.0196786	0.211206	0.0461475	0.0198507	0.244757	0.249352	0.554239	0.49275	-0.741877	5.63124	-0.968723	-1.37081	1.30298	-1.66381	-1.32565	2.3775	6.9209	-1.03638	0.754445	-0.528599	0.459884	1.61608e-07	0.334997	0.173474	0.195543	0.0992497	0.187946	0.0193127	4.20455e-10	0.3025	0.452337	0.598243	0.904986
Kingella oralis	-0.0794213	0.781058	0.294488	0.0869714	0.00295501	-0.369744	0.0213545	-0.00766151	-0.208437	0.26278	-0.188756	0.753742	2.36044	0.163845	0.29912	0.240515	0.020096	0.19184	0.0438012	0.0199137	0.198389	0.232522	0.465388	0.478595	-0.0336468	4.76705	0.984515	0.361605	0.147045	-1.92736	0.487533	-0.384735	-1.05065	1.13013	-0.405588	1.57491	0.973234	7.24456e-06	0.327531	0.718504	0.883429	0.0571247	0.627079	0.701352	0.296265	0.261458	0.686019	0.118826	1
Prevotella nigrescens	-2.10832	2.06336	0.601279	-0.510731	-0.00378921	-0.112053	0.0899954	0.000135513	0.38397	-0.520681	0.285227	0.704514	2.10871	0.173805	0.298236	0.260553	0.0183882	0.187694	0.0407872	0.0196262	0.21421	0.233316	0.424842	0.474962	-0.999816	11.8717	2.01612	-1.96018	-0.206067	-0.596998	2.20646	0.00690471	1.79249	-2.23166	0.671372	1.48331	0.319574	1.75843e-21	0.0462022	0.0524811	0.837116	0.551725	0.0294111	0.994503	0.0757778	0.0276464	0.503378	0.140827	0.875198
Prevotella oulorum	1.76126	0.924941	0.514116	-0.0483447	0.0254963	0.483639	-0.0593053	-0.0205671	-1.39473	-0.959134	-0.987647	-0.770711	2.52985	0.181234	0.317444	0.241015	0.0211445	0.196822	0.0451085	0.0259043	0.295086	0.232296	0.497372	0.598627	0.69619	5.10358	1.61955	-0.200588	1.20581	2.45724	-1.31473	-0.793967	-4.72653	-4.12893	-1.98573	-1.28746	0.488165	1.93671e-06	0.108948	0.841489	0.231159	0.0159856	0.192057	0.429375	8.72299e-06	8.33682e-05	0.0502122	0.201347	0.908607
Prevotella maculosa	-0.547244	1.55332	-0.176322	0.303778	0.00770565	-0.410187	-0.024639	0.00920452	0.430399	-0.362076	-0.153753	0.793532	2.60166	0.138856	0.272644	0.235465	0.0215973	0.169016	0.0468302	0.0185517	0.204631	0.198782	0.480946	0.435669	-0.210344	11.1866	-0.646712	1.29012	0.356788	-2.42691	-0.526134	0.496154	2.1033	-1.82147	-0.319688	1.82141	0.834019	3.74387e-17	0.519964	0.201317	0.722339	0.0178436	0.600482	0.621362	0.039088	0.07287	0.750171	0.0728794	1
Prevotella buccae	-1.69568	1.18833	0.0345661	0.227132	0.00068822	-0.175105	0.0478319	0.0273369	-0.273064	-0.866041	0.179558	0.514546	2.74401	0.148188	0.285794	0.237632	0.0233692	0.176425	0.049767	0.0199636	0.211084	0.220612	0.519907	0.464175	-0.617956	8.01906	0.120947	0.95581	0.0294499	-0.992521	0.961118	1.36933	-1.29363	-3.92562	0.345367	1.10852	0.53911	7.19295e-11	0.904166	0.343276	0.976611	0.325213	0.340625	0.176362	0.201105	0.000239239	0.731113	0.272377	0.908607
Alloprevotella tannerae	-0.778575	1.4107	0.534672	0.038208	-0.029468	-0.342186	0.050035	0.0592721	0.454331	0.0143262	0.271913	0.925063	2.35776	0.21761	0.338314	0.266107	0.0206578	0.234179	0.0438872	0.0223885	0.301788	0.252804	0.582397	0.570763	-0.330219	6.48269	1.5804	0.143581	-1.42648	-1.46122	1.14008	2.64744	1.50546	0.0566689	0.466885	1.62075	0.741919	3.34913e-09	0.117142	0.886117	0.156814	0.14706	0.256948	0.00941087	0.135327	0.954921	0.641588	0.10819	1
Tannerella sp. oral taxon HOT-286	-2.61331	1.06646	0.578691	0.69772	0.0154768	0.0912115	-0.0508995	0.0837788	0.543969	0.0357408	0.440332	0.915213	2.427	0.173655	0.305705	0.254847	0.0211695	0.208346	0.0461316	0.0194516	0.234843	0.249563	0.571724	0.457022	-1.07677	6.14122	1.89297	2.7378	0.731088	0.437789	-1.10335	4.30705	2.31631	0.143214	0.770183	2.00256	0.284596	2.45533e-08	0.0617252	0.0075158	0.466713	0.662637	0.272952	4.37325e-05	0.0229202	0.886457	0.443302	0.0483751	0.857346
Porphyromonas catoniae	-0.930194	0.851005	-0.770012	-0.675864	-0.0065382	-0.194759	-0.0271171	0.0734804	1.10416	-0.324983	0.774914	1.33803	2.65766	0.171096	0.300466	0.258901	0.0226001	0.201437	0.0485295	0.0212834	0.24264	0.247776	0.52999	0.462365	-0.350005	4.97385	-2.56273	-2.61051	-0.2893	-0.966847	-0.558776	3.45248	4.5506	-1.3116	1.46213	2.89388	0.727417	4.71743e-06	0.0126038	0.0111121	0.773232	0.337047	0.57815	0.000959801	2.2705e-05	0.194066	0.148312	0.00510928	1
Capnocytophaga granulosa	-0.209658	0.957216	-0.0243522	-0.13279	0.00856799	0.0900663	-0.0760993	0.0411542	0.691087	0.0792841	0.107037	1.72119	2.5007	0.213894	0.325953	0.247798	0.0211636	0.208471	0.0468607	0.023268	0.25291	0.247602	0.457908	0.565617	-0.0838396	4.47519	-0.0747109	-0.535879	0.404846	0.432033	-1.62395	1.7687	2.73254	0.320207	0.233751	3.04303	0.933374	2.27538e-05	0.940614	0.593394	0.686573	0.666775	0.107964	0.0804085	0.00759517	0.74957	0.815721	0.00308744	1
Capnocytophaga sp. oral taxon 864	1.63071	1.33502	-0.136101	0.0219255	0.0061517	-0.383501	-0.0237912	-0.0669877	-0.159339	-0.0432713	0.370558	-0.977664	2.81777	0.120103	0.264124	0.233401	0.0236197	0.155835	0.0504814	0.018382	0.126701	0.20372	0.536683	0.440522	0.578723	11.1156	-0.51529	0.0939392	0.260448	-2.46094	-0.471287	-3.64421	-1.25761	-0.212405	0.69046	-2.21933	0.565727	2.31707e-14	0.60893	0.925584	0.795733	0.0178511	0.639764	0.00070444	0.215168	0.832772	0.493532	0.0316666	0.933837
Leptotrichia hofstadii	0.226458	1.35342	0.0673603	0.00255485	-0.0330885	-0.0705359	0.0476102	0.00702968	0.790799	0.0314533	-0.294633	-0.148147	2.44906	0.158934	0.295995	0.228338	0.0205379	0.183471	0.0446247	0.0198303	0.215265	0.21643	0.54845	0.518648	0.0924671	8.51563	0.227573	0.0111889	-1.6111	-0.384452	1.0669	0.354493	3.67361	0.145327	-0.537211	-0.285641	0.926552	6.61886e-13	0.820545	0.9911	0.111001	0.701639	0.289147	0.72388	0.000425114	0.884809	0.592577	0.775873	1
Leptotrichia sp. oral taxon 212	-0.637746	0.752289	0.893511	-0.639394	-0.00317993	-0.158998	-0.0854151	0.107904	0.907251	0.270142	0.0746374	1.17304	2.26791	0.20029	0.324025	0.282126	0.018595	0.214804	0.0420284	0.0239785	0.305437	0.256936	0.489845	0.565851	-0.281204	3.756	2.75754	-2.26634	-0.17101	-0.740202	-2.03232	4.50001	2.97034	1.0514	0.152369	2.07305	0.779087	0.000279003	0.00683033	0.0254048	0.864533	0.460769	0.0445526	1.70803e-05	0.00365964	0.2954	0.879177	0.040525	1
Leptotrichia hongkongensis	3.10405	0.951588	0.322485	-0.675251	-0.00593976	-0.324771	-0.0443544	-0.0537325	-0.0333241	-0.100077	-0.322291	0.0852467	2.41457	0.15382	0.285361	0.240415	0.020108	0.17879	0.0441935	0.0223398	0.224463	0.222844	0.465392	0.531446	1.28555	6.18638	1.1301	-2.80869	-0.295394	-1.8165	-1.00364	-2.40523	-0.148462	-0.44909	-0.692516	0.160405	0.202132	2.14964e-08	0.261652	0.00618507	0.768422	0.0728612	0.318435	0.0183584	0.882334	0.654524	0.490524	0.872947	0.740269
Leptotrichia shahii	-2.33455	0.925807	0.712904	0.261072	0.0204089	0.0526143	-0.0290249	0.0451394	-0.470966	-0.137893	-0.85841	1.51704	2.8203	0.176817	0.32078	0.235771	0.0238664	0.204782	0.0511878	0.0221525	0.201409	0.227375	0.509337	0.558081	-0.827768	5.23595	2.22241	1.10731	0.855133	0.256928	-0.567028	2.03767	-2.33836	-0.606456	-1.68535	2.71832	0.411379	2.65703e-06	0.0303866	0.272978	0.396188	0.798193	0.573002	0.0464051	0.0230318	0.546707	0.0975881	0.00875958	0.877685
Streptococcus sp. 1643	2.42405	0.333411	0	-0.207685	-0.0192088	-0.116563	-0.0293573	-0.0106753	0.101317	0.0901083	-0.0872207	-0.375888	2.70141	0.0911839	0.242254	0.232428	0.022415	0.13889	0.048135	0.0167752	0.118912	0.188149	0.529073	0.416945	0.897326	3.65647	0	-0.893545	-0.85696	-0.839246	-0.609895	-0.636373	0.852034	0.47892	-0.164856	-0.901527	0.373529	0.000580521	1	0.375531	0.395254	0.405031	0.54449	0.527221	0.397958	0.633929	0.869673	0.371311	0.877685
Streptococcus constellatus	6.46094	0.669951	-0.167122	0.0676831	-0.0476115	0.000519609	-0.00962757	-0.0846782	-1.12901	-0.584057	-0.0266604	-1.37832	2.95426	0.173581	0.317867	0.233	0.0250364	0.195321	0.0517925	0.0260518	0.232704	0.233411	0.564151	0.612353	2.18699	3.8596	-0.525761	0.290485	-1.90169	0.00266028	-0.185887	-3.25038	-4.85169	-2.50227	-0.0472577	-2.25086	0.034103	0.000367888	0.601694	0.77281	0.0637714	0.997889	0.853387	0.00221308	1.5711e-05	0.0161299	0.962522	0.0294413	0.295517
Shuttleworthia satelles	-0.664814	1.56103	-0.0467057	-0.569878	-0.00473326	0.150442	-0.00628396	0.0273992	-0.166086	-0.800609	-0.239652	1.25331	2.76768	0.112851	0.260896	0.235279	0.0234041	0.152399	0.0493073	0.0178045	0.130713	0.199128	0.552313	0.440802	-0.240207	13.8326	-0.17902	-2.42214	-0.202241	0.98716	-0.127445	1.53889	-1.27062	-4.02056	-0.433905	2.84324	0.811172	1.519e-18	0.85866	0.0191742	0.840566	0.328414	0.89911	0.130264	0.209865	0.000199953	0.666262	0.00649526	1
[Eubacterium] brachy	-3.58114	1.23741	-0.0139937	-0.29964	-0.00491043	-0.159996	0.0649411	0.0921308	0.397063	-0.134741	1.56909	1.66674	2.31498	0.167507	0.298446	0.252844	0.0200127	0.184663	0.0433373	0.020215	0.232007	0.231589	0.558906	0.442136	-1.54694	7.38721	-0.0468886	-1.18508	-0.245366	-0.866422	1.49851	4.55756	1.71143	-0.581811	2.80743	3.76975	0.125167	5.49582e-11	0.962699	0.238911	0.806697	0.388419	0.137283	1.52392e-05	0.0902311	0.562058	0.00604882	0.000282253	0.603304
Schaalia cardiffensis	-1.49602	0.665138	-0.809891	0.267211	0.0123365	-0.406663	0.00774308	0.0311144	-0.0476102	0.103241	0.73346	0.464915	2.86202	0.115329	0.273022	0.234281	0.0239281	0.164497	0.0506178	0.0184912	0.128511	0.211925	0.543777	0.45432	-0.522714	5.76733	-2.9664	1.14056	0.515564	-2.47216	0.152972	1.68266	-0.370475	0.487159	1.34882	1.02332	0.603987	9.26738e-07	0.00500752	0.260673	0.608928	0.0176699	0.879171	0.100043	0.712936	0.62874	0.184797	0.312157	0.957637
Cryptobacterium curtum	0.500079	0.617808	-0.310548	0.0462715	0.017406	-0.38999	-0.0550836	0.0135962	-0.920124	0.0538779	2.38029	1.51408	2.94778	0.141143	0.292834	0.239238	0.0248345	0.169772	0.0526483	0.0192133	0.16461	0.233393	0.527348	0.480012	0.169646	4.37719	-1.06049	0.193412	0.700881	-2.29714	-1.04626	0.707646	-5.58974	0.230846	4.5137	3.15426	0.866144	8.39827e-05	0.295283	0.847615	0.487435	0.026923	0.301724	0.483268	1.7819e-06	0.818611	5.4946e-05	0.00305066	1
Slackia exigua	1.06665	0.878565	0	0.30128	-0.0151116	-0.176453	-0.0311192	0.0235494	-0.0809396	-0.832766	-0.567958	0.36137	2.83049	0.112714	0.2589	0.234653	0.0238834	0.145276	0.0503476	0.0188749	0.140302	0.198935	0.512618	0.462535	0.376842	7.7946	0	1.28394	-0.632723	-1.2146	-0.618087	1.24766	-0.576896	-4.18612	-1.10796	0.781283	0.708102	7.97037e-10	1	0.205883	0.530189	0.230995	0.539704	0.218757	0.56695	0.000133751	0.2739	0.43882	1
Prevotella baroniae	-0.712835	0.629606	-0.150293	-0.242954	0.0331758	-0.987491	-0.0408914	0.021844	-0.429734	-0.164332	-0.587674	0.710419	2.90854	0.113473	0.266519	0.241369	0.0240314	0.153017	0.0507555	0.0197738	0.150376	0.206708	0.539415	0.495379	-0.245083	5.54849	-0.563911	-1.00656	1.38052	-6.45348	-0.805654	1.10469	-2.85773	-0.794996	-1.08947	1.43409	0.807677	2.19326e-06	0.576043	0.320349	0.175289	1.21601e-07	0.425328	0.276061	0.00681182	0.431427	0.282635	0.159516	1
Prevotella sp. oral taxon 299	-2.62276	0.855194	0.170768	-0.285196	0.0189055	-0.301838	-0.0902534	0.137394	0.405358	-0.984341	-0.540497	1.27122	2.75551	0.168804	0.312991	0.244773	0.023804	0.20045	0.0488636	0.0232101	0.151824	0.239218	0.540609	0.545139	-0.951825	5.06619	0.545602	-1.16515	0.794214	-1.5058	-1.84705	5.91959	2.66992	-4.11483	-0.999792	2.33192	0.345004	4.14882e-06	0.587362	0.24857	0.430201	0.137365	0.0696724	1.6733e-07	0.00974748	0.00011996	0.321426	0.0230798	0.877685
Prevotella amnii	-0.529269	0.425015	0	0.672566	-0.00233445	0.0645782	-0.056172	0.0832042	-0.209427	-0.550635	0.0676552	1.16972	2.79729	0.113041	0.26633	0.236408	0.0234882	0.159192	0.049782	0.0174574	0.110395	0.209265	0.587895	0.438407	-0.189208	3.75983	0	2.84494	-0.0993881	0.405663	-1.12836	4.76612	-1.89706	-2.63129	0.11508	2.66813	0.850745	0.000469974	1	0.00655966	0.921253	0.686831	0.264895	1.84632e-05	0.0639739	0.0114683	0.908872	0.0104332	1
Prevotella shahii	-1.43474	0.814579	0.77455	0.307613	-0.0068172	-0.593797	-0.0285061	0.0520474	1.09674	0.390136	1.85263	1.11558	2.68008	0.167787	0.303449	0.24226	0.0220189	0.196528	0.0480784	0.0253012	0.237247	0.240711	0.489965	0.602978	-0.535333	4.85484	2.55249	1.26976	-0.309606	-3.02144	-0.592908	2.05711	4.62278	1.62076	3.78114	1.85012	0.594025	6.52951e-06	0.0127575	0.208148	0.757731	0.00345333	0.55505	0.0432	1.57045e-05	0.109322	0.000314039	0.0682889	0.957637
Prevotella saccharolytica	-2.56271	0.782708	-0.294943	-0.0373946	0.0296044	-0.467866	-0.0660644	0.0469871	1.08173	-0.189638	0.651685	1.5682	2.84355	0.102352	0.256533	0.237951	0.0238047	0.147928	0.0502044	0.0175768	0.0777139	0.199156	0.521051	0.431025	-0.901235	7.64723	-1.14973	-0.157153	1.24364	-3.16279	-1.31591	2.67324	13.9194	-0.952207	1.25071	3.6383	0.372727	2.0413e-09	0.256918	0.875896	0.220696	0.0029397	0.195515	0.0107346	3.95464e-17	0.346572	0.21813	0.000760261	0.877685
Prevotella oralis	0.360593	1.7624	-0.45004	0.0657537	-0.0355803	-0.468552	0.105638	-0.0482094	0.544813	0.120306	-0.0032118	-1.23136	2.822	0.160715	0.304455	0.24208	0.0235569	0.194726	0.0506384	0.0219591	0.23965	0.236653	0.601945	0.53388	0.127779	10.966	-1.47818	0.271619	-1.5104	-2.40622	2.08613	-2.19542	2.27337	0.508365	-0.00533572	-2.30644	0.898807	3.03268e-15	0.145277	0.78697	0.136882	0.0196382	0.0417955	0.0325334	0.0270824	0.613307	0.995763	0.0250256	1
Porphyromonas gingivalis	0.236976	1.0951	-0.280859	-0.766038	0.0154952	-0.0291727	0.044279	-0.0151133	-1.23131	-0.629749	0.857408	0.237481	2.69943	0.256493	0.38423	0.278424	0.0229879	0.265464	0.051432	0.0284556	0.428126	0.294413	0.535483	0.599145	0.0877875	4.26951	-0.730965	-2.75133	0.674059	-0.109893	0.860924	-0.531119	-2.87604	-2.139	1.60119	0.396366	0.93025	5.02567e-05	0.466787	0.0072367	0.502082	0.91275	0.391674	0.596705	0.00507591	0.0352707	0.113003	0.692817	1
Tannerella forsythia	-2.61533	0.993225	0.0394874	0.228693	0.00619911	-0.368149	0.0787003	0.0402401	-0.639006	0.184126	1.18946	0.790164	2.56369	0.176364	0.31246	0.258412	0.0219263	0.203644	0.0477721	0.0233547	0.297542	0.231899	0.51287	0.557773	-1.02014	5.63169	0.126376	0.884996	0.282726	-1.80781	1.64741	1.72299	-2.14761	0.793992	2.31922	1.41664	0.310855	2.78564e-07	0.899764	0.378914	0.778146	0.0745407	0.103549	0.0889038	0.0348902	0.42964	0.0230362	0.160621	0.875198
Neisseria bacilliformis	-1.48999	0.632544	-0.314123	0.130619	0.0178422	-0.558125	-0.0188095	0.0444188	0.178532	0.448845	-1.2322	1.5374	2.76078	0.156948	0.308798	0.243026	0.0233395	0.186345	0.0503273	0.0237529	0.300824	0.247504	0.497827	0.574346	-0.539698	4.03026	-1.01725	0.537468	0.764463	-2.99511	-0.373743	1.87003	0.593477	1.81349	-2.47516	2.67678	0.591403	0.000159383	0.313121	0.592932	0.447587	0.00398275	0.709913	0.06636	0.555092	0.0747586	0.0161598	0.00957135	0.957637
Eikenella corrodens	2.2293	1.28089	0.0481267	-0.579365	-0.0149077	-0.570355	-0.0703769	-0.00245292	0.832961	0.0419884	0.144935	0.376573	2.43637	0.136393	0.27718	0.244942	0.0204307	0.163942	0.0438793	0.0216754	0.176504	0.201492	0.498544	0.501363	0.915009	9.39118	0.17363	-2.36531	-0.729672	-3.47901	-1.60387	-0.113166	4.71921	0.208388	0.290716	0.751099	0.36287	1.20063e-14	0.862584	0.020376	0.46767	0.000808513	0.112587	0.910175	9.62173e-06	0.835443	0.772003	0.454743	0.877685
Lautropia mirabilis	-3.27251	0.824265	0.419614	0.43142	0.0239226	-0.151867	0.0454109	0.00468774	1.03319	0.0864205	1.1016	-0.270377	2.27013	0.184725	0.317527	0.273313	0.0191974	0.218249	0.0468717	0.0211523	0.271511	0.252834	0.52327	0.483466	-1.44155	4.46212	1.3215	1.57849	1.24614	-0.695843	0.968834	0.221619	3.80533	0.341807	2.10523	-0.559247	0.152462	2.07838e-05	0.189261	0.11752	0.215541	0.488094	0.334898	0.825049	0.000240594	0.733193	0.0377033	0.577207	0.650224
Haemophilus influenzae	-0.198052	0.489664	0.126667	0.276577	-0.0300238	0.244842	-0.0128027	0.08522	0.335634	-0.190067	0.394281	1.11708	2.66291	0.148767	0.285376	0.229806	0.0223719	0.165007	0.0473635	0.0202332	0.158671	0.215632	0.518589	0.472034	-0.0743743	3.29147	0.443859	1.20352	-1.34203	1.48383	-0.270308	4.2119	2.11528	-0.881444	0.760296	2.36652	0.940941	0.00161339	0.658618	0.233139	0.184255	0.142687	0.78778	7.95978e-05	0.0382434	0.381326	0.449827	0.0209458	1
Treponema medium	0.656038	0.751609	0	-0.385351	-0.0385579	-0.0409953	0.0231931	0.0694159	-0.691388	0.161654	1.05782	0.522023	2.9104	0.171549	0.307275	0.239693	0.024565	0.185248	0.0525808	0.0207339	0.188698	0.231814	0.659628	0.466523	0.225412	4.38132	0	-1.60769	-1.56963	-0.221299	0.441094	3.34795	-3.66399	0.697343	1.60367	1.11897	0.822657	6.76875e-05	1	0.114747	0.123356	0.825839	0.661211	0.00163088	0.000640417	0.489098	0.115633	0.268964	1
Campylobacter rectus	-3.15055	1.25684	-0.712415	0	0.0173868	-0.201057	-0.00209505	0.0680755	0.5117	-0.220712	1.5337	1.50616	2.58725	0.157908	0.308947	0.265277	0.0225298	0.193264	0.047369	0.01891	0.193474	0.227091	0.582005	0.449945	-1.21772	7.95934	-2.30594	0	0.771721	-1.04032	-0.0442283	3.59997	2.6448	-0.971909	2.6352	3.34743	0.22742	2.17061e-11	0.0240802	1	0.442877	0.301769	0.964848	0.000590134	0.0100837	0.334443	0.0103461	0.00131532	0.794321
Candidatus Saccharibacteria bacterium oral taxon 957	0.154801	0.781879	-0.596458	0	-0.0022682	0.121617	-0.0316283	0.0511438	-0.121729	-0.34486	-0.0534465	1.12013	2.4746	0.139867	0.278094	0.237836	0.0204794	0.164336	0.0450889	0.0189766	0.153513	0.19795	0.506637	0.491626	0.0625559	5.59018	-2.14481	0	-0.110755	0.740047	-0.701466	2.6951	-0.792952	-1.74216	-0.105493	2.27842	0.950274	2.96788e-07	0.0349647	1	0.912084	0.461411	0.485023	0.00855417	0.430122	0.0852762	0.916246	0.0253352	1
Fretibacterium fastidiosum	-1.73513	1.11691	0.219887	0	0.00336735	-0.0848621	0.057369	0.00470171	-0.711528	-0.0499709	1.33798	0.252047	2.77367	0.1742	0.322857	0.251091	0.0231493	0.193954	0.0507701	0.023446	0.278175	0.227334	0.53152	0.569408	-0.625573	6.41166	0.681067	0	0.145463	-0.437537	1.12998	0.200533	-2.55784	-0.219812	2.51727	0.442648	0.533891	2.21752e-08	0.498365	1	0.884818	0.663243	0.262838	0.84172	0.012991	0.826739	0.0144257	0.659561	0.908607
Gemella parahaemolysans	1.26574	0.357474	0.701287	0	-0.050326	0.0335727	-0.0181064	0.0216319	0.724492	0.168425	0.853324	0.61341	2.85965	0.105624	0.261624	0.232629	0.0236623	0.145548	0.0504417	0.0177557	0.107464	0.194934	0.588273	0.457232	0.442623	3.38441	2.68052	0	-2.12685	0.230664	-0.358957	1.21831	6.7417	0.864009	1.45056	1.34157	0.660365	0.00158145	0.0105386	1	0.0394974	0.818723	0.721469	0.23007	3.82074e-08	0.392609	0.154511	0.187118	0.982395
Neisseria macacae	-0.00922212	0.793214	-0.0752648	0	0.0137913	0.0502739	-0.067419	-0.031312	0.825437	0.4185	0.942788	-0.41485	2.93973	0.152744	0.306393	0.234283	0.0242315	0.191265	0.0530047	0.0195576	0.151441	0.232114	0.537936	0.475869	-0.00313706	5.1931	-0.245648	0	0.569146	0.26285	-1.27194	-1.60101	5.45055	1.803	1.7526	-0.871775	0.997511	5.08301e-06	0.807097	1	0.572151	0.793893	0.210075	0.116531	2.15081e-06	0.07824	0.0866363	0.388063	1
Neisseria oralis	6.32731	1.00229	-0.534075	0	-0.0647298	-0.226059	-0.00848782	-0.088013	0.476485	0.717474	0.629573	-2.17862	2.8548	0.200301	0.354615	0.265164	0.0242321	0.232032	0.0517428	0.0236747	0.170089	0.284109	0.626908	0.553906	2.21638	5.0039	-1.50607	0	-2.67124	-0.974256	-0.164039	-3.7176	2.80139	2.52535	1.00425	-3.9332	0.0302845	4.78699e-06	0.137047	1	0.00960561	0.333655	0.870226	0.000429771	0.00675033	0.0140869	0.319099	0.00021147	0.291943
Prevotella pleuritidis	2.93739	0.486599	-0.958813	0	-0.0414041	-0.172937	0.0271575	-0.00540087	-0.677811	0.581216	2.98079	0.363399	2.98117	0.165552	0.330155	0.24028	0.024545	0.212722	0.0548405	0.0223801	0.323293	0.257635	0.528273	0.549333	0.985316	2.93925	-2.90413	0	-1.68686	-0.812973	0.495209	-0.241324	-2.09658	2.25596	5.64251	0.661528	0.330391	0.00544176	0.00597002	1	0.0994145	0.421046	0.623162	0.810537	0.0424009	0.0296103	1.5026e-06	0.512067	0.877685
Schaalia georgiae	-3.42943	1.08826	0.323445	0	-0.000608773	0.0621948	0.00647214	0.0425496	0.936814	-0.179142	-0.191978	1.76168	2.90511	0.119352	0.268808	0.23364	0.024091	0.154735	0.0513288	0.0181224	0.136385	0.200774	0.52897	0.470676	-1.18048	9.11812	1.20325	0	-0.0252697	0.401943	0.126092	2.34791	6.86891	-0.892255	-0.362927	3.74287	0.245146	4.16406e-11	0.236322	1	0.979972	0.689978	0.900324	0.0241868	3.70166e-08	0.377872	0.71867	0.000600695	0.811064
Selenomonas flueggei	-1.83674	1.79541	0.111318	0	-0.0171624	-0.102337	0.125264	-0.00905414	-0.805007	-0.723309	-1.10447	-0.264807	2.84795	0.141086	0.293401	0.234742	0.0236701	0.16312	0.0505247	0.0191394	0.270049	0.215371	0.602993	0.479425	-0.644933	12.7256	0.379407	0	-0.725067	-0.627375	2.47926	-0.473063	-2.98096	-3.35843	-1.83165	-0.552344	0.521979	3.77868e-17	0.706025	1	0.471859	0.533326	0.0166538	0.638269	0.0044646	0.00152365	0.073086	0.583223	0.908607
Selenomonas infelix	0.231494	1.37371	0.0202731	0	0.00236903	0.0997011	-0.0724024	0.0262795	0.275953	-0.0955232	0.317124	1.1361	2.54121	0.128539	0.278525	0.241003	0.0214022	0.163113	0.045583	0.0175283	0.168912	0.210119	0.522852	0.417287	0.0910962	10.6872	0.0727871	0	0.110691	0.611239	-1.58836	1.49926	1.63371	-0.454614	0.606527	2.72259	0.927666	1.3909e-16	0.942175	1	0.912165	0.54294	0.116526	0.138118	0.106625	0.650736	0.546046	0.00809639	1
Streptococcus gwangjuense	1.99026	0.609363	0.468083	0	-0.0330994	0.149022	-0.0407265	0.00492297	0.339351	0.367299	0.582992	-0.0677431	2.71229	0.114373	0.26972	0.256343	0.0223649	0.156766	0.0487429	0.0179813	0.106201	0.20782	0.529327	0.437649	0.733792	5.32787	1.73544	0	-1.47997	0.950607	-0.835537	0.273782	3.19537	1.7674	1.10138	-0.154788	0.466136	1.82991e-06	0.088163	1	0.144486	0.345889	0.406966	0.785259	0.00229529	0.0826104	0.275441	0.877545	0.904986
Streptococcus lactarius	3.3288	0.557588	0.288485	0	-0.0431289	-0.458399	-0.0287824	-0.00255157	0.104999	-0.454469	-0.703131	-0.833494	2.89918	0.136452	0.286025	0.232883	0.0241717	0.169415	0.0510589	0.0212455	0.193036	0.212354	0.535668	0.525535	1.14819	4.08633	1.0086	0	-1.78427	-2.70578	-0.563711	-0.1201	0.543937	-2.14015	-1.31262	-1.58599	0.256959	0.000178127	0.318558	1	0.0811225	0.00959117	0.57575	0.904939	0.58917	0.0377988	0.195965	0.119744	0.811064
Streptococcus periodonticum	1.21909	0.655995	0.0525573	0	-0.0320845	-0.121104	0.0273143	-0.0199152	0.428076	-0.0107413	0.376485	0.0839987	2.73788	0.118041	0.262637	0.244402	0.0226575	0.148452	0.0490345	0.0183148	0.175604	0.19106	0.4955	0.468216	0.445268	5.55735	0.200113	0	-1.41607	-0.815778	0.557042	-1.08738	2.43774	-0.0562198	0.759809	0.179401	0.65794	9.07523e-07	0.842158	1	0.162607	0.418279	0.579843	0.281788	0.0181668	0.955378	0.450736	0.858307	0.982395
Treponema socranskii	-1.59639	1.18286	0.198608	0	0.0056434	-0.147004	0.0225004	0.0116547	-0.456031	-0.0275354	0.54948	1.15315	2.73692	0.159899	0.296443	0.245047	0.0229845	0.177057	0.0496188	0.0226553	0.22426	0.211603	0.509439	0.478376	-0.583279	7.39757	0.669971	0	0.24553	-0.830265	0.453465	0.514435	-2.03349	-0.130127	1.0786	2.41055	0.561892	5.23978e-10	0.505447	1	0.806884	0.40968	0.65185	0.608838	0.0464328	0.896901	0.285084	0.0190092	0.933837
Taxon	logFC	AveExpr	t	P.Value	adj.P.Val	B
Prevotella maculosa	2.10233	6.69035	6.10209	8.58773e-09	1.6843e-06	9.73158
Streptococcus anginosus	1.99352	9.01494	6.00439	1.39776e-08	1.6843e-06	9.22039
Streptococcus parasanguinis	-1.38468	13.6956	-5.77264	4.35968e-08	3.50227e-06	7.99934
Prevotella nigrescens	2.10283	10.2188	5.43814	2.14874e-07	1.29461e-05	6.54869
Veillonella dispar	-1.26468	15.4856	-5.2849	4.37619e-07	2.10932e-05	5.73264
Anaeroglobus geminatus	1.98013	7.09356	5.17127	7.35518e-07	2.95433e-05	5.44256
Capnocytophaga leadbetteri	1.70301	8.8709	4.91694	2.29033e-06	7.66745e-05	4.29352
Stomatobaculum longum	-1.40548	12.1875	-4.89288	2.54521e-06	7.66745e-05	4.11803
Selenomonas flueggei	1.82055	6.0725	4.8441	3.14925e-06	8.43299e-05	4.05928
Lancefieldella rimae	1.61906	6.69379	4.71654	5.45891e-06	0.00013156	3.50536
Streptococcus sp. oral taxon 431	-0.956724	12.6439	-4.58601	9.48741e-06	0.000207489	2.83407
Streptococcus sp. LPB0220	-1.44101	13.8068	-4.56566	1.03314e-05	0.000207489	2.72565
Lactobacillus vaginalis	2.04917	5.62906	4.51282	1.28748e-05	0.000238679	2.72558
Shuttleworthia satelles	1.6378	5.71776	4.39039	2.12956e-05	0.000366588	2.25868
Streptococcus sobrinus	1.57723	5.33826	4.00016	9.926e-05	0.0014951	0.808428
Fusobacterium nucleatum	1.01204	12.2684	4.00182	9.86315e-05	0.0014951	0.64009
Selenomonas infelix	1.44484	7.7076	3.95527	0.000117718	0.00166883	0.597593
Pseudopropionibacterium propionicum	1.50014	6.46882	3.91501	0.000137019	0.00183454	0.498518
Streptococcus mutans	1.34678	8.35391	3.88809	0.000151564	0.00192247	0.336171
Treponema socranskii	1.474	6.91549	3.861	0.000167676	0.00202049	0.274038
Prevotella loescheii	1.64095	7.80304	3.6982	0.000304405	0.00318639	-0.246957
Leptotrichia hofstadii	1.4327	7.73768	3.69292	0.000310257	0.00318639	-0.307868
Selenomonas sp. oral taxon 920	1.22869	9.10448	3.69442	0.000308584	0.00318639	-0.33197
Schaalia odontolytica	-1.09241	13.6779	-3.68667	0.000317317	0.00318639	-0.470093
Mogibacterium timidum	1.53035	5.50534	3.54218	0.000529741	0.00440233	-0.752931
Haemophilus parainfluenzae	-0.840839	15.2842	-3.61075	0.000416138	0.00401157	-0.81109
Campylobacter gracilis	0.984292	9.29632	3.54243	0.000529274	0.00440233	-0.839149
Actinomyces graevenitzii	-1.30864	11.4676	-3.55867	0.000500024	0.00440233	-0.848557
Gemella sanguinis	-1.08234	12.2298	-3.57117	0.00047854	0.00440233	-0.848603
Campylobacter curvus	1.56683	5.07664	3.50653	0.000599763	0.0048181	-0.866615
Prevotella histicola	-1.41332	13.0751	-3.48574	0.000644511	0.00501055	-1.13404
Prevotella dentasini	1.06982	5.89272	3.33506	0.00107572	0.00810155	-1.43291
Taxon	ANCOMBC2	limma_voom
Streptococcus mutans	Yes	Yes
Streptococcus gordonii	Yes	No
Streptococcus anginosus	Yes	Yes
Cardiobacterium valvarum	Yes	No
Neisseria mucosa	Yes	No
Neisseria elongata	Yes	No
Kingella oralis	Yes	No
Prevotella nigrescens	Yes	Yes
Prevotella oulorum	Yes	No
Prevotella maculosa	Yes	Yes
Prevotella buccae	Yes	No
Alloprevotella tannerae	Yes	No
Tannerella sp. oral taxon HOT-286	Yes	No
Porphyromonas catoniae	Yes	No
Capnocytophaga granulosa	Yes	No
Capnocytophaga sp. oral taxon 864	Yes	No
Leptotrichia hofstadii	Yes	Yes
Leptotrichia sp. oral taxon 212	Yes	No
Leptotrichia hongkongensis	Yes	No
Leptotrichia shahii	Yes	No
Streptococcus sp. 1643	Yes	No
Streptococcus constellatus	Yes	No
Shuttleworthia satelles	Yes	Yes
[Eubacterium] brachy	Yes	No
Schaalia cardiffensis	Yes	No
Cryptobacterium curtum	Yes	No
Slackia exigua	Yes	No
Prevotella baroniae	Yes	No
Prevotella sp. oral taxon 299	Yes	No
Prevotella amnii	Yes	No
Prevotella shahii	Yes	No
Prevotella saccharolytica	Yes	No
Prevotella oralis	Yes	No
Porphyromonas gingivalis	Yes	No
Tannerella forsythia	Yes	No
Neisseria bacilliformis	Yes	No
Eikenella corrodens	Yes	No
Lautropia mirabilis	Yes	No
Haemophilus influenzae	Yes	No
Treponema medium	Yes	No
Campylobacter rectus	Yes	No
Candidatus Saccharibacteria bacterium oral taxon 957	Yes	No
Fretibacterium fastidiosum	Yes	No
Gemella parahaemolysans	Yes	No
Neisseria macacae	Yes	No
Neisseria oralis	Yes	No
Prevotella pleuritidis	Yes	No
Schaalia georgiae	Yes	No
Selenomonas flueggei	Yes	Yes
Selenomonas infelix	Yes	Yes
Streptococcus gwangjuense	Yes	No
Streptococcus lactarius	Yes	No
Streptococcus periodonticum	Yes	No
Treponema socranskii	Yes	Yes
Streptococcus parasanguinis	No	Yes
Veillonella dispar	No	Yes
Anaeroglobus geminatus	No	Yes
Capnocytophaga leadbetteri	No	Yes
Stomatobaculum longum	No	Yes
Lancefieldella rimae	No	Yes
Streptococcus sp. oral taxon 431	No	Yes
Streptococcus sp. LPB0220	No	Yes
Lactobacillus vaginalis	No	Yes
Streptococcus sobrinus	No	Yes
Fusobacterium nucleatum	No	Yes
Pseudopropionibacterium propionicum	No	Yes
Prevotella loescheii	No	Yes
Selenomonas sp. oral taxon 920	No	Yes
Schaalia odontolytica	No	Yes
Mogibacterium timidum	No	Yes
Haemophilus parainfluenzae	No	Yes
Campylobacter gracilis	No	Yes
Actinomyces graevenitzii	No	Yes
Gemella sanguinis	No	Yes
Campylobacter curvus	No	Yes
Prevotella histicola	No	Yes
Prevotella dentasini	No	Yes
[truncated: 35 more columns]
