# Supplementary material for: Dysbiotic shift in the oral microbiota of patients with Alzheimer's disease compared to their healthy life partners—a combinatorial approach and a paired study design
Source: Alzheimers Res Ther. 2026 Jan 13;18:23. doi: 10.1186/s13195-025-01941-1 (PMC12865950; doi:10.1186/s13195-025-01941-1)
Supplement: Supplementary file 14 — Supplementary Material 14: Supplementary Table 12 [file 13195_2025_1941_MOESM14_ESM.xlsx]

## Sheet: Sheet1
Supplementary Table 12. GLMMMiRKAT results of analyzing association between microbiome data and education years, number of teeth, SBI, Smoking_status and BMI. Presented are p-values for an association between the microbial data and the covariates.
Kovariate tested	Material	Sequencing method	Taxonomic_Level	p_value_Bray_Curtis	p_value_Jaccard	p_value_Manhattan	p_value_Omnibus
Education years	Saliva	WGS	species	0.016	0.0278	0.016	0.0181
Education years	Saliva	WGS	genus	0.2855	0.2288	0.2854	0.2518
Education years	Saliva	WGS	family	0.4064	0.298	0.4064	0.323
Education years	Saliva	WGS	order	0.4194	0.3545	0.4194	0.3787
Education years	Saliva	WGS	class	0.3483	0.2877	0.3483	0.3077
Education years	Saliva	WGS	phylum	0.3743	0.3298	0.3743	0.3483
Education years	Saliva	FL	species	0.1656	0.1997	0.1656	0.184
Education years	Saliva	FL	genus	0.1704	0.1519	0.1704	0.1725
Education years	Saliva	FL	family	0.1463	0.122	0.1463	0.1406
Education years	Saliva	FL	order	0.1841	0.1504	0.1841	0.1719
Education years	Saliva	FL	class	0.2528	0.2035	0.2528	0.232
Education years	Saliva	FL	phylum	0.2873	0.1642	0.2873	0.1893
Education years	Saliva	SR	species	0.1323	0.1076	0.1323	0.118
Education years	Saliva	SR	genus	0.1257	0.1246	0.1257	0.1362
Education years	Saliva	SR	family	0.114	0.114	0.114	0.1246
Education years	Saliva	SR	order	0.0599	0.0584	0.0599	0.0638
Education years	Saliva	SR	class	0.0591	0.0557	0.0591	0.0605
Education years	Saliva	SR	phylum	0.0718	0.0701	0.0718	0.0754
Education years	Supragingival	FL	species	0.504	0.599	0.504	0.5399
Education years	Supragingival	FL	genus	0.5016	0.4943	0.5016	0.5321
Education years	Supragingival	FL	family	0.5945	0.5979	0.5945	0.6347
Education years	Supragingival	FL	order	0.6391	0.6426	0.6391	0.6767
Education years	Supragingival	FL	class	0.6181	0.6159	0.6181	0.6565
Education years	Supragingival	FL	phylum	0.4549	0.4957	0.4549	0.4982
Education years	Supragingival	SR	species	0.1778	0.1718	0.1778	0.1918
Education years	Supragingival	SR	genus	0.169	0.1636	0.169	0.1845
Education years	Supragingival	SR	family	0.1884	0.1618	0.1884	0.1829
Education years	Supragingival	SR	order	0.1694	0.1559	0.1694	0.1754
Education years	Supragingival	SR	class	0.2058	0.1817	0.2058	0.2026
Education years	Supragingival	SR	phylum	0.0942	0.1083	0.0942	0.1023
Number of teeth	Saliva	WGS	species	0.0926	0.1087	0.0926	0.1019
Number of teeth	Saliva	WGS	genus	0.0856	0.1038	0.0856	0.0957
Number of teeth	Saliva	WGS	family	0.1268	0.1485	0.1268	0.1388
Number of teeth	Saliva	WGS	order	0.1035	0.1329	0.1035	0.1147
Number of teeth	Saliva	WGS	class	0.0746	0.1095	0.0746	0.0827
Number of teeth	Saliva	WGS	phylum	0.1788	0.2461	0.1788	0.1906
Number of teeth	Saliva	FL	species	0.1432	0.2022	0.1432	0.1553
Number of teeth	Saliva	FL	genus	0.1198	0.2142	0.1198	0.1351
Number of teeth	Saliva	FL	family	0.1068	0.2074	0.1068	0.1214
Number of teeth	Saliva	FL	order	0.1068	0.2051	0.1068	0.1212
Number of teeth	Saliva	FL	class	0.1028	0.1965	0.1028	0.1152
Number of teeth	Saliva	FL	phylum	0.064	0.1155	0.064	0.0745
Number of teeth	Saliva	SR	species	0.2064	0.2295	0.2064	0.2192
Number of teeth	Saliva	SR	genus	0.2817	0.2757	0.2817	0.2946
Number of teeth	Saliva	SR	family	0.3223	0.315	0.3223	0.3333
Number of teeth	Saliva	SR	order	0.2834	0.3292	0.2834	0.3008
Number of teeth	Saliva	SR	class	0.2752	0.3181	0.2752	0.2901
Number of teeth	Saliva	SR	phylum	0.2205	0.2767	0.2205	0.2354
Number of teeth	Supragingival	FL	species	0.0466	0.0475	0.0466	0.0533
Number of teeth	Supragingival	FL	genus	0.1153	0.0877	0.1153	0.1006
Number of teeth	Supragingival	FL	family	0.1037	0.0809	0.1037	0.0942
Number of teeth	Supragingival	FL	order	0.105	0.0818	0.105	0.0944
Number of teeth	Supragingival	FL	class	0.1205	0.0925	0.1205	0.1062
Number of teeth	Supragingival	FL	phylum	0.0573	0.0533	0.0573	0.0599
Number of teeth	Supragingival	SR	species	0.6933	0.8006	0.6933	0.7206
Number of teeth	Supragingival	SR	genus	0.6707	0.6736	0.6707	0.7017
Number of teeth	Supragingival	SR	family	0.6573	0.6123	0.6573	0.6457
Number of teeth	Supragingival	SR	order	0.6754	0.6269	0.6754	0.6595
Number of teeth	Supragingival	SR	class	0.7389	0.7243	0.7389	0.753
Number of teeth	Supragingival	SR	phylum	0.8507	0.7844	0.8507	0.81
SBI_with_missing	Saliva	WGS	species	0.5266	0.5169	0.5268	0.5516
SBI_with_missing	Saliva	WGS	genus	0.5356	0.5352	0.5357	0.5679
SBI_with_missing	Saliva	WGS	family	0.4917	0.506	0.4916	0.5207
SBI_with_missing	Saliva	WGS	order	0.5531	0.611	0.5531	0.5807
SBI_with_missing	Saliva	WGS	class	0.3976	0.4329	0.3976	0.4184
SBI_with_missing	Saliva	WGS	phylum	0.7674	0.8297	0.7674	0.7855
SBI_with_missing	Saliva	FL	species	0.3043	0.2797	0.3043	0.3057
SBI_with_missing	Saliva	FL	genus	0.3666	0.4219	0.3666	0.4012
SBI_with_missing	Saliva	FL	family	0.3182	0.3763	0.3182	0.3512
SBI_with_missing	Saliva	FL	order	0.2829	0.343	0.2829	0.3129
SBI_with_missing	Saliva	FL	class	0.2802	0.3538	0.2802	0.3116
SBI_with_missing	Saliva	FL	phylum	0.4675	0.5402	0.4675	0.5208
SBI_with_missing	Saliva	SR	species	0.7316	0.7424	0.7316	0.7608
SBI_with_missing	Saliva	SR	genus	0.7264	0.7418	0.7264	0.751
SBI_with_missing	Saliva	SR	family	0.6476	0.6596	0.6476	0.6747
SBI_with_missing	Saliva	SR	order	0.5924	0.6403	0.5924	0.6179
SBI_with_missing	Saliva	SR	class	0.5253	0.5353	0.5253	0.5486
SBI_with_missing	Saliva	SR	phylum	0.7874	0.8084	0.7874	0.8087
SBI_with_missing	Supragingival	FL	species	0.9342	0.9403	0.9342	0.948
SBI_with_missing	Supragingival	FL	genus	0.9361	0.9853	0.9361	0.9513
SBI_with_missing	Supragingival	FL	family	0.9353	0.9875	0.9353	0.9511
SBI_with_missing	Supragingival	FL	order	0.9429	0.9808	0.9429	0.9577
SBI_with_missing	Supragingival	FL	class	0.9292	0.9713	0.9292	0.9449
SBI_with_missing	Supragingival	FL	phylum	0.9354	0.9806	0.9354	0.9605
SBI_with_missing	Supragingival	SR	species	0.8979	0.9253	0.8979	0.9156
SBI_with_missing	Supragingival	SR	genus	0.741	0.8065	0.741	0.7721
SBI_with_missing	Supragingival	SR	family	0.7617	0.8031	0.7617	0.7922
SBI_with_missing	Supragingival	SR	order	0.8128	0.8419	0.8128	0.8385
SBI_with_missing	Supragingival	SR	class	0.9002	0.8986	0.9002	0.9182
SBI_with_missing	Supragingival	SR	phylum	0.7362	0.7016	0.7362	0.7333
BMI	Saliva	WGS	species	0.5453	0.488	0.5454	0.5201
BMI	Saliva	WGS	genus	0.5403	0.5125	0.5403	0.5458
BMI	Saliva	WGS	family	0.5783	0.5914	0.5783	0.6115
BMI	Saliva	WGS	order	0.5141	0.5332	0.5141	0.5441
BMI	Saliva	WGS	class	0.6067	0.6208	0.6067	0.6311
BMI	Saliva	WGS	phylum	0.6629	0.6107	0.6629	0.6355
BMI	Saliva	FL	species	0.7202	0.7123	0.7202	0.7461
BMI	Saliva	FL	genus	0.9329	0.9579	0.9329	0.9495
BMI	Saliva	FL	family	0.9469	0.9743	0.9469	0.9597
BMI	Saliva	FL	order	0.8795	0.9325	0.8795	0.9042
BMI	Saliva	FL	class	0.8966	0.9293	0.8966	0.9188
BMI	Saliva	FL	phylum	0.8723	0.8827	0.8723	0.918
BMI	Saliva	SR	species	0.1931	0.1831	0.1931	0.2006
BMI	Saliva	SR	genus	0.2089	0.2291	0.2089	0.2265
BMI	Saliva	SR	family	0.1529	0.1621	0.1529	0.1664
BMI	Saliva	SR	order	0.0985	0.0984	0.0985	0.1074
BMI	Saliva	SR	class	0.2072	0.2098	0.2072	0.2211
BMI	Saliva	SR	phylum	0.6726	0.677	0.6726	0.7003
BMI	Supragingival	FL	species	0.1528	0.0934	0.1528	0.1074
BMI	Supragingival	FL	genus	0.2226	0.1373	0.2226	0.1535
BMI	Supragingival	FL	family	0.1968	0.1034	0.1968	0.1169
BMI	Supragingival	FL	order	0.2136	0.1196	0.2136	0.1347
BMI	Supragingival	FL	class	0.2371	0.1295	0.2371	0.1447
BMI	Supragingival	FL	phylum	0.2798	0.1657	0.2798	0.1861
BMI	Supragingival	SR	species	0.5979	0.5401	0.5979	0.5735
BMI	Supragingival	SR	genus	0.8296	0.793	0.8296	0.8237
BMI	Supragingival	SR	family	0.704	0.6539	0.704	0.6924
BMI	Supragingival	SR	order	0.7746	0.7699	0.7746	0.8033
BMI	Supragingival	SR	class	0.6713	0.6319	0.6713	0.6682
BMI	Supragingival	SR	phylum	0.8965	0.8516	0.8965	0.8769
Smoking_status	Saliva	WGS	species	0.4167	0.4816	0.4167	0.4448
Smoking_status	Saliva	WGS	genus	0.3278	0.3781	0.3277	0.352
Smoking_status	Saliva	WGS	family	0.2942	0.3357	0.2942	0.3177
Smoking_status	Saliva	WGS	order	0.3115	0.358	0.3116	0.3343
Smoking_status	Saliva	WGS	class	0.2352	0.2621	0.2352	0.2514
Smoking_status	Saliva	WGS	phylum	0.1069	0.1173	0.1069	0.115
Smoking_status	Saliva	FL	species	0.4425	0.6167	0.4425	0.4745
Smoking_status	Saliva	FL	genus	0.8091	0.8452	0.8091	0.8368
Smoking_status	Saliva	FL	family	0.6879	0.7449	0.6879	0.7238
Smoking_status	Saliva	FL	order	0.7599	0.8546	0.7599	0.7952
Smoking_status	Saliva	FL	class	0.6069	0.7293	0.6069	0.6448
Smoking_status	Saliva	FL	phylum	0.9932	0.9965	0.9932	0.9973
Smoking_status	Saliva	SR	species	0.5221	0.6399	0.5221	0.5526
Smoking_status	Saliva	SR	genus	0.4813	0.5452	0.4813	0.5104
Smoking_status	Saliva	SR	family	0.3853	0.4344	0.3853	0.4105
Smoking_status	Saliva	SR	order	0.4162	0.5171	0.4162	0.4408
Smoking_status	Saliva	SR	class	0.4347	0.5312	0.4347	0.4545
Smoking_status	Saliva	SR	phylum	0.7526	0.8422	0.7526	0.7764
Smoking_status	Supragingival	FL	species	0.4233	0.3872	0.4233	0.4118
Smoking_status	Supragingival	FL	genus	0.4366	0.3814	0.4366	0.4098
Smoking_status	Supragingival	FL	family	0.4138	0.3651	0.4138	0.3913
Smoking_status	Supragingival	FL	order	0.4069	0.3744	0.4069	0.3993
Smoking_status	Supragingival	FL	class	0.4159	0.3708	0.4159	0.396
Smoking_status	Supragingival	FL	phylum	0.3592	0.451	0.3592	0.3957
Smoking_status	Supragingival	SR	species	0.2762	0.2212	0.2762	0.2375
Smoking_status	Supragingival	SR	genus	0.5724	0.3544	0.5724	0.3828
Smoking_status	Supragingival	SR	family	0.5435	0.3326	0.5435	0.3608
Smoking_status	Supragingival	SR	order	0.4646	0.2441	0.4646	0.2715
Smoking_status	Supragingival	SR	class	0.376	0.1839	0.376	0.2065
Smoking_status	Supragingival	SR	phylum	0.53	0.3387	0.53	0.3621
