# Supplementary material for: Dysbiotic shift in the oral microbiota of patients with Alzheimer's disease compared to their healthy life partners—a combinatorial approach and a paired study design
Source: Alzheimers Res Ther. 2026 Jan 13;18:23. doi: 10.1186/s13195-025-01941-1 (PMC12865950; doi:10.1186/s13195-025-01941-1)
Supplement: Supplementary file 15 — Supplementary Material 15: Supplementary Table 13 [file 13195_2025_1941_MOESM15_ESM.xlsx]

## Sheet: Sheet1
Supplementary Table 13. GLMMMiRKAT results with education years as additional covariate. Presented are p-values for the group comparison (patient/control)
Material	Sequencing method	Taxonomic_Level	p_value_Bray_Curtis	p_value_Jaccard	p_value_Manhattan	p_value_Omnibus
Saliva	WGS	species	0.019	0.016	0.019	0.0183
Saliva	WGS	genus	0.0691	0.0799	0.0691	0.0777
Saliva	WGS	family	0.1243	0.1347	0.1242	0.1371
Saliva	WGS	order	0.2021	0.2315	0.202	0.2191
Saliva	WGS	class	0.318	0.3474	0.3181	0.3392
Saliva	WGS	phylum	0.1968	0.2172	0.1968	0.2098
Saliva	FL	species	0.0143	0.0145	0.0143	0.0161
Saliva	FL	genus	0.3812	0.4754	0.3812	0.4191
Saliva	FL	family	0.5326	0.6116	0.5326	0.574
Saliva	FL	order	0.7528	0.8122	0.7528	0.7897
Saliva	FL	class	0.8548	0.8841	0.8548	0.88
Saliva	FL	phylum	0.6589	0.794	0.6589	0.7307
Saliva	SR	species	0.0147	0.018	0.0147	0.0169
Saliva	SR	genus	0.2014	0.2941	0.2014	0.2215
Saliva	SR	family	0.3486	0.4723	0.3486	0.3734
Saliva	SR	order	0.4442	0.5071	0.4442	0.4713
Saliva	SR	class	0.6418	0.7091	0.6418	0.6656
Saliva	SR	phylum	0.5526	0.617	0.5526	0.5792
Supragingival	FL	species	0.4116	0.3092	0.4116	0.3407
Supragingival	FL	genus	0.3344	0.3915	0.3344	0.3677
Supragingival	FL	family	0.2807	0.3256	0.2807	0.3078
Supragingival	FL	order	0.3122	0.3935	0.3122	0.3407
Supragingival	FL	class	0.3498	0.4249	0.3498	0.3806
Supragingival	FL	phylum	0.223	0.4062	0.223	0.2498
Supragingival	SR	species	0.1308	0.0828	0.1308	0.0952
Supragingival	SR	genus	0.3442	0.2149	0.3442	0.2406
Supragingival	SR	family	0.3451	0.2222	0.3451	0.2474
Supragingival	SR	order	0.3771	0.2526	0.3771	0.2781
Supragingival	SR	class	0.5364	0.377	0.5364	0.4078
Supragingival	SR	phylum	0.4492	0.3081	0.4492	0.3345
