# Supplementary material for: Dysbiotic shift in the oral microbiota of patients with Alzheimer's disease compared to their healthy life partners—a combinatorial approach and a paired study design
Source: Alzheimers Res Ther. 2026 Jan 13;18:23. doi: 10.1186/s13195-025-01941-1 (PMC12865950; doi:10.1186/s13195-025-01941-1)
Supplement: Supplementary file 16 — Supplementary Material 16: Supplementary Table 14 [file 13195_2025_1941_MOESM16_ESM.xlsx]

## Sheet: Sheet1
Supplementary Table 14. PERMANOVA results with education years as additional covariate. Presented are p-values for the basic group-comparison (patients/controls) and for all included Covariates.
Material	Sequencing method	Taxonomic_Level	Group	Age	BMI	Number_of_teeth_FDI	Smoking status	Sex	SBI_with_missing	Education years
Saliva	WGS	species	0.056	0.8484	0.7061	0.0739	0.0798	0.6803	0.5209	0.024
Saliva	WGS	genus	0.1435	0.8621	0.7625	0.1344	0.1006	0.8636	0.6076	0.3422
Saliva	WGS	family	0.2518	0.4532	0.7753	0.1243	0.0817	0.8502	0.5758	0.4294
Saliva	WGS	order	0.4134	0.4105	0.719	0.1671	0.1026	0.7839	0.6105	0.4887
Saliva	WGS	class	0.6097	0.6086	0.6902	0.2493	0.0984	0.8307	0.6234	0.3436
Saliva	WGS	phylum	0.4365	0.2246	0.8027	0.4213	0.0903	0.9766	0.8162	0.2016
Saliva	FL	species	0.0059	0.8864	0.7418	0.2414	0.0793	0.8097	0.4806	0.0626
Saliva	FL	genus	0.1	0.6946	0.7929	0.4004	0.2011	0.6879	0.3667	0.0678
Saliva	FL	family	0.2125	0.7347	0.7873	0.425	0.1893	0.7478	0.3359	0.0502
Saliva	FL	order	0.352	0.7434	0.6924	0.5106	0.1986	0.8519	0.4241	0.1431
Saliva	FL	class	0.4269	0.7461	0.6794	0.5284	0.1804	0.9074	0.3435	0.2391
Saliva	FL	phylum	0.5203	0.7127	0.7128	0.658	0.3434	0.7745	0.8399	0.0976
Saliva	SR	species	0.0156	0.9152	0.2272	0.1651	0.0899	0.6233	0.7312	0.1728
Saliva	SR	genus	0.1642	0.8134	0.5158	0.3245	0.2987	0.444	0.747	0.1668
Saliva	SR	family	0.308	0.4322	0.4695	0.3059	0.2265	0.4524	0.7575	0.1246
Saliva	SR	order	0.4039	0.5547	0.3375	0.348	0.1399	0.4141	0.8108	0.0604
Saliva	SR	class	0.6593	0.636	0.4134	0.3984	0.1345	0.5394	0.8417	0.0879
Saliva	SR	phylum	0.5344	0.6256	0.7241	0.5126	0.3628	0.7465	0.9521	0.0686
Supragingival	FL	species	0.2383	0.7011	0.3992	0.0261	0.4414	0.2495	0.7071	0.4319
Supragingival	FL	genus	0.2094	0.9508	0.8787	0.0396	0.4421	0.3924	0.8952	0.4911
Supragingival	FL	family	0.1876	0.9448	0.84	0.0263	0.465	0.282	0.8653	0.5192
Supragingival	FL	order	0.2154	0.9473	0.8727	0.0288	0.4523	0.3295	0.8802	0.5888
Supragingival	FL	class	0.2448	0.9491	0.8952	0.0377	0.4619	0.3276	0.9101	0.5862
Supragingival	FL	phylum	0.1298	0.9473	0.9382	0.1308	0.3968	0.6891	0.7119	0.4475
Supragingival	SR	species	0.0637	0.8858	0.8186	0.1173	0.267	0.877	0.5981	0.7049
Supragingival	SR	genus	0.1846	0.845	0.8934	0.1382	0.5269	0.7423	0.7489	0.6429
Supragingival	SR	family	0.1857	0.8353	0.8548	0.1332	0.5099	0.6179	0.6848	0.572
Supragingival	SR	order	0.2242	0.8772	0.8819	0.1443	0.4904	0.6586	0.7688	0.3894
Supragingival	SR	class	0.3741	0.874	0.9109	0.1525	0.3881	0.5485	0.8392	0.3361
Supragingival	SR	phylum	0.3574	0.7326	0.9434	0.4405	0.6582	0.8047	0.9068	0.2178
