# Supplementary material for: Dysbiotic shift in the oral microbiota of patients with Alzheimer's disease compared to their healthy life partners—a combinatorial approach and a paired study design
Source: Alzheimers Res Ther. 2026 Jan 13;18:23. doi: 10.1186/s13195-025-01941-1 (PMC12865950; doi:10.1186/s13195-025-01941-1)
Supplement: Supplementary file 17 — Supplementary Material 17: Supplementary Table 15 [file 13195_2025_1941_MOESM17_ESM.xlsx]

## Sheet: Sheet1
Supplementary Table 15. Limma results for all materials and sequencing methods with education years as additional covariate. Presented are only taxa which with an adjusted p-value < 0.1
Material	Method	Level	Taxon	logFC	AveExpr	t	P.Value	adj.P.Val	B
Saliva	WGS	species	Prevotella nigrescens	1.68785	11.0372	3.84226	0.000300449	0.0122573	0.161051
Saliva	WGS	species	Actinomyces graevenitzii	-1.63909	13.54	-3.77683	0.000371434	0.0122573	-0.0938468
Saliva	WGS	species	Veillonella dispar	-0.911941	15.2059	-3.37227	0.00132061	0.0290534	-1.37317
Saliva	WGS	species	Streptococcus sp. oral taxon 431	-1.08097	14.0887	-3.23737	0.0019808	0.0326831	-1.69235
Saliva	WGS	species	Streptococcus sp. LPB0220	-1.01182	14.2182	-2.85737	0.00589082	0.0675575	-2.66534
Saliva	WGS	species	Neisseria subflava	-1.20128	14.1642	-2.84226	0.00614159	0.0675575	-2.71491
Saliva	WGS	species	Stomatobaculum longum	-1.21276	12.3929	-2.71708	0.00862897	0.0763031	-2.87864
Saliva	WGS	species	Schaalia odontolytica	-0.778887	15.794	-2.69112	0.00924886	0.0763031	-3.21372
Saliva	WGS	species	Streptococcus parasanguinis	-0.945891	14.5361	-2.57607	0.0125153	0.0917787	-3.37019
Saliva	WGS	family	Lactobacillaceae	1.75131	10.2016	3.60975	0.000621029	0.0155257	-0.481238
Saliva	WGS	family	Propionibacteriaceae	1.38451	11.5043	3.24642	0.00190245	0.0237806	-1.53513
Saliva	WGS	order	Propionibacteriales	1.32821	11.5233	3.36177	0.00139838	0.0279677	-1.15705
Saliva	FL	species	Prevotella maculosa	3.45574	4.27179	5.0583	5.88557e-06	0.00100055	3.83988
Saliva	FL	species	Anaeroglobus geminatus	3.49454	5.67775	4.03499	0.000184051	0.0102224	0.682396
Saliva	FL	species	Lancefieldella rimae	2.89067	4.08009	3.95371	0.00023884	0.0102224	0.442697
Saliva	FL	species	Streptococcus anginosus	3.18618	7.90257	3.93389	0.00025442	0.0102224	0.384142
Saliva	FL	species	Veillonella dispar	-1.77325	15.4698	-3.88131	0.000300659	0.0102224	-0.138242
Saliva	FL	species	Treponema socranskii	3.00713	4.95652	3.63733	0.000643777	0.0156346	-0.454419
Saliva	FL	species	Streptococcus sp. LPB0220	-2.1003	13.6818	-3.71173	0.000511627	0.0144961	-0.540236
Saliva	FL	species	Leptotrichia hofstadii	3.15187	5.68805	3.56168	0.000811346	0.0172411	-0.660401
Saliva	FL	species	Capnocytophaga leadbetteri	2.85533	6.72256	3.39626	0.00133431	0.0226832	-1.11078
Saliva	FL	species	Selenomonas infelix	2.57852	7.02258	3.32694	0.00163775	0.0253107	-1.29676
Saliva	FL	species	Streptococcus parasanguinis	-1.73445	13.2846	-3.39764	0.00132884	0.0226832	-1.38313
Saliva	FL	species	Prevotella loescheii	2.65689	7.27297	3.15785	0.00267469	0.0378914	-1.72638
Saliva	FL	species	Dialister pneumosintes	2.70008	6.08201	3.03718	0.00376405	0.0470529	-2.03341
Saliva	FL	species	Lachnoanaerobaculum orale	-1.90774	10.5056	-3.0268	0.00387494	0.0470529	-2.18514
Saliva	FL	species	Prevotella nigrescens	2.80684	8.84322	2.97619	0.0044611	0.0473991	-2.22101
Saliva	FL	species	Mogibacterium timidum	2.44016	5.05367	2.91867	0.00522711	0.0493334	-2.32319
Saliva	FL	species	Enterococcus avium	-2.47575	4.7962	-2.89547	0.00556935	0.0493334	-2.3681
Saliva	FL	species	[Eubacterium] brachy	2.4652	7.49027	2.88033	0.00580393	0.0493334	-2.41658
Saliva	FL	species	Streptococcus sp. oral taxon 431	-1.2173	14.0024	-2.99699	0.0042108	0.0473991	-2.51084
Saliva	FL	species	Fusobacterium nucleatum	1.61088	11.1101	2.89445	0.00558486	0.0493334	-2.51479
Saliva	FL	species	Selenomonas noxia	2.37352	6.15903	2.8223	0.00679016	0.054968	-2.5543
Saliva	FL	species	Streptococcus australis	-1.99045	9.46578	-2.58658	0.0126024	0.0973823	-3.17319
Saliva	FL	genus	Anaeroglobus	3.5535	5.6539	4.13285	0.00014841	0.00920141	0.875697
Saliva	SR	species	Streptococcus anginosus	2.33132	9.24067	5.158	5.35192e-06	0.00188923	3.92308
Saliva	SR	species	Prevotella nigrescens	2.42424	10.849	4.54719	4.04545e-05	0.00714023	2.08641
Saliva	SR	species	Prevotella maculosa	2.79936	6.46993	4.15219	0.000143748	0.0146528	0.889584
Saliva	SR	species	Olsenella profusa	3.71965	2.11177	4.10648	0.000166037	0.0146528	0.680707
Saliva	SR	species	Prevotella dentasini	2.69295	6.87527	4.01592	0.000220537	0.0155699	0.534785
Saliva	SR	species	Streptococcus sobrinus	2.98639	4.70775	3.91079	0.000305674	0.0179838	0.205657
Saliva	SR	species	Selenomonas flueggei	2.63932	6.59647	3.77225	0.000467514	0.0235761	-0.118009
Saliva	SR	species	Streptococcus mutans	1.57246	8.75518	3.62438	0.00073054	0.0273232	-0.517064
Saliva	SR	species	Bifidobacterium dentium	2.77578	6.7257	3.61296	0.00075592	0.0273232	-0.524332
Saliva	SR	species	Lancefieldella rimae	1.78755	8.21823	3.53724	0.000946878	0.0273232	-0.734622
Saliva	SR	species	Prevotella loescheii	2.74748	6.25636	3.52588	0.000979218	0.0273232	-0.751368
Saliva	SR	species	Anaeroglobus geminatus	2.28106	7.13954	3.50721	0.00103472	0.0273232	-0.795461
Saliva	SR	species	Selenomonas sp. oral taxon 920	1.57804	9.13527	3.51103	0.00102311	0.0273232	-0.826931
Saliva	SR	species	Streptococcus parasanguinis	-1.43337	13.3392	-3.49153	0.00108364	0.0273232	-0.98806
Saliva	SR	species	Streptococcus equi	-2.19717	2.70016	-3.17008	0.00273283	0.0581935	-1.62934
Saliva	SR	species	Pseudopropionibacterium propionicum	2.54398	5.55285	3.15643	0.00283956	0.0581935	-1.64823
Saliva	SR	species	Streptococcus sp. LPB0220	-1.59069	13.5932	-3.22686	0.00232823	0.054791	-1.69826
Saliva	SR	species	Lactobacillus reuteri	3.1953	3.39322	3.1335	0.00302771	0.0581935	-1.7015
Saliva	SR	species	Lactobacillus vaginalis	3.17059	4.14208	3.12134	0.00313223	0.0581935	-1.72948
Saliva	SR	species	Streptococcus pyogenes	-2.36023	1.34303	-3.04506	0.00386925	0.065936	-1.90531
Saliva	SR	species	Parascardovia denticolens	2.63488	4.2354	2.98049	0.00461724	0.0689578	-2.05082
Saliva	SR	species	Anaerorhabdus furcosa	2.40685	1.77908	2.97488	0.00468835	0.0689578	-2.06042
Saliva	SR	species	Campylobacter concisus	-1.03382	12.6548	-3.04008	0.00392254	0.065936	-2.13543
Saliva	SR	species	Prevotella marshii	2.54531	1.98811	2.85824	0.00641706	0.087124	-2.313
Saliva	SR	species	Veillonella dispar	-1.25107	15.8539	-2.97495	0.00468739	0.0689578	-2.4051
Saliva	SR	species	Schaalia odontolytica	-1.07457	14.8409	-2.9532	0.00497244	0.0702108	-2.42921
Saliva	SR	species	Streptococcus-anginosus-group-member	2.06306	4.5817	2.79013	0.00768387	0.0997337	-2.46235
Saliva	SR	species	Lactobacillus salivarius	2.25982	3.6663	2.75571	0.00840869	0.0997337	-2.55121
Saliva	SR	species	Olsenella sp. oral taxon 807	1.59844	7.69407	2.73195	0.0089456	0.0997337	-2.66353
Saliva	SR	species	Dialister invisus	1.35772	9.51945	2.76884	0.00812517	0.0997337	-2.66679
Saliva	SR	species	Selenomonas infelix	1.48093	8.31718	2.72786	0.00904101	0.0997337	-2.70294
Saliva	SR	species	Campylobacter gracilis	1.05866	9.06398	2.73136	0.00895921	0.0997337	-2.73613
Saliva	SR	genus	Olsenella	2.25349	8.45524	3.94742	0.000271121	0.0227894	0.366855
Saliva	SR	genus	Lactobacillus	3.10061	7.84704	3.85671	0.000358888	0.0227894	0.0916306
Saliva	SR	genus	Anaeroglobus	2.49668	7.13641	3.71189	0.000558424	0.0236399	-0.263155
Saliva	SR	genus	Dialister	1.55274	10.1542	3.49958	0.00105347	0.0334477	-0.933094
Saliva	SR	genus	Parascardovia	2.89888	4.23227	3.21458	0.00240229	0.0522579	-1.51495
Saliva	SR	genus	Anaerorhabdus	2.59978	1.77595	3.20492	0.00246888	0.0522579	-1.53222
Saliva	SR	genus	Schwartzia	2.43805	5.61619	2.9966	0.00440675	0.0797611	-2.02101
Saliva	SR	genus	Scardovia	2.34631	5.23589	2.85108	0.00652503	0.0920754	-2.36042
Saliva	SR	genus	Shuttleworthia	2.4133	5.17896	2.78639	0.00774276	0.098333	-2.48623
Saliva	SR	genus	Capnocytophaga	1.28838	12.2927	2.9484	0.00502432	0.0797611	-2.51356
Saliva	SR	family	Lactobacillaceae	3.26626	8.20844	4.04772	0.000206559	0.0142525	0.523252
Saliva	SR	family	Cardiobacteriaceae	1.18265	9.23366	3.01286	0.00428392	0.0985302	-2.2632
Saliva	SR	family	Flavobacteriaceae	1.20925	12.6061	3.04471	0.00392713	0.0985302	-2.46249
Supragingival	SR	species	Bifidobacterium dentium	3.26241	7.61814	4.3296	6.68484e-05	0.0225948	1.56306
Supragingival	SR	family	Atopobiaceae	1.55566	11.5778	3.50235	0.00100792	0.0685383	-0.824275
Supragingival	SR	order	Coriobacteriales	1.5077	11.5806	3.49358	0.00104893	0.0451039	-0.877108
Supragingival	SR	class	Coriobacteriia	1.442	11.6506	3.42534	0.00122301	0.0293524	-1.03239
