# Supplementary material for: Dysbiotic shift in the oral microbiota of patients with Alzheimer's disease compared to their healthy life partners—a combinatorial approach and a paired study design
Source: Alzheimers Res Ther. 2026 Jan 13;18:23. doi: 10.1186/s13195-025-01941-1 (PMC12865950; doi:10.1186/s13195-025-01941-1)
Supplement: Supplementary file 18 — Supplementary Material 18: Supplementary Table 16 [file 13195_2025_1941_MOESM18_ESM.xlsx]

## Sheet: Sheet1
Supplementary Table 16. ANCOM-BC2 results for all materials and sequencing methods with education years as additional covariate. Presented are only taxa which with an adjusted p-value < 0.1
Material	Sequencing method	Level	taxon	lfc_(Intercept)	lfc_idpatient	lfc_Alter	lfc_GeschlechtFrau	lfc_BMI	lfc_Zahnanzahl_FDI	lfc_Raucherstatusnein	lfc_SBI2	lfc_SBI3	lfc_SBImissing	lfc_Ausbildungsjahre	se_(Intercept)	se_idpatient	se_Alter	se_GeschlechtFrau	se_BMI	se_Zahnanzahl_FDI	se_Raucherstatusnein	se_SBI2	se_SBI3	se_SBImissing	se_Ausbildungsjahre	W_(Intercept)	W_idpatient	W_Alter	W_GeschlechtFrau	W_BMI	W_Zahnanzahl_FDI	W_Raucherstatusnein	W_SBI2	W_SBI3	W_SBImissing	W_Ausbildungsjahre	p_(Intercept)	p_idpatient	p_Alter	p_GeschlechtFrau	p_BMI	p_Zahnanzahl_FDI	p_Raucherstatusnein	p_SBI2	p_SBI3	p_SBImissing	p_Ausbildungsjahre	q_(Intercept)	q_idpatient
Saliva	WGS	species	Streptococcus parasanguinis	4.05634	-0.906204	-0.0191523	-0.148854	0.0189344	-0.0506347	-1.07269	0.314002	-0.579616	-0.576751	-0.0408167	3.53014	0.278822	0.0263073	0.27108	0.0516468	0.0263611	0.359427	0.319554	0.588976	0.659085	0.057517	1.14906	-3.25012	-0.728022	-0.549114	0.366614	-1.92081	-2.98443	0.982626	-0.984108	-0.875078	-0.709646	0.257905	0.00245986	0.471182	0.586226	0.715995	0.0624873	0.00501064	0.332173	0.331454	0.387177	0.482372	1	0.0829323
Saliva	WGS	species	Veillonella dispar	4.20707	-0.900251	-0.0186745	-0.0354318	-0.0277106	-0.00878201	-1.10781	0.314424	-0.0464114	-0.446364	-0.0425906	3.02445	0.243176	0.0218878	0.237962	0.0456671	0.0233289	0.256283	0.287245	0.499906	0.56687	0.0514152	1.39102	-3.70206	-0.853192	-0.148897	-0.606796	-0.376443	-4.32261	1.09462	-0.0928402	-0.787418	-0.828366	0.172106	0.000659817	0.398763	0.882402	0.547503	0.708628	0.000103164	0.280399	0.926506	0.435796	0.412504	1	0.0532098
Saliva	WGS	species	Dialister invisus	-9.23926	1.30072	0.084416	0.34523	-0.00559334	-0.0609455	-0.544495	-2.19675	-0.908101	-1.91438	0.240774	6.7314	0.275974	0.0476152	0.237398	0.0843887	0.0211009	0.261506	0.358032	0.769229	0.727226	0.088643	-1.37256	4.71321	1.77288	1.45423	-0.0662807	-2.88829	-2.08215	-6.13562	-1.18053	-2.63244	2.71622	0.218984	0.00328097	0.126619	0.196115	0.949308	0.0277556	0.0824891	0.000857524	0.282463	0.0389322	0.0348171	1	0.0967886
Saliva	WGS	species	Selenomonas sp. oral taxon 920	-2.36942	1.29261	0.000661316	0.614094	0.166741	-0.253242	0.187132	-0.326544	-0.277157	-6.06458	0.161351	6.5359	0.251675	0.0462079	0.207363	0.0819001	0.0190959	0.26629	0.339432	0.746291	0.686858	0.0853387	-0.362524	5.13602	0.0143118	2.96145	2.0359	-13.2616	0.702735	-0.962033	-0.37138	-8.82944	1.89071	0.726351	0.000889473	0.988932	0.0181062	0.0761564	9.97419e-07	0.502154	0.364206	0.719998	2.13253e-05	0.0953219	1	0.0532098
Saliva	WGS	species	Actinomyces sp. oral taxon 897	-14.849	1.5091	0.0636593	2.50525	0.416102	-0.328025	3.29789	0.582936	-1.05071	-8.47405	0.186695	6.67691	0.319625	0.0469711	0.277908	0.0842261	0.025755	0.298182	0.371629	0.763155	0.768687	0.0890195	-2.22394	4.72145	1.35529	9.01467	4.9403	-12.7363	11.06	1.5686	-1.3768	-11.0241	2.09724	0.056832	0.00149936	0.212348	1.83106e-05	0.00113464	1.36008e-06	3.9818e-06	0.15538	0.205871	4.08094e-06	0.0692345	1	0.059604
Saliva	WGS	species	Prevotella nigrescens	-4.6736	1.29772	0.0244841	0.395472	0.0768145	-0.0980856	0.467296	-0.558791	-0.49891	-1.64818	0.119443	5.28925	0.294859	0.0380734	0.228251	0.0694274	0.0198509	0.204548	0.339145	0.620283	0.625082	0.0767804	-0.883604	4.40116	0.643077	1.73262	1.1064	-4.94111	2.28453	-1.64765	-0.804326	-2.63674	1.55565	0.386465	0.000226448	0.526821	0.0971609	0.280506	6.07647e-05	0.0323482	0.113636	0.429815	0.0150648	0.134061	1	0.0532098
Saliva	WGS	species	Prevotella maculosa	-0.349782	1.42261	0.0260469	0.0212027	0.0896086	-0.25959	-0.344561	-1.07188	-0.228825	-6.23768	0.109885	6.62879	0.258427	0.0469114	0.218403	0.0829631	0.0198225	0.166193	0.338521	0.755031	0.689478	0.0868291	-0.052767	5.50488	0.555237	0.0970804	1.0801	-13.0958	-2.07326	-3.16637	-0.303067	-9.04695	1.26553	0.959392	0.000901862	0.596022	0.925384	0.315899	3.53009e-06	0.0768461	0.0157875	0.770647	4.12371e-05	0.246175	1	0.0532098
Saliva	WGS	species	Tannerella forsythia	-13.6198	1.29747	0.0558382	0.879274	0.0744179	0.114115	1.31509	0.058913	0.767012	3.7884	0.108009	6.49215	0.289113	0.0465135	0.280847	0.082783	0.0250105	0.230204	0.400455	0.747018	0.762388	0.085127	-2.09788	4.48778	1.20047	3.13079	0.898952	4.56269	5.71272	0.147115	1.02677	4.96913	1.26879	0.0653428	0.00151536	0.260598	0.0121063	0.392094	0.00136103	0.000289607	0.886284	0.331335	0.000770824	0.236346	1	0.059604
Saliva	WGS	genus	Lactobacillus	-6.94801	1.33931	0.0626554	0.339147	0.142097	-0.144404	0.138966	-0.324292	-0.835069	-1.5917	0.0533794	6.24678	0.314113	0.0418866	0.279205	0.0788735	0.0255898	0.304742	0.350014	0.72378	0.725996	0.07854	-1.11226	4.26378	1.49584	1.21469	1.80158	-5.64302	0.456013	-0.926511	-1.15376	-2.19244	0.679646	0.286174	0.000923261	0.158574	0.246089	0.0948387	8.02315e-05	0.655905	0.371062	0.26937	0.0471474	0.508651	1	0.0490358
Saliva	WGS	genus	Dialister	-11.3687	1.21819	0.103258	0.91278	0.0686217	-0.0965263	-0.124893	-1.93292	-1.63567	-3.07007	0.211342	6.71192	0.274294	0.0445901	0.235788	0.0818287	0.020198	0.247317	0.330354	0.767521	0.702728	0.0831311	-1.69381	4.44119	2.31572	3.87118	0.838603	-4.77901	-0.504991	-5.85105	-2.13111	-4.36879	2.54227	0.134131	0.00300339	0.0537324	0.00612233	0.429395	0.00201459	0.629072	0.00062993	0.0705548	0.00327887	0.0385361	1	0.0668254
Saliva	WGS	genus	Pseudopropionibacterium	-10.6755	1.04587	0.0275757	0.311673	0.135091	0.0197512	2.15182	0.480442	0.363833	-0.0948429	0.0959299	5.85403	0.289897	0.0392936	0.260892	0.0719105	0.0195339	0.195408	0.331621	0.688057	0.621153	0.0729716	-1.82363	3.60775	0.701785	1.19464	1.8786	1.01112	11.0119	1.44877	0.528784	-0.152688	1.31462	0.0858402	0.00217207	0.49231	0.248629	0.0775584	0.326133	3.70241e-09	0.165597	0.603792	0.880442	0.206098	1	0.064438
Saliva	WGS	genus	Olsenella	-7.03412	1.28197	0.0300066	0.91683	0.166086	-0.11509	1.73961	-0.315678	-2.0378	-3.14133	0.0602938	6.01733	0.32301	0.040347	0.300859	0.0750479	0.0233434	0.244006	0.334749	0.692018	0.706136	0.078003	-1.16898	3.96884	0.743713	3.04738	2.21307	-4.93029	7.12935	-0.943029	-2.94472	-4.44862	0.772968	0.259534	0.00110193	0.467832	0.00768073	0.0417729	0.000150665	2.39065e-06	0.359689	0.00951456	0.000404336	0.45081	1	0.0490358
Saliva	WGS	family	Lactobacillaceae	-7.28075	1.31483	0.0677719	0.235307	0.161068	-0.147458	0.56522	-0.447819	-1.01439	-1.49071	0.00234605	5.8512	0.317667	0.0416499	0.295161	0.0761754	0.0262078	0.311931	0.351131	0.722676	0.71751	0.0787211	-1.24432	4.13902	1.62718	0.797217	2.11443	-5.6265	1.812	-1.27536	-1.40366	-2.07762	0.029802	0.23535	0.00116489	0.127681	0.439643	0.0543685	8.24889e-05	0.0931385	0.224502	0.183855	0.0581234	0.976678	1	0.0698931
Saliva	WGS	order	Enterobacterales	-17.1527	2.61097	0.0604911	-0.496638	0.16913	0.0117894	1.4342	0.186356	-0.0281636	2.82735	0.240008	6.14779	0.379687	0.0439831	0.310267	0.0791038	0.0315831	0.434504	0.362339	0.731587	0.710835	0.0915888	-2.79006	6.87664	1.37533	-1.60068	2.13807	0.373284	3.30078	0.514315	-0.0384966	3.97751	2.6205	0.0210516	7.25373e-05	0.202292	0.143912	0.061213	0.717578	0.00921842	0.619422	0.970132	0.0032179	0.0277883	0.821014	0.00282895
Saliva	FL	species	Alloprevotella tannerae	-3.80515	1.23143	-0.0162625	0.00229708	0.0393173	0.0619689	2.38501	-0.378512	-1.7723	3.05369	0.0194747	5.42068	0.323482	0.0392014	0.289495	0.0715018	0.0245744	0.204715	0.390836	0.812296	0.674242	0.0791321	-0.70197	3.8068	-0.414845	0.00793479	0.549878	2.52169	11.6504	-0.968468	-2.18184	4.52907	0.246104	0.490406	0.00103016	0.682463	0.993744	0.588204	0.0198257	1.25365e-10	0.343833	0.0406278	0.000183438	0.807991	1	0.0492758
Saliva	FL	species	Campylobacter gracilis	-4.45988	0.966217	0.0153782	0.5681	0.0828935	0.0217301	-0.0849688	0.262183	1.0311	0.961708	0.0411103	3.80093	0.337832	0.0297318	0.347794	0.0570613	0.0288011	0.430283	0.386519	0.914754	0.716876	0.0670751	-1.17337	2.86005	0.517229	1.63344	1.45271	0.754488	-0.197472	0.67832	1.12719	1.34153	0.6129	0.248354	0.00700717	0.60816	0.111094	0.154966	0.455464	0.844569	0.501906	0.267121	0.188151	0.543795	1	0.0914117
Saliva	FL	species	Dialister pneumosintes	-8.44831	1.27302	0.0722389	0.908167	-0.0565081	0.0580481	0.43806	0.0358219	0.733358	2.81827	0.146734	5.72433	0.263062	0.0411343	0.243754	0.0738135	0.0216894	0.257475	0.358464	0.712389	0.669137	0.0791394	-1.47586	4.83922	1.75617	3.72575	-0.765552	2.67633	1.70137	0.0999317	1.02944	4.2118	1.85412	0.158264	0.000153604	0.0970569	0.00168116	0.454441	0.0159428	0.10709	0.921568	0.3177	0.000586503	0.0811553	1	0.0220422
Saliva	FL	species	Fretibacterium fastidiosum	-4.03229	1.26439	0.0507488	0.242461	0.0123998	-0.0657454	-0.27714	-0.539771	0.690672	0.310436	0.131817	6.22703	0.270762	0.0442641	0.242847	0.0803477	0.0238783	0.400066	0.363425	0.751767	0.705985	0.085981	-0.647546	4.66974	1.1465	0.998413	0.154327	-2.75336	-0.692737	-1.48523	0.918732	0.43972	1.53309	0.529473	0.000541732	0.273936	0.337787	0.879917	0.0174931	0.501662	0.163272	0.376333	0.667955	0.151184	1	0.0479249
Saliva	FL	species	Lachnoanaerobaculum orale	0.511687	-1.04884	0.0235801	-0.200744	0.00565672	0.0307981	-0.938483	0.186134	-0.967092	-0.712635	-0.0406178	3.89335	0.353536	0.0311347	0.3164	0.0561347	0.0308535	0.350634	0.445272	0.647688	0.751269	0.0687379	0.131426	-2.96672	0.75736	-0.634464	0.10077	0.998205	-2.67653	0.418024	-1.49314	-0.948575	-0.590907	0.89615	0.00524894	0.453631	0.529682	0.920277	0.324664	0.0110206	0.678346	0.143879	0.348992	0.558175	1	0.0792866
Saliva	FL	species	Lactobacillus gasseri	7.24507	4.70009	-0.118822	-0.0981786	-0.141384	-0.06065	0.63964	-0.27566	-0.0390699	0.0451178	0.292882	6.99564	0.26469	0.0494659	0.219622	0.0880095	0.0196633	0.174089	0.364044	0.82761	0.718674	0.09199	1.03566	17.7569	-2.4021	-0.447034	-1.60646	-3.08443	3.67421	-0.757216	-0.0472082	0.0627793	3.18385	0.409169	0.00315649	0.138256	0.698599	0.249408	0.0909928	0.0667444	0.527972	0.966637	0.955652	0.0861002	1	0.0683075
Saliva	FL	species	Lancefieldella rimae	-4.06557	-1.72781	0.154865	0.895958	-0.11891	-0.0893891	-0.844018	1.50712	1.89424	-0.193059	0.00762942	6.83037	0.260582	0.0483295	0.211952	0.0855537	0.0200098	0.186058	0.356913	0.811259	0.731417	0.0900414	-0.59522	-6.63058	3.20436	4.22718	-1.38989	-4.46726	-4.53632	4.22266	2.33494	-0.263952	0.0847323	0.583736	0.00268412	0.0327645	0.0134003	0.236917	0.011098	0.0105265	0.0134489	0.0798193	0.804858	0.936546	1	0.0683075
Saliva	FL	species	Neisseria sicca	-9.38738	2.49557	0.0132888	0.251441	0.0134064	0.219669	1.9939	0.518007	0.575104	2.49664	-0.0170218	6.83367	0.260958	0.0483591	0.220014	0.0864696	0.0188691	0.159036	0.369445	0.812376	0.715471	0.090584	-1.3737	9.56312	0.274794	1.14284	0.155042	11.6417	12.5374	1.40212	0.707928	3.4895	-0.187912	0.241494	0.000667943	0.797084	0.316861	0.884297	0.000311182	0.000232873	0.233514	0.51806	0.0251342	0.860093	1	0.0479249
Saliva	FL	species	Oribacterium sinus	3.52838	-0.892727	0.00330259	-0.151689	0.0155876	-0.0564536	-0.286628	-0.458061	-0.380454	-1.018	-0.0585743	4.86215	0.273932	0.0351195	0.236399	0.0661668	0.0192567	0.417188	0.351697	0.621918	0.615319	0.0688598	0.725683	-3.25894	0.0940387	-0.641666	0.23558	-2.93163	-0.687047	-1.30243	-0.611744	-1.65443	-0.850631	0.474515	0.00311178	0.925799	0.526707	0.815604	0.00694359	0.498136	0.204189	0.54602	0.110065	0.402741	1	0.0683075
Saliva	FL	species	Ottowia sp. oral taxon 894	-41.7816	3.58856	0.141773	4.24948	0.469067	0.24	5.12644	-0.684247	0	0.843026	0.414644	6.98041	0.262521	0.0495388	0.213042	0.0871518	0.0189263	0.152861	0.369452	0.827839	0.71913	0.091492	-5.98555	13.6696	2.86185	19.9467	5.38218	12.6807	33.5365	-1.85206	0	1.17229	4.53203	0.00933584	0.00084703	0.0644791	0.000275387	0.0125631	0.00105779	5.82812e-05	0.161095	1	0.325703	0.0201032	1	0.0486195
Saliva	FL	species	Porphyromonas endodontalis	-7.87415	1.06716	0.0556526	-0.143296	0.0446482	0.0886762	0.288313	0.199068	1.76714	3.07673	0.0340806	6.45277	0.25877	0.0455906	0.229258	0.0820595	0.0184625	0.162008	0.359589	0.821996	0.680746	0.0859051	-1.22027	4.12398	1.2207	-0.62504	0.544095	4.80304	1.77962	0.553598	2.14981	4.51965	0.396724	0.253369	0.00258258	0.253214	0.547463	0.599594	0.000969604	0.108841	0.593338	0.0600549	0.00144751	0.700814	1	0.0683075
Saliva	FL	species	Prevotella maculosa	-15.0913	1.32977	0.0696634	1.1609	0.0731776	0.203945	0.0490031	0.406572	1.04609	4.31381	0.113889	6.75166	0.265742	0.0479142	0.219452	0.0851159	0.0194094	0.173879	0.357389	0.803306	0.725742	0.0900147	-2.2352	5.00399	1.45392	5.29	0.859741	10.5075	0.281823	1.13762	1.30223	5.944	1.26523	0.075669	0.00409074	0.205712	0.00321837	0.429217	0.000134759	0.789371	0.306839	0.249595	0.00192519	0.261546	1	0.0690613
Saliva	FL	species	Prevotella nigrescens	-6.14402	1.93795	0.0104753	0.209216	0.116757	-0.00218707	0.727042	-0.706276	0.308401	0.683877	0.10177	4.83982	0.364427	0.0344445	0.298996	0.0665784	0.0336215	0.455585	0.381042	0.698438	0.995777	0.0773353	-1.26947	5.31781	0.304122	0.699728	1.75368	-0.0650496	1.59584	-1.85354	0.441558	0.686777	1.31596	0.214366	1.04881e-05	0.763207	0.489672	0.0900501	0.948581	0.121365	0.0740042	0.662084	0.497678	0.198495	1	0.00301008
Saliva	FL	species	Prevotella sp. oral taxon 299	-1.5982	-3.20355	-0.142252	-1.55055	-0.210554	0.43634	16.2006	0.366629	2.78666	12.2569	-0.495013	6.98654	0.262312	0.0495164	0.229667	0.08754	0.0209368	0.157244	0.365237	0.827158	0.721216	0.0924743	-0.228754	-12.2127	-2.87283	-6.7513	-2.40524	20.8408	103.029	1.00381	3.36895	16.9947	-5.35298	0.840322	0.00663794	0.102816	0.0212428	0.137967	0.00229442	9.41938e-05	0.421186	0.077945	0.00344448	0.0331719	1	0.0907185
Saliva	FL	species	Schwartzia succinivorans	-3.01759	0.888342	0.0431526	-0.0171331	-0.00693791	-0.0355846	0.417359	-0.441387	0.000570267	0.403021	0.0584075	6.01116	0.274478	0.0425891	0.228489	0.0782983	0.0260195	0.248411	0.343291	0.734336	0.77615	0.0831353	-0.501998	3.23648	1.01323	-0.0749844	-0.0886087	-1.36762	1.68012	-1.28575	0.000776575	0.519257	0.702559	0.623471	0.00597117	0.328142	0.941288	0.930648	0.192987	0.115101	0.219391	0.999391	0.611693	0.493847	1	0.0856863
Saliva	FL	species	Selenomonas sputigena	1.97407	1.06465	0.00015669	-0.158888	0.0115899	-0.0923198	0.0286634	-1.0322	-1.12546	-2.38198	0.0569486	4.25608	0.341162	0.0309768	0.331498	0.0639023	0.0270332	0.296312	0.396895	0.595893	0.677411	0.0690133	0.463823	3.12065	0.00505832	-0.479302	0.181369	-3.41505	0.0967341	-2.60068	-1.88869	-3.5163	0.825183	0.645914	0.00380808	0.995995	0.634983	0.857222	0.00175078	0.923541	0.0139675	0.0680267	0.00133262	0.415377	1	0.0683075
Saliva	FL	species	Streptococcus-anginosus-group-member	-0.508364	0.990349	-0.0129312	0.452417	0.042751	-0.0147603	1.25462	-0.909956	1.63724	0.500827	-0.0255109	5.8054	0.305611	0.0418087	0.277302	0.0764556	0.0215023	0.314559	0.37894	0.717114	0.738522	0.0808434	-0.0875674	3.24055	-0.309296	1.6315	0.559162	-0.686451	3.9885	-2.40132	2.2831	0.678148	-0.315559	0.931244	0.00480876	0.760855	0.12117	0.583343	0.501685	0.000950611	0.0280516	0.0355658	0.506805	0.756178	1	0.076673
Saliva	FL	species	Streptococcus mutans	-6.48565	1.1088	0.023102	0.588005	0.208559	-0.0338419	0.876525	0.491663	0	1.99207	-0.0560698	5.70095	0.334875	0.0423224	0.239967	0.079313	0.0230517	0.265772	0.37529	0.7	0.669195	0.0792151	-1.13764	3.31109	0.545857	2.45035	2.62956	-1.46809	3.29803	1.31009	0	2.97681	-0.707817	0.269412	0.00367245	0.591516	0.0241308	0.0165084	0.158441	0.00378208	0.205784	1	0.00774927	0.487652	1	0.0683075
Saliva	FL	species	Streptococcus parasanguinis	6.6557	-1.2172	-0.0265452	-0.387298	0.0370847	-0.056566	-0.87624	-0.140616	-1.93837	-2.37588	-0.0987971	3.6331	0.390153	0.0281356	0.399017	0.0577717	0.0347555	0.40549	0.431109	0.617493	0.671814	0.067478	1.83196	-3.11982	-0.943474	-0.970631	0.641918	-1.62754	-2.16094	-0.326174	-3.13909	-3.53651	-1.46414	0.074602	0.00339765	0.351247	0.337714	0.524682	0.111676	0.0369015	0.746037	0.0032246	0.00106382	0.151171	1	0.0683075
Saliva	FL	species	Streptococcus sp. I-P16	6.2195	-1.09642	-0.00913182	-0.51691	-0.0995085	0.00317672	-0.687355	0.32101	-0.0492054	0.0532151	-0.0652817	5.05592	0.342824	0.0364076	0.298735	0.0683151	0.0256289	0.440093	0.410581	0.650073	0.699948	0.0721281	1.23014	-3.19819	-0.250822	-1.73033	-1.45661	0.123951	-1.56184	0.781843	-0.0756922	0.0760273	-0.905079	0.229658	0.00361893	0.803924	0.0954262	0.157195	0.902308	0.130416	0.441369	0.940243	0.939979	0.373734	1	0.0683075
Saliva	FL	species	Streptococcus sp. LPB0220	5.37405	-1.27423	-0.0489841	-0.393747	0.135168	-0.0432632	-0.770704	0.184707	0.00305704	-0.517249	-0.127439	3.82116	0.396033	0.0314076	0.348014	0.0607745	0.0279875	0.415189	0.418617	0.524853	0.726711	0.0725055	1.40639	-3.21748	-1.55963	-1.13141	2.22409	-1.5458	-1.85627	0.441231	0.00582456	-0.711767	-1.75764	0.167951	0.00268836	0.127362	0.265163	0.0323273	0.130663	0.0713915	0.661613	0.995384	0.481073	0.08708	1	0.0683075
Saliva	FL	species	Veillonella dispar	5.72757	-1.27736	-0.0265817	-0.384286	0.0328461	-0.00890044	-1.44071	0.266476	-2.6468	-0.958584	-0.0881747	3.53974	0.37835	0.0264405	0.354209	0.0518095	0.028002	0.369712	0.36229	1.19903	0.710002	0.0643345	1.61808	-3.37613	-1.00534	-1.08491	0.633978	-0.31785	-3.89683	0.735531	-2.20745	-1.35011	-1.37057	0.113706	0.0016756	0.32093	0.284621	0.529796	0.752294	0.000372323	0.466417	0.0332332	0.184763	0.178347	1	0.0683075
Saliva	FL	genus	Colibacter	12.2568	-1.07832	-0.0204161	-0.106364	-0.0670215	-0.0264218	0.241072	-0.075589	-0.471334	-0.462777	-0.216993	6.76695	0.304388	0.0464037	0.247408	0.0829008	0.0226658	0.254371	0.372926	0.798401	0.802808	0.086532	1.81127	-3.54258	-0.439967	-0.429914	-0.808454	-1.16571	0.94772	-0.202692	-0.590348	-0.576448	-2.50766	0.120063	0.0121809	0.675367	0.68227	0.449688	0.28797	0.379862	0.846075	0.576501	0.585272	0.0460485	0.443311	0.087523
Saliva	FL	genus	Granulicatella	6.37907	-0.877705	-0.0388709	0.0185212	0.0157167	0.0472736	0.635237	0.201223	-0.482563	-0.349502	-0.0263707	3.11263	0.335962	0.0183159	0.310924	0.0481762	0.0292904	0.381423	0.361086	0.617355	0.727892	0.050512	2.04942	-2.61251	-2.12225	0.0595681	0.326233	1.61396	1.66544	0.557272	-0.781663	-0.480156	-0.522067	0.0471898	0.0126987	0.0402211	0.952804	0.745993	0.114598	0.103839	0.580526	0.439133	0.633799	0.604576	0.263524	0.087523
Saliva	FL	genus	Haemophilus	2.27178	-1.21828	-0.000313566	-0.165379	-0.067344	0.174969	1.22465	0.377879	0.388039	1.18497	-0.0277182	4.81924	0.470347	0.0251324	0.38245	0.0606906	0.0700613	0.799531	0.413634	0.74073	1.6495	0.0662164	0.471397	-2.59017	-0.0124765	-0.43242	-1.10963	2.49736	1.53171	0.91356	0.52386	0.718382	-0.418601	0.639984	0.0134207	0.990109	0.667818	0.273955	0.016841	0.133665	0.366561	0.60334	0.476804	0.677804	1	0.087523
Saliva	FL	genus	Laceyella	6.80579	-0.746538	-0.00861195	-0.057054	-0.00438789	0.0187641	0.0931634	-0.190897	-0.574013	-0.40331	-0.0703947	2.71112	0.276168	0.0177903	0.230023	0.0380256	0.0190993	0.201756	0.30289	0.488367	0.561227	0.0432786	2.51032	-2.7032	-0.484081	-0.248036	-0.115393	0.982451	0.461762	-0.630251	-1.17537	-0.718622	-1.62655	0.0163198	0.0101199	0.631036	0.805408	0.908726	0.331934	0.646818	0.532206	0.246972	0.476658	0.111887	0.17498	0.087523
Saliva	FL	genus	Lachnoanaerobaculum	4.91688	-1.10186	0.00359428	-0.278893	-0.0273452	0.0776885	-0.127998	0.146447	-0.978915	-0.267758	-0.0321511	3.28074	0.340116	0.0219269	0.278934	0.0448648	0.0374055	0.385061	0.394078	0.57522	0.955323	0.060578	1.49871	-3.23967	0.163921	-0.999853	-0.609503	2.07693	-0.332409	0.371619	-1.70181	-0.28028	-0.530738	0.142001	0.00244882	0.87064	0.323545	0.545726	0.0444428	0.741361	0.712188	0.0967516	0.780744	0.59861	0.470071	0.0470173
Saliva	FL	genus	Lactobacillus	5.73284	2.03423	-0.0268439	0.271635	-0.0318191	-0.0653106	1.37522	-0.233772	1.4631	0.722771	0.0571062	6.33369	0.364631	0.0438566	0.347176	0.0805476	0.0313289	0.823278	0.491853	0.779759	0.948873	0.0835433	0.905134	5.57886	-0.612083	0.782414	-0.395035	-2.08467	1.67042	-0.475288	1.87635	0.761715	0.683552	0.381863	8.93804e-05	0.551039	0.44799	0.699223	0.0573854	0.118722	0.642468	0.0832345	0.459826	0.506259	0.894118	0.00858052
Saliva	FL	genus	Megasphaera	9.60609	-1.31754	-0.0326545	-0.21382	-0.0157778	0.00222921	-0.956961	0.0379752	-0.631177	-0.543951	-0.0261316	3.84585	0.453722	0.0293661	0.411692	0.0546296	0.030298	0.438013	0.456382	0.896677	0.683797	0.0648115	2.49778	-2.90385	-1.11198	-0.519369	-0.288815	0.0735761	-2.18478	0.0832092	-0.703907	-0.795487	-0.403194	0.0169441	0.00610943	0.273133	0.606515	0.774293	0.941734	0.0351427	0.934122	0.485782	0.431271	0.689065	0.17498	0.0710305
Saliva	FL	genus	Oribacterium	8.45541	-1.00732	-0.00958741	0.115351	-0.00374036	-0.0306375	-0.484582	-0.217901	-1.25854	-1.73392	-0.0508323	3.39864	0.304753	0.0226428	0.277603	0.0446824	0.0362416	0.420452	0.368048	0.525732	0.933282	0.0515197	2.48788	-3.30536	-0.42342	0.415524	-0.08371	-0.845368	-1.15253	-0.592044	-2.39388	-1.85787	-0.986656	0.0174818	0.00211468	0.67444	0.680159	0.933738	0.403339	0.256497	0.557422	0.0218546	0.0711589	0.33022	0.17498	0.0470173
Saliva	FL	genus	Ottowia	-36.3117	3.17853	0.121387	4.1369	0.459826	0.271057	5.21079	-0.491189	0	1.49789	0.381796	7.06911	0.302871	0.0486733	0.242383	0.0856227	0.020572	0.176599	0.391701	0.830374	0.787434	0.0891155	-5.13667	10.4947	2.4939	17.0676	5.37037	13.176	29.5063	-1.25399	0	1.90224	4.28428	0.0142933	0.00184735	0.0881796	0.000438137	0.0126398	0.000944463	8.54937e-05	0.298665	1	0.153292	0.0233669	0.17498	0.0470173
Saliva	FL	genus	Pseudoleptotrichia	8.70416	-1.09058	-0.00679322	0.250179	-0.0319263	0.0291199	-1.98431	0.557983	-1.38725	-1.3012	-0.06187	5.20407	0.351647	0.0362461	0.318414	0.0662761	0.0322732	0.387318	0.417868	0.657398	0.849545	0.0711005	1.67257	-3.10135	-0.187419	0.785704	-0.481716	0.902293	-5.12321	1.33531	-2.11022	-1.53164	-0.870177	0.106883	0.00472696	0.852845	0.439425	0.634198	0.375513	2.71048e-05	0.193807	0.0450167	0.138169	0.392483	0.410429	0.0648268
Saliva	FL	genus	Schaalia	9.1251	-1.01713	-0.0332744	-0.21823	0.0130193	0.00733686	-0.168463	-0.142764	0.426171	-1.66897	-0.0905404	3.92042	0.356	0.0276621	0.344631	0.0543517	0.0274896	0.303177	0.392501	0.654621	0.696154	0.068951	2.32758	-2.8571	-1.20289	-0.633228	0.239539	0.266895	-0.555659	-0.363728	0.65102	-2.39742	-1.31311	0.025842	0.00714952	0.237094	0.530701	0.812085	0.791116	0.581979	0.718249	0.519285	0.0219818	0.197689	0.211538	0.0710305
Saliva	FL	genus	Solobacterium	8.97383	-0.846841	-0.0341762	-0.274825	-0.0162939	0.0055126	-0.455964	-0.181454	-0.651123	-0.888386	-0.0251562	4.38196	0.323267	0.0301687	0.286677	0.0566111	0.0228361	0.237312	0.346496	0.769063	0.673198	0.0637716	2.0479	-2.61964	-1.13284	-0.958658	-0.287822	0.241398	-1.92137	-0.523682	-0.846644	-1.31965	-0.394473	0.0494108	0.0136755	0.266256	0.345394	0.775462	0.810889	0.0642313	0.604347	0.403897	0.196934	0.696022	0.263524	0.087523
Saliva	FL	genus	Stomatobaculum	9.45728	-1.46721	-0.013133	0.0139289	-0.0533468	-0.0217291	-0.540646	-0.444769	-1.41523	-1.19568	-0.0166605	3.74936	0.409266	0.0277961	0.365409	0.0553592	0.0323221	0.65875	0.442068	0.638268	0.855007	0.0665901	2.52237	-3.58497	-0.472476	0.0381187	-0.963648	-0.672269	-0.820715	-1.00611	-2.2173	-1.39844	-0.250195	0.0160885	0.000968495	0.639362	0.969798	0.341479	0.505589	0.417065	0.320897	0.0328266	0.170307	0.803821	0.17498	0.0464878
Saliva	FL	genus	Streptococcus	8.83462	-0.973612	-0.0380791	-0.243757	0.00992612	0.00188937	0.232742	-0.00143568	-0.731993	-0.056924	-0.0698685	3.10473	0.344543	0.0212311	0.314332	0.0465247	0.0249314	0.312861	0.343822	0.656864	0.689186	0.0517046	2.84553	-2.8258	-1.79355	-0.775477	0.213352	0.0757828	0.743917	-0.00417563	-1.11438	-0.0825961	-1.3513	0.0070308	0.00739901	0.0806415	0.442735	0.832164	0.939979	0.461386	0.99669	0.271938	0.934595	0.184386	0.17498	0.0710305
Saliva	FL	genus	Veillonella	9.54506	-0.979693	-0.0302846	-0.208816	-0.00351518	-0.0103279	-0.316687	0.0463728	-1.22094	-0.505328	-0.0747694	3.00335	0.317038	0.0206607	0.293872	0.0418636	0.0235502	0.285538	0.333914	0.793674	0.639836	0.049509	3.17814	-3.09014	-1.46581	-0.710569	-0.0839674	-0.438549	-1.10909	0.138876	-1.53834	-0.789778	-1.51022	0.0028992	0.00368137	0.150717	0.481579	0.933512	0.663408	0.274184	0.890262	0.13204	0.434433	0.139048	0.17498	0.058902
Saliva	FL	family	Lactobacillaceae	4.19271	2.56762	-0.0196169	0.424443	-0.0473646	-0.11132	1.05938	-0.359723	1.4936	1.95942	0.0677885	6.16093	0.357917	0.0436946	0.344962	0.0843086	0.035755	0.812524	0.48648	0.830205	0.942711	0.0843471	0.680532	7.17379	-0.448954	1.2304	-0.5618	-3.11342	1.30381	-0.739441	1.79908	2.07849	0.803685	0.508107	7.2205e-06	0.660858	0.240346	0.583808	0.00823134	0.214913	0.472781	0.0952515	0.0580314	0.436029	0.963786	0.000361025
Saliva	FL	family	Peptoniphilaceae	-1.21928	1.49195	-0.0145892	0.704079	0.0594959	0.0131083	0.0449409	0.538234	1.34475	2.15921	0.0940546	3.89252	0.435124	0.0304174	0.407512	0.0630051	0.0375403	0.720301	0.470913	0.871191	0.8957	0.0686325	-0.313237	3.42881	-0.479634	1.72775	0.944304	0.34918	0.0623919	1.14296	1.54357	2.41064	1.37041	0.75596	0.00156874	0.634471	0.0928487	0.351488	0.729046	0.950606	0.260814	0.131687	0.0213131	0.179285	1	0.0196093
Saliva	FL	family	Spirochaetaceae	1.15713	1.34757	-0.0063242	-0.0753133	0.0257587	-0.040043	0.0431014	0.223142	2.51623	1.97139	0.0622437	5.5003	0.334696	0.0390203	0.302805	0.0765809	0.0320598	0.349254	0.390027	0.746355	0.742134	0.0795444	0.210377	4.02624	-0.162075	-0.248719	0.33636	-1.24901	0.12341	0.57212	3.37136	2.65638	0.782503	0.835613	0.000721621	0.872958	0.806247	0.740286	0.226831	0.903079	0.573949	0.00320545	0.0155858	0.443563	1	0.012027
Saliva	FL	family	Synergistaceae	-0.421606	1.54671	0.032728	0.610753	-0.00184593	-0.118471	-0.110802	-0.490818	0.417544	0.792806	0.170893	5.93288	0.298642	0.0419652	0.279249	0.0798855	0.0307622	0.394211	0.381165	0.785895	0.76005	0.0824715	-0.0710626	5.17913	0.779885	2.18713	-0.0231072	-3.8512	-0.281073	-1.28768	0.531298	1.0431	2.07214	0.944353	0.000139824	0.448443	0.0462006	0.981891	0.00176337	0.782765	0.218737	0.60354	0.314581	0.0572009	1	0.00349559
Saliva	FL	family	Weeksellaceae	1.48095	0.952849	-0.0126307	0.188216	0.0508354	-0.0525845	0.778558	0.0911295	-0.472932	-0.396349	0.0400636	5.93339	0.272929	0.0419387	0.218669	0.0777747	0.0236331	0.185728	0.357675	0.788511	0.719772	0.0794877	0.249596	3.4912	-0.30117	0.860734	0.653624	-2.22504	4.19193	0.254783	-0.599779	-0.550658	0.504022	0.8068	0.00398067	0.768048	0.40498	0.524747	0.0444049	0.00105532	0.802877	0.558963	0.591206	0.622679	1	0.0398067
Saliva	FL	order	Spirochaetales	-2.88065	1.36223	-0.00235337	-0.00708395	0.000935829	-0.0369079	-0.129088	0.365943	2.84798	1.16847	0.051622	5.58761	0.352951	0.0397398	0.348891	0.0739081	0.0305822	0.395468	0.399252	0.772473	0.698469	0.0805204	-0.515542	3.85954	-0.0592196	-0.0203042	0.0126621	-1.20684	-0.326419	0.916571	3.68683	1.6729	0.641105	0.612121	0.001056	0.953396	0.984012	0.990029	0.242304	0.747675	0.370856	0.00156605	0.110732	0.529113	1	0.014784
Saliva	FL	order	Synergistales	-5.22164	1.55438	0.0361427	0.594407	-0.0225513	-0.10685	0.133442	-0.313629	0.781162	0.460248	0.165278	6.02239	0.314927	0.0426687	0.322237	0.0776077	0.0297785	0.457013	0.387863	0.80949	0.722396	0.0833799	-0.867038	4.93569	0.847055	1.84463	-0.29058	-3.58817	0.291988	-0.808607	0.965004	0.637113	1.98223	0.400538	0.000219208	0.411211	0.0863518	0.775632	0.00296731	0.774578	0.432268	0.350917	0.534332	0.0674347	1	0.00613784
Saliva	FL	order	Tissierellales	-5.50802	1.49248	-0.0101805	0.753296	0.0386341	0.0189276	-0.00544581	0.732799	1.73761	1.47299	0.0784717	4.04193	0.449976	0.0309486	0.454809	0.0610546	0.0382008	0.799301	0.482197	0.968077	0.905655	0.0710271	-1.36272	3.31681	-0.328948	1.65629	0.63278	0.495477	-0.00681321	1.51971	1.79491	1.62644	1.10481	0.181675	0.00213041	0.744155	0.106603	0.53099	0.62336	0.994603	0.137568	0.0813083	0.112828	0.276778	1	0.0198838
Saliva	FL	class	Spirochaetia	-2.12529	1.20966	-0.00827081	-0.0933835	0.0240049	0.005425	0.139289	0.111949	2.09969	0.93019	0.0592361	5.58762	0.357587	0.0394375	0.336583	0.0735965	0.0312506	0.366657	0.400456	0.790502	0.71305	0.0806745	-0.380357	3.38283	-0.209719	-0.277445	0.326169	0.173597	0.379888	0.279554	2.65615	1.30452	0.73426	0.707899	0.00312341	0.836119	0.784434	0.747862	0.864019	0.708241	0.78284	0.0155936	0.207636	0.471755	0.979766	0.0296724
Saliva	FL	class	Synergistia	-4.79964	1.36098	0.0328391	0.569395	0.00569673	-0.0665965	0.481618	-0.549026	0.0580139	0.199342	0.173558	6.02378	0.318471	0.0423631	0.30868	0.0773181	0.0300323	0.430703	0.389016	0.828501	0.72814	0.0833438	-0.796783	4.27347	0.775182	1.84461	0.0736792	-2.2175	1.11821	-1.41132	0.0700228	0.273768	2.08243	0.438881	0.000772197	0.451128	0.0863545	0.942308	0.0436436	0.282297	0.179986	0.945166	0.78826	0.0561258	0.979766	0.0146717
Saliva	FL	class	Tissierellia	-4.90691	1.32524	-0.0155561	0.652646	0.0707957	0.0586283	0.327382	0.493261	0.91973	1.23016	0.0824887	4.00271	0.449369	0.0303567	0.436679	0.0608937	0.0382462	0.758838	0.481391	0.970345	0.887901	0.0708272	-1.22589	2.94911	-0.512443	1.49457	1.16261	1.53292	0.431425	1.02466	0.947838	1.38547	1.16465	0.228423	0.00564683	0.61156	0.14399	0.252853	0.134287	0.668806	0.312555	0.349711	0.174677	0.252039	0.979766	0.0357633
Saliva	FL	phylum	Spirochaetes	-3.8233	1.46842	-0.0106456	-0.120188	0.0500612	0.0423124	-0.195668	0.33839	2.25465	1.75859	0.0709689	5.8225	0.388444	0.0408035	0.372674	0.076145	0.0369233	0.405375	0.45045	0.855003	0.789823	0.0853958	-0.656642	3.78026	-0.2609	-0.322503	0.657446	1.14595	-0.482684	0.751227	2.63701	2.22656	0.831059	0.519286	0.00126551	0.796976	0.750594	0.51878	0.266043	0.634835	0.46172	0.0162473	0.0382711	0.416263	1	0.00632755
Saliva	FL	phylum	Synergistetes	-4.74212	1.49513	0.0196086	0.355482	0.0123942	-0.0480449	0.440664	-0.614195	0.00564548	1.01273	0.176341	6.24942	0.354564	0.0436659	0.345807	0.0806374	0.0334579	0.472261	0.43325	0.889327	0.723262	0.0886927	-0.75881	4.21682	0.449059	1.02798	0.153703	-1.43598	0.933094	-1.41764	0.00634804	1.40023	1.98822	0.460552	0.000861912	0.660262	0.321395	0.880037	0.172976	0.366586	0.178166	0.995025	0.183215	0.0667034	1	0.00632755
Saliva	SR	species	Actinomyces sp. oral taxon 414	-1.79903	1.02987	0.0312371	0.792195	-0.0983219	0.0444113	-0.1497	0.362372	0.389623	0.618833	-0.00585822	5.29951	0.266202	0.037347	0.219071	0.0691386	0.0195275	0.224815	0.325461	0.682592	0.60482	0.0704935	-0.33947	3.86875	0.836401	3.61616	-1.4221	2.27429	-0.665882	1.11341	0.570799	1.02317	-0.083103	0.738413	0.00123248	0.414532	0.00213279	0.173086	0.0361943	0.514421	0.281028	0.575604	0.320569	0.93474	1	0.0180294
Saliva	SR	species	Actinomyces sp. oral taxon 848	-2.06545	0.855183	-0.00552237	-0.123915	0.0175599	0.0440081	0.467801	0.140836	0.195946	-0.616524	0.024376	2.40617	0.295474	0.0185835	0.283209	0.0456252	0.0289082	0.371746	0.337565	0.530602	0.701578	0.0442426	-0.858398	2.89427	-0.297165	-0.437539	0.384873	1.52234	1.25839	0.417212	0.369289	-0.878767	0.550963	0.395918	0.00619326	0.767918	0.664134	0.702422	0.135992	0.215733	0.678811	0.71391	0.38491	0.584801	1	0.0534662
Saliva	SR	species	Actinomyces sp. oral taxon 897	1.25707	0.775307	0.00797173	-0.0153399	-0.00220209	-0.0836142	0.136376	-0.452023	0.542386	0.401384	-0.0158213	5.39188	0.26468	0.0380279	0.2239	0.0698818	0.021596	0.229874	0.320133	0.676014	0.628033	0.0726096	0.233141	2.92923	0.209628	-0.0685122	-0.0315117	-3.87175	0.593263	-1.41198	0.80233	0.639112	-0.217896	0.818608	0.00982602	0.836604	0.946227	0.975251	0.00135191	0.561299	0.177108	0.434118	0.531794	0.830265	1	0.073226
Saliva	SR	species	Aggregatibacter segnis	-0.87648	1.00434	-0.0073382	-0.0985267	-0.0507237	0.0387741	1.30037	-0.362165	-0.798317	0.709489	0.0233335	3.23187	0.373958	0.0245059	0.405408	0.061945	0.0376511	0.642125	0.43805	0.844839	0.902309	0.0565578	-0.271199	2.68569	-0.299446	-0.243031	-0.81885	1.02983	2.0251	-0.826768	-0.944935	0.786304	0.412561	0.787706	0.0106714	0.766231	0.809289	0.417978	0.309602	0.0499242	0.41353	0.350662	0.436565	0.682247	1	0.0780536
Saliva	SR	species	Anaeroglobus geminatus	-3.98998	1.50054	0.0404577	0.210855	0.0762727	-0.0899812	-0.556908	-0.0251967	-0.586582	-0.418977	0.084467	3.55472	0.419826	0.0252971	0.380502	0.0625103	0.0424004	0.493417	0.365378	0.652785	0.781975	0.0676808	-1.12245	3.5742	1.5993	0.554149	1.22016	-2.12218	-1.12868	-0.0689606	-0.898584	-0.535793	1.24802	0.268904	0.000998509	0.118259	0.582811	0.230123	0.0405806	0.2663	0.945392	0.374685	0.595308	0.219864	1	0.0159761
Saliva	SR	species	Anaerolineaceae bacterium oral taxon 439	-2.13304	1.04928	0.029907	0.257909	-0.0234232	-0.0659643	-0.302078	-0.551647	-1.14518	0.499995	0.131322	5.32176	0.309001	0.037986	0.300593	0.0735192	0.0395607	0.573164	0.337713	0.668799	1.00154	0.0772493	-0.400815	3.39573	0.787316	0.858	-0.3186	-1.66742	-0.527036	-1.63348	-1.71229	0.499227	1.69998	0.693549	0.00343945	0.441936	0.402828	0.753911	0.113745	0.604979	0.12075	0.105023	0.624018	0.107356	1	0.0366875
Saliva	SR	species	Anaerorhabdus furcosa	-8.30498	1.29033	0.0459997	-0.696385	0.0557717	0.134528	0.568386	0.379152	0.512424	1.68604	-0.0429725	5.65875	0.245116	0.0395995	0.211238	0.0725458	0.0179822	0.24526	0.323471	0.68045	0.62034	0.0747621	-1.46764	5.26415	1.16162	-3.29668	0.76878	7.48117	2.31748	1.17214	0.753066	2.71792	-0.574789	0.165977	0.000153064	0.266273	0.00578457	0.455764	4.62264e-06	0.0374242	0.262175	0.46483	0.0175825	0.575247	1	0.00564669
Saliva	SR	species	Bulleidia extructa	-8.97811	1.40764	0.0414036	0.307339	0.166176	0.0457839	-0.593252	-0.617575	0.348836	1.47728	0.0549889	5.69927	0.288691	0.0403364	0.243468	0.0733859	0.0205682	0.209694	0.354631	0.688854	0.626188	0.0745934	-1.57531	4.87594	1.02646	1.26234	2.26441	2.22596	-2.82914	-1.74146	0.506401	2.35916	0.737182	0.137507	0.000245071	0.322084	0.227452	0.0399523	0.0429552	0.0133895	0.103521	0.620456	0.0333754	0.473186	1	0.00738095
Saliva	SR	species	Campylobacter curvus	0.276045	1.31452	-0.0166051	-0.303525	0.087363	-0.0518108	0.335418	0.563428	-0.841141	-0.139885	-0.0566482	5.16189	0.297891	0.0360355	0.253837	0.0680029	0.0313937	0.382445	0.352473	0.645615	0.789974	0.0725416	0.0534774	4.41277	-0.460799	-1.19575	1.2847	-1.65036	0.877035	1.5985	-1.30285	-0.177076	-0.780906	0.957882	0.000268108	0.649914	0.245781	0.21358	0.114487	0.390881	0.125612	0.207427	0.86123	0.444004	1	0.00762618
Saliva	SR	species	Campylobacter gracilis	-3.39652	1.04339	0.0213428	0.278793	0.0413866	-0.00489654	-0.559133	-0.0990468	0.759539	0.623475	0.0597834	2.79905	0.297156	0.0175994	0.309982	0.0518023	0.0262785	0.340786	0.311677	0.428018	0.491674	0.0488951	-1.21346	3.51127	1.2127	0.899385	0.798934	-0.186333	-1.64071	-0.317786	1.77455	1.26807	1.22269	0.232253	0.00114331	0.232538	0.373968	0.429167	0.853149	0.108899	0.752342	0.0837788	0.212292	0.228786	1	0.0172169
Saliva	SR	species	Capnocytophaga leadbetteri	-10.2952	1.46081	0.0419637	0.396107	0.0210018	0.138772	1.23255	0.550837	0.670157	2.28524	0.0813659	3.00711	0.426704	0.0267642	0.40619	0.0520719	0.0310984	0.553594	0.397866	0.862085	0.755435	0.0612076	-3.42362	3.42348	1.5679	0.975178	0.403323	4.46237	2.22645	1.38448	0.777369	3.02507	1.32934	0.00146603	0.00146663	0.124982	0.335482	0.688913	6.7151e-05	0.0318307	0.174083	0.441631	0.00438371	0.191459	0.750606	0.0207775
Saliva	SR	species	Capnocytophaga sp. ChDC OS43	-4.63163	1.03851	0.0373736	-0.260746	-0.0720919	0.0761101	0.0209323	-0.378675	0.445605	1.47354	0.114091	4.11579	0.345245	0.0289865	0.261492	0.0611935	0.0221996	0.311829	0.33604	0.544716	0.681493	0.0683679	-1.12533	3.00804	1.28934	-0.997148	-1.1781	3.42844	0.0671275	-1.12687	0.81805	2.16222	1.66878	0.269676	0.00538986	0.207468	0.326941	0.248335	0.00183887	0.946941	0.269034	0.42	0.0389887	0.105924	1	0.0484142
Saliva	SR	species	Capnocytophaga sp. oral taxon 864	-0.52635	1.26997	0.0198498	0.42165	-0.016131	-0.08095	-0.643445	0.0621907	0.750452	-1.1286	0.0913468	3.96852	0.326256	0.0283235	0.313641	0.0591707	0.0267371	0.36594	0.360742	0.571791	0.585399	0.0602659	-0.132631	3.89255	0.700822	1.34437	-0.272618	-3.02763	-1.75833	0.172396	1.31246	-1.92792	1.51573	0.895342	0.000491996	0.488641	0.188585	0.786954	0.00493034	0.088561	0.864247	0.199	0.0630691	0.13972	1	0.0100761
Saliva	SR	species	Carboxylicivirga mesophila	-3.98402	1.13667	0.0254964	0.172233	0.0407316	0.0564415	-0.477912	-0.306505	1.55248	0.348848	-0.0107737	3.10132	0.371307	0.0237934	0.32905	0.0541902	0.0324896	0.365686	0.38633	0.536	0.733022	0.0580494	-1.28462	3.06127	1.07157	0.523426	0.751642	1.73722	-1.30689	-0.793376	2.89642	0.475904	-0.185595	0.206701	0.00403284	0.29067	0.603717	0.456897	0.0904496	0.199103	0.432485	0.00622887	0.636868	0.853749	1	0.0389588
Saliva	SR	species	Cardiobacterium hominis	-3.05239	1.05015	0.0170531	0.0671725	0.0357852	-0.00113758	0.339016	0.196425	-0.662525	-0.967287	0.0299862	2.72852	0.321145	0.0207151	0.323123	0.0536088	0.0248135	0.278356	0.388058	0.615531	0.596836	0.0482391	-1.1187	3.27001	0.823222	0.207885	0.667525	-0.0458452	1.21792	0.506173	-1.07635	-1.62069	0.621615	0.270291	0.00228971	0.415519	0.836429	0.508471	0.963674	0.230763	0.615659	0.288559	0.113354	0.537906	1	0.0279126
Saliva	SR	species	Centipeda periodontii	1.52905	1.18943	-0.0130131	-0.0624743	-0.0959037	0.0523194	-0.978748	-0.488727	-0.172375	-0.455759	0.061359	4.67437	0.28206	0.033045	0.263237	0.0621539	0.0218609	0.438124	0.3563	0.915973	0.61692	0.0652674	0.327114	4.21693	-0.393798	-0.237331	-1.543	2.39329	-2.23395	-1.37167	-0.188188	-0.738765	0.940117	0.74654	0.000327908	0.697357	0.814501	0.136478	0.0252501	0.0354977	0.183399	0.85238	0.467522	0.356927	1	0.00839446
Saliva	SR	species	Desulfobulbus oralis	-3.39592	1.46502	0.0326579	-0.888423	-0.0568899	0.055603	-0.0156278	-0.913139	0.673503	1.81931	0.0641121	5.49796	0.257472	0.03855	0.231183	0.0704831	0.0246754	0.317399	0.317391	0.709932	0.720384	0.0725464	-0.617669	5.69004	0.847158	-3.84294	-0.807143	2.25338	-0.049237	-2.87702	0.948686	2.52548	0.883739	0.546057	4.2864e-05	0.410221	0.00159678	0.432197	0.03963	0.96138	0.011519	0.357816	0.0233027	0.390782	1	0.00359269
Saliva	SR	species	Dialister invisus	-1.47833	1.2	0.0247591	-0.101201	0.0267468	-0.0359365	-1.38661	-0.572594	-0.283151	-0.0170432	0.0651913	3.10286	0.381972	0.0232546	0.373319	0.0481786	0.0354315	0.504661	0.363945	0.437883	0.668882	0.0565357	-0.476441	3.1416	1.06469	-0.271086	0.555159	-1.01425	-2.74761	-1.5733	-0.646635	-0.0254801	1.1531	0.636419	0.0032027	0.293562	0.787755	0.581956	0.316713	0.00904191	0.123729	0.521656	0.979802	0.255888	1	0.0356475
Saliva	SR	species	Dialister pneumosintes	-4.386	1.91003	-0.010278	-0.286147	0.115505	0.077601	-0.584531	0.117676	0.7166	0.795411	0.00980061	3.29804	0.329667	0.0252761	0.362115	0.0510667	0.0358895	0.546044	0.383552	0.469619	0.835664	0.0661916	-1.32988	5.79382	-0.406628	-0.790213	2.26186	2.16222	-1.07048	0.306806	1.52592	0.951832	0.148064	0.191922	1.31074e-06	0.686689	0.434578	0.0298419	0.0373234	0.291527	0.760759	0.135769	0.347529	0.883118	1	0.000671101
Saliva	SR	species	Eggerthia catenaformis	-3.81853	1.07065	0.0241596	0.975925	0.0690434	-0.175885	1.22973	0.216312	0.270586	2.54372	0.170474	6.11219	0.2517	0.0429785	0.216758	0.0774243	0.0182671	0.151627	0.332519	0.809796	0.641939	0.0796674	-0.62474	4.25369	0.562132	4.50238	0.891754	-9.62851	8.11022	0.650527	0.334141	3.96256	2.13982	0.54954	0.00278516	0.589425	0.00199582	0.398552	1.12524e-05	3.95668e-05	0.533585	0.746864	0.00416208	0.0647943	1	0.0320978
Saliva	SR	species	Eikenella corrodens	0.328503	1.21398	0.000168809	0.595363	-0.0804024	-0.0188714	0.419115	0.200757	-0.238059	0.325197	0.0565701	3.06707	0.335257	0.0214178	0.310018	0.047135	0.0434424	0.46833	0.32434	0.614026	0.942335	0.0549111	0.107107	3.62105	0.00788174	1.92041	-1.70579	-0.4344	0.894912	0.618972	-0.387702	0.345097	1.03021	0.915254	0.000834445	0.993752	0.06214	0.0960003	0.666392	0.376324	0.539534	0.700345	0.731876	0.309258	1	0.0147323
Saliva	SR	species	Fusobacterium canifelinum	-2.75381	0.86051	0.0175183	0.103423	-0.0257136	0.033266	0.425594	-0.0936026	0.602949	1.05535	0.0353494	2.71549	0.275064	0.020685	0.256236	0.0437857	0.0233915	0.271813	0.308488	0.532813	0.57478	0.0472892	-1.01411	3.1284	0.846909	0.403624	-0.58726	1.42214	1.56576	-0.303424	1.13163	1.83609	0.747515	0.317115	0.00341917	0.402491	0.688813	0.560596	0.163361	0.125919	0.763267	0.26507	0.0743895	0.459478	1	0.0366875
Saliva	SR	species	Fusobacterium hwasookii	-4.26047	0.865417	0.0223287	0.296982	-0.04936	0.0711591	0.514148	-0.0647463	0.445842	1.16777	0.0794507	2.63528	0.305358	0.0205925	0.310581	0.0472884	0.0279684	0.411933	0.34982	0.622072	0.646852	0.0496364	-1.61671	2.83411	1.08431	0.956214	-1.04381	2.54426	1.24814	-0.185085	0.716705	1.80531	1.60065	0.114003	0.0072419	0.284884	0.344854	0.303002	0.0150239	0.219423	0.854122	0.477827	0.0787498	0.117524	1	0.0579352
Saliva	SR	species	Fusobacterium nucleatum	-3.57204	0.972862	0.0147893	0.38532	0.0735246	-0.00170943	-0.673449	-0.0021917	0.729409	0.441076	0.0487445	2.6414	0.315417	0.018937	0.29622	0.0453547	0.0290468	0.382793	0.286777	0.430736	0.515629	0.0513269	-1.35233	3.08437	0.780972	1.30079	1.6211	-0.0588509	-1.7593	-0.00764253	1.6934	0.855414	0.949689	0.184061	0.00373912	0.439534	0.200963	0.113054	0.953371	0.0863696	0.993941	0.0983532	0.397547	0.348119	1	0.0368159
Saliva	SR	species	Gemella morbillorum	-3.018	0.97053	-0.0388858	0.133969	0.0275119	0.109943	1.34911	0.0587921	0.753455	2.28254	0.0293224	2.84825	0.288491	0.0176989	0.282586	0.0421934	0.042358	0.429644	0.328843	0.442959	0.984876	0.0482488	-1.0596	3.36417	-2.19707	0.474084	0.652043	2.59557	3.14006	0.178785	1.70096	2.31759	0.607734	0.295845	0.00173275	0.0340226	0.638084	0.518198	0.0132429	0.00321607	0.859032	0.0969125	0.0258091	0.546887	1	0.0221792
Saliva	SR	species	Lachnoanaerobaculum saburreum	-3.47817	0.998292	0.0244054	-0.185779	-0.0339856	0.0708029	0.380944	-0.134648	-0.294714	1.60786	0.017757	3.02392	0.292185	0.0197908	0.272146	0.0538384	0.0211336	0.256253	0.311781	0.562851	0.497862	0.0500179	-1.15022	3.41664	1.23317	-0.682646	-0.631252	3.35025	1.4866	-0.431868	-0.52361	3.22952	0.355012	0.257433	0.00155443	0.22529	0.499082	0.531757	0.0018687	0.145594	0.668344	0.603672	0.00260182	0.724596	1	0.0209439
Saliva	SR	species	Lachnospiraceae bacterium GAM79	1.98483	0.774233	0.0112071	0.156764	0.115551	-0.182409	0.865681	0.619905	0.321252	0	-0.108165	6.25458	0.23769	0.043845	0.198741	0.078671	0.0177935	0.143717	0.320529	0.738533	0.648819	0.0806789	0.31734	3.25732	0.255608	0.788783	1.46879	-10.2515	6.02352	1.93401	0.434987	0	-1.34069	0.760242	0.0139158	0.805602	0.456118	0.18534	1.81589e-05	0.000529706	0.0943641	0.676667	1	0.221895	1	0.0976012
Saliva	SR	species	Lachnospiraceae bacterium oral taxon 500	-12.2254	1.86212	0.0537102	-0.0024255	0.131279	0.122432	0.368212	-0.620667	0.822867	-0.116666	0.0937018	6.05964	0.274772	0.0426163	0.248461	0.0770294	0.0207395	0.184118	0.370478	0.744744	0.666151	0.0795824	-2.01751	6.77696	1.26032	-0.00976209	1.70427	5.90333	1.99987	-1.67531	1.1049	-0.175135	1.17742	0.0744204	8.11359e-05	0.239249	0.992424	0.122526	0.000228127	0.0765694	0.128193	0.297865	0.86485	0.269226	1	0.0042406
Saliva	SR	species	Lactobacillus gasseri	-3.30384	1.3676	0.00141273	0.17372	0.226851	-0.0771363	-0.203189	-0.358142	-0.188702	-0.508134	-0.058242	4.88755	0.485179	0.0341276	0.454798	0.0745183	0.0440458	0.815772	0.448132	0.718756	1.21882	0.0798833	-0.67597	2.81876	0.0413956	0.381971	3.04424	-1.75128	-0.249075	-0.799187	-0.26254	-0.416907	-0.729088	0.504605	0.0087501	0.967274	0.705366	0.00503356	0.0908474	0.80512	0.430909	0.794828	0.679925	0.472003	1	0.0668665
Saliva	SR	species	Lactobacillus oris	-62.0372	15.6679	0.153482	6.00548	0.599738	0.236097	-2.00432	-2.98665	0	1.50948	1.10071	6.7409	0.242891	0.0472337	0.201555	0.0841843	0.0182627	0.144972	0.330971	0.787584	0.682101	0.0860237	-9.20311	64.5061	3.24941	29.7958	7.12411	12.9279	-13.8255	-9.02391	0	2.21299	12.7955	0.0689041	0.00986835	0.190063	0.0213581	0.0887812	0.0491462	0.0459667	0.0702615	1	0.270191	0.0496526	1	0.073226
Saliva	SR	species	Lactobacillus vaginalis	-2.65318	1.94007	-0.0115357	-0.121139	0.190033	-0.108399	-0.0479582	0.808116	-0.596027	0.420829	0.0067978	4.91396	0.476879	0.0416642	0.43258	0.0816472	0.0456735	0.777903	0.470729	0.633666	1.11778	0.0898189	-0.539928	4.06828	-0.276874	-0.280039	2.32749	-2.37336	-0.0616506	1.71673	-0.940601	0.376485	0.0756834	0.594024	0.000415683	0.784153	0.781751	0.02833	0.0256263	0.951331	0.0983948	0.35591	0.709733	0.940273	1	0.0088679
Saliva	SR	species	Lancefieldella rimae	-3.72624	1.51668	-0.000479793	0.122531	0.111654	-0.0203353	0.0782527	-0.0151556	0.463637	0.86832	0.0399911	3.14566	0.372382	0.0234543	0.375579	0.0506139	0.0357602	0.391769	0.354704	0.595913	0.809037	0.0594322	-1.18456	4.07292	-0.0204565	0.326245	2.206	-0.568657	0.199742	-0.0427274	0.778028	1.07328	0.672886	0.243359	0.000220072	0.983784	0.745983	0.033343	0.572849	0.84272	0.966137	0.441247	0.289743	0.504987	1	0.00704229
Saliva	SR	species	Leptotrichia hofstadii	-3.05707	1.4389	-0.0259089	0.164016	0.0743584	0.0016481	0.654788	0.209591	-0.538893	-0.644241	0.110003	3.12245	0.421328	0.0235734	0.362317	0.0568288	0.0278512	0.51781	0.431836	0.980534	0.794422	0.0557008	-0.979061	3.41514	-1.09908	0.452686	1.30846	0.0591753	1.26453	0.485349	-0.549591	-0.810956	1.97489	0.333584	0.0015015	0.278474	0.653283	0.198376	0.953115	0.213544	0.630144	0.585733	0.422313	0.0553905	1	0.0207775
Saliva	SR	species	Marinilabilia salmonicolor	-3.74578	1.58011	0.0288315	0.126235	0.0016169	0.0540099	0.231827	-0.0885367	-0.170804	0.548301	-0.0301573	6.50995	0.240712	0.0455798	0.201344	0.0815099	0.0186655	0.159787	0.326037	0.767055	0.674314	0.0834981	-0.575394	6.56432	0.63255	0.626962	0.0198368	2.89357	1.45085	-0.271554	-0.222675	0.813125	-0.361173	0.605347	0.00719048	0.571949	0.575154	0.985419	0.0628299	0.242719	0.803579	0.838088	0.475683	0.741907	1	0.0579352
Saliva	SR	species	Mogibacterium timidum	-2.86751	1.17617	0.0109276	-0.445449	0.0179346	0.0343782	0.198866	0.433144	0.886377	1.73249	0.00643604	5.24558	0.254921	0.0367086	0.258064	0.0700117	0.0212645	0.345488	0.332387	0.63819	0.627495	0.0696223	-0.546653	4.61384	0.297685	-1.72612	0.256165	1.61669	0.575609	1.30313	1.38889	2.76096	0.0924422	0.59133	0.000215589	0.769352	0.101449	0.800728	0.123335	0.572006	0.208953	0.181812	0.0128679	0.927368	1	0.00704229
Saliva	SR	species	Mycoplasma salivarium	-3.51408	1.17317	0.0424131	0.370391	-0.036451	-0.0053003	-0.474656	-0.0483194	-0.0516757	0.991906	0.0822845	5.36699	0.303599	0.0377157	0.292612	0.0686817	0.0351762	0.552836	0.375184	0.663364	0.927308	0.0778055	-0.654759	3.86421	1.12455	1.26581	-0.530724	-0.150679	-0.858583	-0.128789	-0.0778995	1.06966	1.05757	0.520472	0.00104481	0.274787	0.220884	0.601759	0.881817	0.401273	0.898878	0.938723	0.298173	0.303515	1	0.0162104
Saliva	SR	species	Olsenella profusa	-4.85496	1.80099	0.0345175	0.236855	0.11196	-0.0610052	0.792955	-0.766645	-2.38072	-3.9746	-0.0191918	5.9927	0.372137	0.0413745	0.291146	0.0858418	0.0264245	0.402279	0.380163	0.694996	0.654504	0.0807556	-0.810146	4.83957	0.834272	0.813527	1.30426	-2.30865	1.97116	-2.01662	-3.42551	-6.07269	-0.237653	0.433629	0.000405346	0.420426	0.431762	0.216607	0.0395725	0.0722118	0.0666796	0.00502715	5.56263e-05	0.81616	1	0.0088679
Saliva	SR	species	Olsenella sp. oral taxon 807	-3.37036	1.29183	0.0221658	0.263928	0.0381417	-0.0133646	-0.434781	0.0912119	0.537027	0.657921	0.0538664	3.21802	0.381116	0.02409	0.379278	0.0530269	0.0335833	0.382085	0.354361	0.513449	0.631298	0.0583111	-1.04734	3.38959	0.920123	0.695869	0.71929	-0.397952	-1.13792	0.257398	1.04592	1.04217	0.923776	0.301559	0.00164367	0.363313	0.490745	0.476363	0.692892	0.26228	0.79826	0.302205	0.303917	0.361432	1	0.0215785
Saliva	SR	species	Olsenella uli	-5.62185	1.83109	-0.002534	0.108091	0.121095	0.0498489	-0.345448	0.687719	0.429856	1.67533	0.0334771	4.0358	0.326925	0.0286038	0.299986	0.0552668	0.0279925	0.445891	0.361177	0.714389	0.759132	0.0598007	-1.393	5.60096	-0.0885894	0.360322	2.1911	1.78079	-0.774735	1.9041	0.601712	2.2069	0.559811	0.173859	4.27272e-06	0.929997	0.721131	0.0363479	0.0850762	0.44456	0.0665269	0.551886	0.0351144	0.579765	1	0.00072921
Saliva	SR	species	Ottowia sp. oral taxon 894	-5.14188	1.29761	0.0183308	0.14445	0.000139108	0.11	1.27087	0.130339	-0.863488	4.08686	-0.0391564	4.59999	0.347644	0.0339607	0.310259	0.0647582	0.026172	0.377679	0.398894	0.85208	0.633379	0.0713144	-1.1178	3.73258	0.539766	0.465579	0.00214812	4.20298	3.36496	0.32675	-1.01339	6.45248	-0.549067	0.274278	0.000981276	0.594134	0.645548	0.998303	0.000293735	0.00247327	0.746577	0.320583	9.32309e-07	0.587831	1	0.0159761
Saliva	SR	species	Parascardovia denticolens	-5.61176	1.21275	0.0646099	0.500637	0.073828	-0.0111948	-0.0110828	-0.334443	-0.78765	1.47465	-0.076384	4.96892	0.352274	0.0350628	0.322573	0.0676796	0.0343556	0.444944	0.333447	0.60845	0.905289	0.0722696	-1.12937	3.44263	1.84269	1.55201	1.09085	-0.32585	-0.0249082	-1.00298	-1.29452	1.62893	-1.05693	0.269903	0.00212277	0.0777618	0.133748	0.286172	0.747362	0.980334	0.325874	0.207803	0.116385	0.301066	1	0.0265087
Saliva	SR	species	Peptococcus niger	-5.65489	1.25858	0.0275299	0.431265	0.0439554	0.0475163	-0.187809	0.322629	0.522972	-0.915553	0.0583144	5.49242	0.387336	0.035817	0.442314	0.0865393	0.0290479	0.33358	0.499109	1.02637	0.736004	0.0745049	-1.02958	3.24933	0.768628	0.975018	0.507924	1.63579	-0.56301	0.646409	0.509536	-1.24395	0.782692	0.314394	0.00367795	0.450287	0.340151	0.616561	0.116112	0.579122	0.524701	0.61545	0.226609	0.442152	1	0.0368159
Saliva	SR	species	Phocaeicola abscessus	-1.70863	1.58754	0.00442991	-0.681561	0.0941741	-0.0659533	-0.943008	-0.177265	0.0167266	-0.372321	0.0771363	4.69816	0.321743	0.0333357	0.297407	0.0622336	0.0263101	0.285834	0.389519	0.638139	0.660428	0.0697689	-0.36368	4.93418	0.132888	-2.29168	1.51324	-2.50677	-3.29915	-0.455087	0.0262115	-0.563756	1.1056	0.719281	4.91188e-05	0.89539	0.0309988	0.143278	0.0193601	0.00301818	0.653137	0.979305	0.57815	0.279861	1	0.00359269
Saliva	SR	species	Prevotella buccae	-4.20399	1.05064	0.0237653	0.212151	0.0737937	0.0158688	-0.634931	-0.930084	0.500294	0.32099	0.0442618	3.30807	0.393253	0.027785	0.406984	0.0600199	0.034069	0.585691	0.411648	0.617222	0.697642	0.0646893	-1.27083	2.67166	0.855329	0.521275	1.22949	0.465785	-1.08407	-2.25941	0.810558	0.460106	0.684221	0.211941	0.0112636	0.398026	0.605368	0.226865	0.644175	0.285541	0.0300078	0.422946	0.648207	0.498217	1	0.0812249
Saliva	SR	species	Prevotella dentasini	-5.11281	1.56521	0.0370252	0.327683	0.067101	-0.0182186	-0.452044	-0.301935	-0.274049	0.536282	0.0605769	3.64949	0.396254	0.0285047	0.379425	0.0543213	0.0359371	0.37958	0.365247	0.481861	0.685504	0.0654313	-1.40097	3.95002	1.29892	0.863631	1.23526	-0.506957	-1.19091	-0.82666	-0.568732	0.782318	0.92581	0.169786	0.000348745	0.20223	0.393508	0.224734	0.615276	0.241484	0.413876	0.573069	0.439144	0.36071	1	0.00839648
Saliva	SR	species	Prevotella loescheii	-3.17256	1.52642	0.00979165	0.0928847	-0.0500004	0.018721	-0.164427	-0.165019	0.0751172	0.757223	0.166561	3.66369	0.38524	0.0280079	0.349694	0.0569008	0.0250342	0.348578	0.394001	0.85901	0.663022	0.0571486	-0.865946	3.96224	0.349603	0.265617	-0.87873	0.747816	-0.471708	-0.418829	0.0874462	1.14208	2.91452	0.392589	0.000360786	0.728793	0.792138	0.385716	0.459712	0.640148	0.677975	0.93083	0.261401	0.00626023	1	0.00839648
Saliva	SR	species	Prevotella maculosa	-2.64813	1.65829	0.0143856	0.486532	-0.0235386	-0.00577031	0.453812	-0.325913	-0.166832	0.839856	0.0653788	3.34433	0.34843	0.0248351	0.359089	0.0560824	0.0307014	0.514244	0.341597	0.478069	0.55892	0.0604548	-0.791827	4.75931	0.579246	1.35491	-0.419714	-0.18795	0.882483	-0.954086	-0.348972	1.50264	1.08145	0.433648	3.12758e-05	0.566031	0.183889	0.677188	0.851971	0.383371	0.346403	0.729144	0.141654	0.286688	1	0.00320264
Saliva	SR	species	Prevotella marshii	-2.59708	0.932004	0.00930466	-0.609017	0.0369693	0.0030654	0.195263	-0.29286	-0.664246	2.09168	0.0399814	5.75752	0.249188	0.0405193	0.224221	0.0732676	0.0190469	0.157545	0.322001	0.832823	0.626452	0.0758329	-0.451076	3.74017	0.229635	-2.71615	0.504579	0.16094	1.23942	-0.909499	-0.797583	3.33893	0.52723	0.659978	0.00282109	0.822243	0.0187409	0.622992	0.874819	0.238884	0.380991	0.44061	0.00589982	0.607644	1	0.0320978
Saliva	SR	species	Prevotella nigrescens	-6.51326	2.10399	0.0096078	0.271112	0.143005	-0.0086448	-0.141782	-0.232461	0.57158	0.513098	0.100236	3.24681	0.410866	0.028197	0.374254	0.0524153	0.0309808	0.457651	0.395702	0.623711	0.712414	0.0605656	-2.00605	5.12087	0.340739	0.724408	2.7283	-0.279037	-0.309803	-0.587465	0.916417	0.720225	1.655	0.0518227	8.54684e-06	0.735129	0.473139	0.00949679	0.781691	0.75836	0.560278	0.365081	0.475681	0.10595	1	0.001094
Saliva	SR	species	Prevotella oralis	-0.462474	1.33637	-0.0231274	0.512388	0.120343	-0.0679119	0.156255	0.321154	-0.112794	-1.19333	-0.010288	3.72466	0.459844	0.0290585	0.412031	0.0626124	0.0368127	0.534086	0.453388	1.13708	0.841855	0.0822525	-0.124165	2.90614	-0.795892	1.24357	1.92203	-1.84479	0.292565	0.708341	-0.0991966	-1.41751	-0.125078	0.901875	0.00622445	0.431312	0.221697	0.062544	0.0733074	0.771534	0.483295	0.921532	0.164933	0.901157	1	0.0534662
Saliva	SR	species	Prevotella oris	-0.968079	0.960511	-0.00108176	0.0918998	0.034064	-0.00562906	-0.0712583	-0.328612	-0.655472	0.158847	0.0113098	3.2122	0.347148	0.0222643	0.346508	0.0515808	0.03653	0.435924	0.343896	0.681381	0.716123	0.0523067	-0.301376	2.76687	-0.0485869	0.265217	0.660401	-0.154094	-0.163465	-0.955556	-0.961975	0.221816	0.216222	0.764729	0.00860856	0.961496	0.792239	0.512878	0.87833	0.870997	0.345183	0.341989	0.825615	0.829942	1	0.0667816
Saliva	SR	species	Pseudopropionibacterium propionicum	-6.56144	1.43131	0.00385157	0.246688	0.129126	0.0106933	1.18185	0.829346	0.644792	-0.28027	0.0471465	3.82623	0.309178	0.0281729	0.269586	0.0535406	0.0252306	0.320251	0.361838	0.501598	0.686187	0.0590298	-1.71486	4.62939	0.136712	0.915061	2.41175	0.423823	3.69038	2.29204	1.28548	-0.408446	0.79869	0.0960416	5.8157e-05	0.892115	0.367004	0.0217877	0.67453	0.000828581	0.0286284	0.207852	0.685667	0.430359	1	0.00372205
Saliva	SR	species	Pseudoramibacter alactolyticus	0.619109	0.879159	-0.029686	-0.501787	0.12687	-0.03246	-0.708139	0.195962	0.583358	-0.259037	-0.0336059	5.47095	0.267891	0.0374476	0.244964	0.0726185	0.034995	0.405041	0.331035	0.763182	0.868761	0.074264	0.113163	3.28177	-0.792736	-2.04841	1.74708	-0.927562	-1.74832	0.591967	0.764375	-0.298168	-0.45252	0.911227	0.00439981	0.438856	0.0562861	0.0986626	0.366618	0.0984433	0.561663	0.455123	0.769188	0.656616	1	0.0417167
Saliva	SR	species	Scardovia wiggsiae	0.317519	1.02554	-0.0273736	-0.0363073	0.223344	-0.123967	-0.469778	-0.0758497	-0.461351	-1.1515	-0.0491096	4.08631	0.383587	0.0284031	0.354195	0.0662904	0.0338347	0.510016	0.376341	0.558277	0.890747	0.0655404	0.0777032	2.67356	-0.963755	-0.102507	3.36917	-3.66392	-0.921105	-0.201545	-0.826384	-1.29274	-0.749302	0.938564	0.0118651	0.342627	0.919015	0.00203056	0.000920641	0.364109	0.841589	0.414902	0.205655	0.459324	1	0.0843738
Saliva	SR	species	Schwartzia succinivorans	-3.96856	1.42115	0.0268035	-0.0876822	0.0982051	-0.0625921	0.152102	-0.108625	-0.560995	0.124436	0.0414679	3.54783	0.324867	0.0262337	0.283029	0.0599235	0.0266587	0.330175	0.32399	0.487717	0.619601	0.0583032	-1.11859	4.37454	1.02172	-0.3098	1.63884	-2.34791	0.46067	-0.335272	-1.15025	0.200832	0.711246	0.271158	0.000109355	0.314129	0.758604	0.110468	0.0248366	0.647969	0.73948	0.258069	0.842026	0.481783	1	0.00466582
Saliva	SR	species	Selenomonas dianae	-5.29548	1.2935	0.0462397	1.04694	-0.0887658	0.149453	1.25927	-0.262408	1.08608	2.19479	-0.0851011	5.36905	0.325571	0.0374763	0.306891	0.0679928	0.0470713	0.62924	0.45299	0.860731	1.20284	0.0739457	-0.986296	3.97303	1.23384	3.41145	-1.30552	3.17503	2.00126	-0.579281	1.26181	1.82467	-1.15086	0.336382	0.000814884	0.232308	0.00292767	0.207305	0.00498538	0.0598554	0.569205	0.222289	0.0838169	0.264069	1	0.0147323
Saliva	SR	species	Selenomonas flueggei	-1.80422	1.63769	-0.0100699	-0.231905	0.151726	-0.000618593	-1.07546	-0.680574	-1.176	-0.333751	-0.0342563	3.56094	0.38739	0.0265178	0.342342	0.0584479	0.0350578	0.722152	0.40401	1.02058	0.814553	0.0610848	-0.506671	4.2275	-0.379741	-0.677407	2.59591	-0.0176449	-1.48924	-1.68455	-1.15229	-0.409735	-0.560799	0.615475	0.000154402	0.706369	0.502478	0.0135704	0.98602	0.145132	0.100728	0.256798	0.684428	0.578408	1	0.00564669
Saliva	SR	species	Selenomonas infelix	-0.751834	1.14592	0.0061219	-0.358917	-0.0530697	0.0166638	0.32457	0.188295	0.0457913	1.05777	0.0356361	3.01099	0.30401	0.022242	0.321163	0.0511971	0.0265589	0.401625	0.344631	0.813058	0.578328	0.0540796	-0.249697	3.76934	0.27524	-1.11755	-1.03658	0.627429	0.808141	0.546368	0.0563198	1.82902	0.658958	0.804166	0.000556217	0.784623	0.270774	0.306485	0.53413	0.42404	0.588007	0.955382	0.0752528	0.513896	1	0.0109532
Saliva	SR	species	Selenomonas noxia	-0.672858	1.04564	-0.00574913	0.192168	-0.0452611	0.0199575	0.199469	0.216051	-0.596078	0.823475	0.0563925	3.05809	0.350382	0.026261	0.320888	0.0480832	0.0266884	0.322422	0.383146	0.688038	0.623645	0.0509844	-0.220025	2.9843	-0.218923	0.598864	-0.941307	0.747797	0.618658	0.563887	-0.866345	1.32042	1.10607	0.827094	0.00508153	0.827947	0.553014	0.352821	0.45944	0.540036	0.576327	0.392039	0.195028	0.276032	1	0.0464597
Saliva	SR	species	Selenomonas sp. oral taxon 920	-3.25097	1.42269	0.0350666	-0.186958	0.0109312	-0.0215174	-0.0212472	-0.215615	-0.137642	-0.305166	0.0508599	2.9781	0.359306	0.0196529	0.342967	0.0532976	0.0338912	0.466923	0.333456	0.562964	0.670746	0.0541564	-1.09163	3.95956	1.78429	-0.545118	0.205097	-0.634898	-0.0455047	-0.646607	-0.244496	-0.454965	0.939129	0.281696	0.000308994	0.0821579	0.588776	0.838563	0.529202	0.963937	0.521674	0.808128	0.651657	0.353445	1	0.00832658
Saliva	SR	species	Selenomonas sputigena	-3.40489	1.18816	0.0249426	0.237298	0.023405	-0.0272881	-0.0573511	-0.535522	0.100791	-1.06607	0.0986431	2.87797	0.371161	0.0224974	0.365731	0.0516142	0.0310749	0.50516	0.377829	0.480618	0.59633	0.051022	-1.18309	3.2012	1.10869	0.648832	0.45346	-0.878139	-0.11353	-1.41737	0.209712	-1.78772	1.93334	0.243936	0.0027219	0.274356	0.52025	0.652731	0.385246	0.910192	0.164316	0.834984	0.0815943	0.0604769	1	0.0320978
Saliva	SR	species	Shuttleworthia satelles	-1.4058	1.33767	0.0121298	-0.299811	0.0126148	0.00928275	-0.30951	-0.703472	-0.35534	1.19677	0.00592773	3.81606	0.297669	0.029402	0.287876	0.056872	0.0236506	0.32169	0.335099	0.800043	0.591444	0.0570925	-0.368392	4.49382	0.41255	-1.04146	0.22181	0.392496	-0.962138	-2.09929	-0.444151	2.02348	0.103827	0.715085	9.11066e-05	0.682775	0.305717	0.825917	0.697378	0.343426	0.0440292	0.660018	0.0517181	0.917976	1	0.0042406
Saliva	SR	species	Streptococcus anginosus	-0.53275	1.87657	-0.0116643	0.567277	0.0807231	-0.107042	0.24508	-0.286821	0.836403	-0.540211	0.0438746	2.74148	0.345148	0.0194776	0.319924	0.0472083	0.0292181	0.435664	0.350083	0.67638	0.590813	0.0557344	-0.194329	5.437	-0.598856	1.77317	1.70993	-3.66354	0.562543	-0.819295	1.23659	-0.914352	0.787208	0.846927	3.12989e-06	0.552732	0.0840112	0.0952241	0.000737937	0.576966	0.417597	0.223636	0.366151	0.435918	1	0.00072921
Saliva	SR	species	Streptococcus-anginosus-group-member	-3.51396	1.23441	0.0186184	0.338068	0.0578295	-0.0311768	-0.0809168	-0.35751	0.610643	0.416815	0.0583059	3.95499	0.335179	0.0300854	0.336952	0.0581588	0.0389001	0.422536	0.361292	0.635516	0.905836	0.0624794	-0.888488	3.68283	0.618852	1.00331	0.994339	-0.801458	-0.191503	-0.989532	0.960862	0.460144	0.933202	0.381347	0.000905557	0.540685	0.323734	0.328011	0.429169	0.849422	0.330317	0.344303	0.64873	0.358166	1	0.0154548
Saliva	SR	species	Streptococcus mutans	-1.82465	1.35948	0.0147337	0.550618	0.15582	-0.177114	-0.113028	0.410366	-0.891547	-0.630119	0.0302112	2.59555	0.374932	0.022863	0.294347	0.0595938	0.0245971	0.389239	0.360507	0.457896	0.493548	0.0490853	-0.702993	3.62593	0.644432	1.87065	2.6147	-7.20059	-0.290383	1.1383	-1.94705	-1.27671	0.615483	0.486235	0.000822767	0.523068	0.0689118	0.0126298	1.1385e-08	0.773062	0.261939	0.0587559	0.209253	0.541811	1	0.0147323
Saliva	SR	species	Streptococcus sobrinus	6.59794	1.00993	-0.024703	-0.14337	0.0292577	-0.176567	-0.232078	-0.477694	-0.756763	-4.29765	-0.0597304	4.17372	0.349344	0.0322804	0.31328	0.0600303	0.0255695	0.443842	0.40166	0.552278	0.688311	0.0634025	1.58083	2.89093	-0.765266	-0.457642	0.487382	-6.90537	-0.522885	-1.1893	-1.37026	-6.24376	-0.942083	0.124764	0.00720539	0.450297	0.65062	0.629652	1.37577e-07	0.605027	0.243969	0.181122	8.17875e-07	0.353932	1	0.0579352
Saliva	SR	species	Treponema lecithinolyticum	-7.32688	1.03308	0.00867359	-0.494539	0.181801	0.0316442	0.870738	-0.293604	1.75595	0	0.0274571	5.12991	0.316372	0.037085	0.285959	0.0673292	0.0234329	0.253264	0.361269	0.639366	0.656314	0.0706782	-1.42827	3.26541	0.233884	-1.7294	2.70017	1.35042	3.43806	-0.812702	2.74639	0	0.38848	0.16792	0.00369633	0.81734	0.0984112	0.0134047	0.191257	0.00246722	0.425507	0.0120958	1	0.701571	1	0.0368159
Saliva	SR	species	Treponema socranskii	-3.99768	1.19178	0.0218414	0.155861	0.0600143	0.00361831	-0.850872	0.0854349	0.409705	0.549308	0.0672487	3.23195	0.428459	0.0255361	0.402172	0.0572141	0.038754	0.553733	0.357495	0.51911	0.660333	0.0637529	-1.23692	2.78155	0.855313	0.387548	1.04894	0.093366	-1.53661	0.238982	0.789245	0.831865	1.05483	0.223512	0.00829124	0.397602	0.700457	0.300662	0.926091	0.132463	0.812371	0.434741	0.41055	0.297993	1	0.0653094
Saliva	SR	species	Treponema sp. OMZ 838	14.1193	-1.79969	-0.111476	1.80013	-0.215503	-0.296765	3.92544	0.154954	-0.925326	NA	0.143621	6.19825	0.247382	0.043332	0.216779	0.0794095	0.0180033	0.158467	0.340034	0.7618	NA	0.081696	2.27794	-7.27492	-2.5726	8.304	-2.71383	-16.4839	24.7714	0.455703	-1.21466	NA	1.75799	0.0522388	8.59492e-05	0.032994	3.3354e-05	0.0265007	1.85076e-07	7.53989e-09	0.660718	0.25913	1	0.116803	1	0.0042406
Saliva	SR	species	Veillonella montpellierensis	0.656495	1.11769	-0.0619194	-0.594202	0.0154682	0.111166	0.966289	0.0223093	0.948034	1.74574	-0.0444261	5.14128	0.355541	0.0388629	0.357354	0.0686997	0.0288734	0.327325	0.424455	0.660947	0.685619	0.0731853	0.127691	3.14364	-1.59328	-1.66278	0.225156	3.85013	2.95208	0.0525597	1.43436	2.54623	-0.607036	0.899503	0.00455079	0.124749	0.109926	0.823846	0.000815622	0.00714938	0.958537	0.164928	0.0180495	0.549773	1	0.0423637
Saliva	SR	species	Veillonella parvula	1.38358	0.661455	-0.00288245	0.184548	0.0111918	-0.0606771	0.0418565	-0.0847225	0.22408	-0.557603	-0.0133489	2.15122	0.229393	0.0158416	0.226439	0.0384462	0.0218894	0.217944	0.26024	0.396485	0.504839	0.0402581	0.643161	2.88349	-0.181954	0.815002	0.291103	-2.77198	0.192052	-0.325555	0.565166	-1.10451	-0.331582	0.523883	0.00636999	0.856561	0.420021	0.772515	0.00849675	0.848698	0.746502	0.575198	0.276138	0.74198	1	0.0534662
Saliva	SR	species	[Eubacterium] brachy	-5.45481	1.20121	0.00186842	0.0600885	0.0701842	0.0889431	-0.0646469	-0.113821	1.51219	1.27352	0.0553988	3.44026	0.385984	0.029591	0.4133	0.0646379	0.0369825	0.566285	0.432968	0.64604	0.763077	0.0625562	-1.58558	3.11206	0.0631416	0.145387	1.08581	2.405	-0.11416	-0.262886	2.34071	1.66892	0.885584	0.121122	0.00351941	0.949985	0.885174	0.284405	0.0211496	0.909712	0.794059	0.0245964	0.103353	0.381412	1	0.0367743
Saliva	SR	species	[Eubacterium] minutum	-3.99097	0.81913	0.0456971	-0.467939	0.0732663	-0.00135809	-0.869383	0.0810486	0.638365	0.102114	-0.0248139	5.76719	0.24794	0.0406298	0.239965	0.07414	0.0219807	0.172349	0.321805	0.689148	0.631552	0.0770031	-0.692013	3.30375	1.12472	-1.95003	0.988216	-0.0617855	-5.04433	0.251856	0.92631	0.161687	-0.322245	0.5021	0.00629688	0.282702	0.0749234	0.342555	0.951751	0.000287222	0.805414	0.37254	0.874243	0.752812	1	0.0534662
Saliva	SR	family	Anaerolineaceae	2.30752	0.919915	0.0126567	0.213194	-0.0427523	-0.0779254	-0.324671	-0.703391	-1.11348	0.30907	0.0691861	5.50247	0.314878	0.0383427	0.315606	0.0725504	0.0376492	0.549578	0.3419	0.718132	0.942246	0.0754879	0.41936	2.9215	0.330094	0.675508	-0.589277	-2.06978	-0.590765	-2.0573	-1.55052	0.328014	0.916519	0.680205	0.00951857	0.745362	0.508438	0.563425	0.0540218	0.562451	0.055334	0.139432	0.746907	0.372214	1	0.0813411
Saliva	SR	family	Cardiobacteriaceae	0.174444	1.00317	0.00750348	-0.0331395	-0.0086289	0.0272908	0.540979	0.153647	-0.538564	-0.0183049	-0.0333896	2.61344	0.314047	0.015077	0.319841	0.044989	0.0261758	0.292102	0.341518	0.678623	0.576584	0.0410349	0.0667486	3.19433	0.497676	-0.103613	-0.1918	1.0426	1.85202	0.449893	-0.793613	-0.0317471	-0.813688	0.947123	0.00277362	0.621507	0.918008	0.848894	0.303556	0.0716038	0.655279	0.432223	0.974836	0.420764	1	0.052144
Saliva	SR	family	Comamonadaceae	-1.43075	1.28515	-0.00453179	0.353105	0.00345626	0.0830409	1.00131	0.208307	-0.157396	3.58883	-0.0536387	4.51674	0.338049	0.0325402	0.325475	0.0603175	0.0272585	0.332189	0.385535	0.671416	0.61349	0.0634216	-0.316766	3.80168	-0.139268	1.08489	0.0573012	3.04642	3.01428	0.540308	-0.234423	5.84987	-0.845747	0.753858	0.000746132	0.890272	0.287562	0.954727	0.00512607	0.00554787	0.593414	0.816425	3.14521e-06	0.405127	1	0.0175341
Saliva	SR	family	Corynebacteriaceae	2.19015	0.880397	-0.00816519	0.136539	-0.0239008	0.0032621	0.436045	-0.243532	-0.890852	0.188373	-0.0220959	3.03449	0.326923	0.018171	0.313784	0.0462448	0.0403425	0.491457	0.308837	0.51092	0.878748	0.0471024	0.721753	2.69298	-0.449353	0.435136	-0.516832	0.08086	0.887248	-0.788545	-1.74362	0.214365	-0.469103	0.474752	0.010384	0.655665	0.665862	0.608192	0.935967	0.380384	0.435145	0.0891039	0.831379	0.641608	0.949503	0.0813411
Saliva	SR	family	Desulfobulbaceae	0.625445	1.36385	0.0168038	-0.891529	-0.0654914	0.0403416	-0.0288367	-1.00973	0.630169	1.69206	0.00953747	5.70034	0.27037	0.0389813	0.257472	0.0707992	0.0266357	0.331834	0.319918	0.759714	0.738519	0.0714516	0.109721	5.04438	0.431073	-3.46263	-0.92503	1.51457	-0.086901	-3.15622	0.829482	2.29116	0.133481	0.914085	0.000145338	0.672546	0.00348046	0.369593	0.150668	0.9319	0.00652281	0.419837	0.0368482	0.895587	1	0.0136618
Saliva	SR	family	Flavobacteriaceae	-0.33171	0.964957	0.00489407	0.333678	0.000438218	0.0249653	0.757122	0.111482	-0.0469502	0.85514	-0.0314918	2.60349	0.327658	0.0196759	0.308886	0.0402413	0.0282501	0.392572	0.300801	0.80799	0.642957	0.04479	-0.12741	2.94501	0.248734	1.08026	0.0108898	0.883725	1.92862	0.370619	-0.0581074	1.33001	-0.703098	0.899271	0.00542101	0.804872	0.286661	0.991367	0.38226	0.0610798	0.712927	0.95396	0.191241	0.486171	1	0.0786154
Saliva	SR	family	Lactobacillaceae	0.0975481	1.63643	0.0268343	-0.506392	0.187455	-0.147631	-0.549822	-0.587234	0.0448318	-0.137483	-0.0906717	4.12658	0.589069	0.0373903	0.519399	0.0751025	0.0490159	0.81992	0.584388	1.05036	1.02286	0.0726381	0.023639	2.778	0.717681	-0.974957	2.49599	-3.01191	-0.67058	-1.00487	0.0426824	-0.13441	-1.24827	0.981271	0.0086329	0.477586	0.336088	0.017279	0.00472731	0.506768	0.321667	0.966191	0.893827	0.219991	1	0.0813411
Saliva	SR	family	Marinilabiliaceae	0.317094	1.07545	0.00816114	0.15019	0.0214381	0.0451549	-0.433499	-0.425547	1.50952	0.189626	-0.0700897	3.16357	0.37772	0.0232472	0.34486	0.0514457	0.035648	0.407707	0.390367	0.604534	0.786715	0.0546583	0.100233	2.84721	0.351059	0.435511	0.416713	1.26669	-1.06326	-1.09012	2.49699	0.241036	-1.28233	0.920686	0.00707606	0.727483	0.665655	0.679233	0.212976	0.294374	0.282525	0.0169763	0.810823	0.207496	1	0.0813411
Saliva	SR	family	Propionibacteriaceae	-1.48511	0.946101	0.0153154	0.303832	0.0648893	-0.0398887	0.867483	0.308525	-0.00142997	-0.977511	-0.00249742	2.63677	0.324478	0.0190245	0.29838	0.0458351	0.0247738	0.395751	0.346272	0.539883	0.634177	0.0433623	-0.56323	2.91577	0.805039	1.01827	1.41571	-1.61012	2.19199	0.890988	-0.00264868	-1.54138	-0.0575942	0.576502	0.00585434	0.425678	0.314824	0.164797	0.115437	0.0344153	0.378399	0.9979	0.131299	0.954366	1	0.0786154
Saliva	SR	family	Ruminococcaceae	-9.17372	4.1465	-0.0792783	-2.57855	-0.615871	1.00996	-3.77935	-2.46567	3.50318	NA	0.397823	6.79509	0.257684	0.0468039	0.229626	0.0830393	0.0200982	0.17902	0.334905	0.820041	NA	0.0836078	-1.35005	16.0914	-1.69384	-11.2293	-7.41663	50.2512	-21.1113	-7.36229	4.27196	NA	4.75821	0.269824	0.000522015	0.18887	0.00151407	0.00507147	1.73546e-05	0.000232503	0.00517982	0.0235466	1	0.0176222	0.88009	0.0175341
Saliva	SR	family	Sporomusaceae	8.81201	0.857183	-0.0315723	0.623178	-0.0389537	-0.18109	-0.32348	-0.674554	0.990107	-3.22817	0.0189518	6.2426	0.264929	0.0430457	0.241962	0.0777099	0.0202817	0.227414	0.323704	0.762856	0.661604	0.0776856	1.41159	3.23552	-0.733459	2.57552	-0.501271	-8.92872	-1.42243	-2.08386	1.29789	-4.87931	0.243955	0.191694	0.0102318	0.481946	0.0299156	0.628211	9.11148e-06	0.188623	0.0668458	0.226599	0.000872212	0.812736	0.732688	0.0813411
Saliva	SR	family	Bacteroidales (family-level)	2.79118	1.2279	0.00148245	-0.359562	0.0148194	-0.067019	-0.670743	-0.511239	-0.228627	-0.17091	0.0188426	3.69478	0.329197	0.0271449	0.323022	0.0519795	0.0324061	0.426729	0.371163	0.704897	0.755145	0.0538389	0.75544	3.72998	0.0546125	-1.11312	0.2851	-2.0681	-1.57182	-1.3774	-0.324341	-0.226327	0.349981	0.455344	0.000719028	0.956776	0.2737	0.777349	0.0465422	0.125532	0.177661	0.747727	0.822343	0.728577	0.930485	0.0175341
Supragingival	FL	species	Abiotrophia defectiva	-8.38782	1.13783	0.00771563	0.698431	-0.0594767	0.0640156	5.18119	-0.303816	-0.997444	2.81667	0.134378	6.54381	0.340293	0.0458554	0.333234	0.0876043	0.0243748	0.212488	0.38952	0.781809	0.744038	0.0900419	-1.28179	3.34368	0.16826	2.09592	-0.678924	2.6263	24.3835	-0.779974	-1.27582	3.78566	1.49239	0.21618	0.00361509	0.868255	0.0504926	0.505822	0.0171244	3.07083e-15	0.445542	0.218239	0.00135398	0.152916	1	0.0883114
Supragingival	FL	species	Leptotrichia buccalis	-0.080137	1.12169	-0.0534255	-0.0572903	0.0951011	-0.00220792	0.806651	-0.722011	-0.84838	-0.11663	0.0400597	7.12636	0.298983	0.0493697	0.281799	0.0919987	0.0225207	0.152396	0.361244	0.837763	0.753835	0.0938793	-0.0112451	3.7517	-1.08215	-0.203302	1.03372	-0.0980398	5.29313	-1.99868	-1.01267	-0.154716	0.426715	0.991273	0.00454278	0.307326	0.843421	0.328243	0.924049	0.000498367	0.0767159	0.337665	0.880459	0.679613	1	0.097102
Supragingival	FL	species	Mogibacterium timidum	-7.31465	2.52422	0.118409	-1.05379	0.226937	-0.224022	1.21318	0.37248	0	-7.4991	-0.107554	7.54064	0.292517	0.0521065	0.254924	0.0964278	0.0212156	0.143083	0.350587	0.871329	0.75013	0.0978099	-0.970031	8.62931	2.27244	-4.13373	2.35345	-10.5593	8.47887	1.06245	0	-9.99707	-1.09962	0.386961	0.000991591	0.0854967	0.01445	0.0782205	0.000455071	0.00106063	0.347921	1	0.000562642	0.333229	1	0.0375176
Supragingival	FL	species	Peptostreptococcus stomatis	-3.43646	1.41753	0.011698	-0.138528	0.0791459	-0.0142366	0.581377	0.465292	-0.366826	0.444005	0.0115407	6.81905	0.341712	0.0469549	0.313245	0.0899511	0.0266974	0.242426	0.374564	0.798478	0.733027	0.0933297	-0.50395	4.14833	0.249132	-0.442236	0.879878	-0.533258	2.39816	1.24222	-0.459407	0.605714	0.123655	0.622133	0.000984772	0.806877	0.665074	0.393779	0.602218	0.0309781	0.234561	0.652995	0.554398	0.903346	1	0.0375176
Supragingival	FL	species	Prevotella nigrescens	3.75004	1.77987	0.001626	-0.503921	0.0752388	-0.164078	0.235254	-0.0915364	0	-3.29296	-0.11059	7.05604	0.305841	0.0490958	0.287416	0.0925509	0.0222143	0.31312	0.373983	0.82833	0.724681	0.0940775	0.531466	5.81957	0.0331189	-1.75328	0.812945	-7.38615	0.751321	-0.244761	0	-4.54401	-1.17552	0.605662	0.000115923	0.974173	0.107338	0.433493	1.38377e-05	0.468229	0.811148	1	0.000838328	0.264603	1	0.0198229
Supragingival	FL	species	Prevotella pallens	-9.42505	1.2944	0.0454943	1.24937	0.152895	0.00339943	0.55593	-0.981956	-0.177126	-0.781424	0.0938613	7.02104	0.28595	0.0486362	0.254641	0.0905891	0.0207073	0.196387	0.33877	0.822264	0.714511	0.0919313	-1.3424	4.52667	0.935399	4.90639	1.68778	0.164166	2.83079	-2.89859	-0.215413	-1.09365	1.02099	0.209145	0.001097	0.371621	0.000617224	0.122344	0.872871	0.0178277	0.0158718	0.833775	0.299753	0.331322	1	0.0375176
Supragingival	FL	species	Schwartzia succinivorans	-4.36824	1.03782	0.0615696	0.0837892	0.00727863	-0.0478293	0.675337	0.195015	-1.19079	0.27859	0.0224644	6.36899	0.291393	0.0443993	0.277738	0.0853176	0.0240655	0.279986	0.34306	0.820152	0.685281	0.089249	-0.685861	3.56159	1.38672	0.301684	0.0853122	-1.98746	2.41204	0.568458	-1.45191	0.406534	0.251705	0.50154	0.00222973	0.182461	0.766351	0.932955	0.0623034	0.026757	0.576748	0.163735	0.689143	0.80412	1	0.0635473
Supragingival	FL	species	Streptococcus anginosus	-5.98307	1.4873	0.0545108	-0.620006	0.215393	-0.0601428	-0.0518611	-0.10717	-0.155228	-0.367899	-0.0927305	6.47859	0.346504	0.045789	0.330164	0.0862749	0.0294258	0.338768	0.368771	0.757208	0.857201	0.089752	-0.923514	4.2923	1.19048	-1.87787	2.49659	-2.04388	-0.153087	-0.290614	-0.205	-0.429187	-1.03319	0.36732	0.000393214	0.248521	0.0758362	0.0218972	0.055079	0.879943	0.774495	0.839752	0.672615	0.314489	1	0.0336198
Supragingival	FL	genus	Lactobacillus	-6.58216	3.21906	-0.00098785	1.03739	0.208173	-0.241194	1.48506	4.11784	0	-5.32737	0.304327	7.3243	0.376497	0.0498439	0.333731	0.097619	0.0300704	0.403796	0.38778	0.862935	0.825551	0.0982142	-0.898674	8.55002	-0.0198189	3.10844	2.13251	-8.02098	3.67774	10.619	0	-6.45311	3.0986	0.410013	0.000360441	0.984954	0.0265976	0.0861305	0.000486891	0.0143273	0.000128079	1	0.00132967	0.0268958	1	0.0237891
Supragingival	FL	family	Lactobacillaceae	-10.5864	3.46033	0.0029963	1.0554	0.259857	-0.180957	1.70571	4.45903	0	-4.48484	0.275468	7.33227	0.380439	0.0495186	0.339492	0.0970068	0.0301872	0.433336	0.40104	0.872971	0.909214	0.0953226	-1.4438	9.09563	0.0605086	3.10877	2.67875	-5.9945	3.93622	11.1187	0	-4.93265	2.88985	0.208396	0.00026883	0.954095	0.0265879	0.043886	0.00185372	0.0110014	0.000102594	1	0.00434961	0.0341927	1	0.011022
Supragingival	SR	species	Actinomyces dentalis	5.61574	-1.31996	0.0127272	-0.0247342	-0.0742041	-0.0389755	0.120081	-0.235366	-0.380401	0.298551	-0.113735	3.93109	0.361801	0.0300488	0.356053	0.060744	0.0271267	0.25312	0.399899	0.692024	0.680075	0.0620225	1.42855	-3.6483	0.423551	-0.0694677	-1.22159	-1.43679	0.474405	-0.588564	-0.549693	0.438997	-1.83377	0.162258	0.000875973	0.674561	0.945024	0.230266	0.159916	0.638244	0.560044	0.586123	0.663441	0.0754544	1	0.0696398
Supragingival	SR	species	Actinomyces weissii	-2.74981	1.28972	0.00208689	0.195426	0.0554851	0.0109878	1.03597	0.298635	-1.4907	1.556	0.0226642	6.28973	0.309296	0.0434171	0.276854	0.0814126	0.0254863	0.193321	0.33972	0.763362	0.746398	0.0835332	-0.437191	4.16987	0.0480662	0.705879	0.68153	0.431125	5.35882	0.879063	-1.95281	2.08468	0.27132	0.670432	0.00156306	0.962525	0.494942	0.50963	0.674704	0.000230685	0.398164	0.0767491	0.0612009	0.791169	1	0.0853115
Supragingival	SR	species	Aggregatibacter actinomycetemcomitans	5.99103	-2.10775	-0.0243477	-1.91954	0.0517722	0.00837873	-0.762783	0.804148	1.32217	-1.75104	-0.156319	6.14352	0.385129	0.0423721	0.370131	0.0795745	0.0327119	0.333736	0.389565	1.22266	0.892681	0.0870375	0.975179	-5.47285	-0.574615	-5.18612	0.650613	0.256137	-2.28559	2.06422	1.08138	-1.96155	-1.796	0.346021	8.2126e-05	0.57467	0.000138046	0.525831	0.80157	0.0383843	0.0580418	0.297804	0.070014	0.0941	1	0.0391741
Supragingival	SR	species	Eikenella exigua	7.85948	-1.59054	0.00512897	-0.562075	-0.165655	-0.06858	1.25625	1.43292	1.35702	0.902661	-0.138311	6.51128	0.299776	0.0450398	0.266571	0.0855628	0.0212188	0.141569	0.366069	0.823361	0.694053	0.0878149	1.20706	-5.30576	0.113876	-2.10853	-1.93606	-3.23204	8.8738	3.91433	1.64815	1.30056	-1.57503	0.261886	0.000723345	0.912142	0.0680285	0.0888856	0.0120201	2.0556e-05	0.0044538	0.137934	0.229619	0.153898	1	0.0696398
Supragingival	SR	species	Enterocloster bolteae	-29.0535	3.29273	0.172221	0.680484	0.204992	0.441839	-2.22807	-0.683909	0	0	0.106569	6.95703	0.284802	0.0479905	0.247282	0.089224	0.0207184	0.131896	0.336959	0.825981	0.713614	0.0892282	-4.17614	11.5615	3.58864	2.75185	2.2975	21.326	-16.8926	-2.02965	0	0	1.19435	0.0139617	0.000319699	0.0229897	0.0512767	0.0831679	2.85875e-05	7.19916e-05	0.112257	1	1	0.298323	1	0.0508321
Supragingival	SR	species	Faecalimonas umbilicata	7.24466	-1.79678	-0.00543972	0.513941	-0.129907	-0.0246994	-1.53119	-0.191536	0	-0.68634	-0.00308882	6.69152	0.320003	0.0464418	0.293157	0.0864993	0.0220225	0.148728	0.371924	0.809469	0.705296	0.0874286	1.08266	-5.61488	-0.11713	1.75313	-1.50183	-1.12156	-10.2953	-0.514988	0	-0.973123	-0.0353297	0.314837	0.000803353	0.910047	0.12303	0.176837	0.299046	1.76542e-05	0.62242	1	0.362911	0.972803	1	0.0696398
Supragingival	SR	species	Lactobacillus johnsonii	-8.72177	2.29885	-0.0473268	0.499211	0.337497	0.104811	0.395837	0.793384	-1.49683	0.837596	0.00054047	6.75872	0.347454	0.0462028	0.307393	0.0895511	0.0307786	0.444058	0.355125	0.798114	0.875506	0.0900962	-1.29045	6.61627	-1.02433	1.62402	3.76876	3.40532	0.89141	2.2341	-1.87545	0.9567	0.00599881	0.237882	0.000299744	0.339769	0.148401	0.00699423	0.0113599	0.402309	0.0606031	0.102851	0.370585	0.995381	1	0.0508321
Supragingival	SR	species	Olsenella uli	-11.9931	1.29773	0.11537	0.953476	0.0187192	0.0561495	-0.0396685	0.544436	-0.185621	-0.117249	0.124159	5.47617	0.365403	0.0390057	0.355467	0.0732128	0.0320675	0.376298	0.434871	0.679072	0.781668	0.0756208	-2.19006	3.55152	2.95779	2.68232	0.255682	1.75098	-0.105418	1.25195	-0.273345	-0.149998	1.64186	0.0394108	0.0017885	0.00727098	0.0136073	0.800572	0.0938829	0.917	0.223736	0.787138	0.882133	0.114838	1	0.0853115
Supragingival	SR	species	Schwartzia succinivorans	-5.94253	1.40629	0.064138	0.215396	0.033524	0.0292732	0.943042	-0.408118	-2.23067	0.994392	-0.0176926	4.03286	0.395109	0.0313447	0.412295	0.0647769	0.0367639	0.492278	0.441651	0.600177	0.877126	0.0685693	-1.47353	3.55923	2.04621	0.522431	0.51753	0.79625	1.91567	-0.924073	-3.71668	1.13369	-0.258025	0.149546	0.0010932	0.0483053	0.604662	0.608042	0.431255	0.063605	0.361776	0.000702476	0.264629	0.797899	1	0.0744937
Supragingival	SR	species	Shuttleworthia satelles	-11.3783	1.28524	0.0765149	0.644559	0.124823	0.0198497	-0.934199	-0.308739	2.26031	0.780431	0.212309	5.33038	0.362757	0.0386989	0.315129	0.0731267	0.0252743	0.313154	0.434283	0.673369	0.690892	0.0753394	-2.13462	3.54299	1.97719	2.04538	1.70694	0.785371	-2.9832	-0.710917	3.35671	1.1296	2.81803	0.0436726	0.00173607	0.0601272	0.0524215	0.101301	0.440252	0.00664724	0.484284	0.00273006	0.270289	0.00975689	1	0.0853115
Supragingival	SR	genus	Enterocloster	-25.4174	2.73141	0.157419	0.540368	0.165547	0.342774	-1.67729	-1.22499	0	0	0.114271	6.91953	0.299963	0.0483043	0.258899	0.0889342	0.0222849	0.132485	0.331439	0.797073	0.736087	0.0898427	-3.67329	9.10582	3.2589	2.08718	1.86145	15.3814	-12.6602	-3.69598	0	0	1.2719	0.0213294	0.00080675	0.0311132	0.105166	0.136171	0.000104238	0.000224151	0.0209088	1	1	0.272326	1	0.0722042
Supragingival	SR	genus	Faecalimonas	8.79139	-2.27143	-0.0143735	0.416206	-0.157222	-0.0718878	-0.935222	-0.794751	0	-1.39753	-0.0035412	6.65102	0.337924	0.0466637	0.311786	0.0863832	0.0235576	0.152849	0.372187	0.779522	0.727266	0.0882751	1.32181	-6.72172	-0.308023	1.33491	-1.82005	-3.05157	-6.11859	-2.13535	0	-1.92162	-0.0401155	0.227789	0.000271961	0.767028	0.223686	0.111561	0.0185421	0.000482178	0.0701137	1	0.0961011	0.969121	1	0.048681
[truncated: 31 more columns]
