# Supplementary material for: Dysbiotic shift in the oral microbiota of patients with Alzheimer's disease compared to their healthy life partners—a combinatorial approach and a paired study design
Source: Alzheimers Res Ther. 2026 Jan 13;18:23. doi: 10.1186/s13195-025-01941-1 (PMC12865950; doi:10.1186/s13195-025-01941-1)
Supplement: Supplementary file 19 — Supplementary Material 19: Supplementary Table 17 [file 13195_2025_1941_MOESM19_ESM.xlsx]

## Sheet: Sheet1
Supplementary Table 17. Mantel-test-results for salivary and supragingival samples across different filtering approaches. Presented are results for method-wise and method- and group-wise tests with Mantel_r, p-value and p-value adjusted via Benjamini-Hochberg.
Material	Level	Filtering approach	Comparison	Method	Mantel_r	p_value	p_adj
Saliva	species	Unfiltered	WGS vs FL	pearson	0.708884	0.0001	0.0001
Saliva	species	Unfiltered	WGS vs FL	spearman	0.692519	0.0001	0.0001
Saliva	species	Unfiltered	WGS vs SR	pearson	0.783984	0.0001	0.0001
Saliva	species	Unfiltered	WGS vs SR	spearman	0.799186	0.0001	0.0001
Saliva	species	Unfiltered	FL vs SR	pearson	0.742946	0.0001	0.0001
Saliva	species	Unfiltered	FL vs SR	spearman	0.710411	0.0001	0.0001
Saliva	species	Unfiltered	WGS vs FL	patient_pearson	0.636507	0.0001	0.0001
Saliva	species	Unfiltered	WGS vs FL	patient_spearman	0.645492	0.0001	0.0001
Saliva	species	Unfiltered	WGS vs SR	patient_pearson	0.715149	0.0001	0.0001
Saliva	species	Unfiltered	WGS vs SR	patient_spearman	0.71635	0.0001	0.0001
Saliva	species	Unfiltered	FL vs SR	patient_pearson	0.680423	0.0001	0.0001
Saliva	species	Unfiltered	FL vs SR	patient_spearman	0.683961	0.0001	0.0001
Saliva	species	Unfiltered	WGS vs FL	control_pearson	0.705729	0.0001	0.0001
Saliva	species	Unfiltered	WGS vs FL	control_spearman	0.659055	0.0001	0.0001
Saliva	species	Unfiltered	WGS vs SR	control_pearson	0.848903	0.0001	0.0001
Saliva	species	Unfiltered	WGS vs SR	control_spearman	0.834751	0.0001	0.0001
Saliva	species	Unfiltered	FL vs SR	control_pearson	0.730941	0.0001	0.0001
Saliva	species	Unfiltered	FL vs SR	control_spearman	0.668042	0.0001	0.0001
Saliva	species	Min_mean_rel_abun_0.1%	WGS vs FL	pearson	0.6845	0.0001	0.0001
Saliva	species	Min_mean_rel_abun_0.1%	WGS vs FL	spearman	0.67019	0.0001	0.0001
Saliva	species	Min_mean_rel_abun_0.1%	WGS vs SR	pearson	0.751731	0.0001	0.0001
Saliva	species	Min_mean_rel_abun_0.1%	WGS vs SR	spearman	0.771924	0.0001	0.0001
Saliva	species	Min_mean_rel_abun_0.1%	FL vs SR	pearson	0.731056	0.0001	0.0001
Saliva	species	Min_mean_rel_abun_0.1%	FL vs SR	spearman	0.70064	0.0001	0.0001
Saliva	species	Min_mean_rel_abun_0.1%	WGS vs FL	patient_pearson	0.611459	0.0001	0.0001
Saliva	species	Min_mean_rel_abun_0.1%	WGS vs FL	patient_spearman	0.62305	0.0001	0.0001
Saliva	species	Min_mean_rel_abun_0.1%	WGS vs SR	patient_pearson	0.667713	0.0001	0.0001
Saliva	species	Min_mean_rel_abun_0.1%	WGS vs SR	patient_spearman	0.672552	0.0001	0.0001
Saliva	species	Min_mean_rel_abun_0.1%	FL vs SR	patient_pearson	0.668631	0.0001	0.0001
Saliva	species	Min_mean_rel_abun_0.1%	FL vs SR	patient_spearman	0.667539	0.0001	0.0001
Saliva	species	Min_mean_rel_abun_0.1%	WGS vs FL	control_pearson	0.674887	0.0001	0.0001
Saliva	species	Min_mean_rel_abun_0.1%	WGS vs FL	control_spearman	0.630226	0.0001	0.0001
Saliva	species	Min_mean_rel_abun_0.1%	WGS vs SR	control_pearson	0.822306	0.0001	0.0001
Saliva	species	Min_mean_rel_abun_0.1%	WGS vs SR	control_spearman	0.80319	0.0001	0.0001
Saliva	species	Min_mean_rel_abun_0.1%	FL vs SR	control_pearson	0.713653	0.0001	0.0001
Saliva	species	Min_mean_rel_abun_0.1%	FL vs SR	control_spearman	0.654396	0.0001	0.0001
Saliva	species	Min_prevalence_30%	WGS vs FL	pearson	0.660381	0.0001	0.0001
Saliva	species	Min_prevalence_30%	WGS vs FL	spearman	0.642378	0.0001	0.0001
Saliva	species	Min_prevalence_30%	WGS vs SR	pearson	0.706959	0.0001	0.0001
Saliva	species	Min_prevalence_30%	WGS vs SR	spearman	0.730127	0.0001	0.0001
Saliva	species	Min_prevalence_30%	FL vs SR	pearson	0.7288	0.0001	0.0001
Saliva	species	Min_prevalence_30%	FL vs SR	spearman	0.693539	0.0001	0.0001
Saliva	species	Min_prevalence_30%	WGS vs FL	patient_pearson	0.636507	0.0001	0.0001
Saliva	species	Min_prevalence_30%	WGS vs FL	patient_spearman	0.645492	0.0001	0.0001
Saliva	species	Min_prevalence_30%	WGS vs SR	patient_pearson	0.715149	0.0001	0.0001
Saliva	species	Min_prevalence_30%	WGS vs SR	patient_spearman	0.71635	0.0001	0.0001
Saliva	species	Min_prevalence_30%	FL vs SR	patient_pearson	0.680423	0.0001	0.0001
Saliva	species	Min_prevalence_30%	FL vs SR	patient_spearman	0.683961	0.0001	0.0001
Saliva	species	Min_prevalence_30%	WGS vs FL	control_pearson	0.705729	0.0001	0.0001
Saliva	species	Min_prevalence_30%	WGS vs FL	control_spearman	0.659055	0.0001	0.0001
Saliva	species	Min_prevalence_30%	WGS vs SR	control_pearson	0.848903	0.0001	0.0001
Saliva	species	Min_prevalence_30%	WGS vs SR	control_spearman	0.834751	0.0001	0.0001
Saliva	species	Min_prevalence_30%	FL vs SR	control_pearson	0.730941	0.0001	0.0001
Saliva	species	Min_prevalence_30%	FL vs SR	control_spearman	0.668042	0.0001	0.0001
Saliva	genus	Unfiltered	WGS vs FL	pearson	0.520163	0.0001	0.0001125
Saliva	genus	Unfiltered	WGS vs FL	spearman	0.50469	0.0001	0.0001125
Saliva	genus	Unfiltered	WGS vs SR	pearson	0.707396	0.0001	0.0001125
Saliva	genus	Unfiltered	WGS vs SR	spearman	0.71393	0.0001	0.0001125
Saliva	genus	Unfiltered	FL vs SR	pearson	0.55819	0.0001	0.0001125
Saliva	genus	Unfiltered	FL vs SR	spearman	0.555192	0.0001	0.0001125
Saliva	genus	Unfiltered	WGS vs FL	patient_pearson	0.452204	0.001	0.001
Saliva	genus	Unfiltered	WGS vs FL	patient_spearman	0.440573	0.0003	0.000317647
Saliva	genus	Unfiltered	WGS vs SR	patient_pearson	0.650152	0.0001	0.0001125
Saliva	genus	Unfiltered	WGS vs SR	patient_spearman	0.648143	0.0001	0.0001125
Saliva	genus	Unfiltered	FL vs SR	patient_pearson	0.511144	0.0001	0.0001125
Saliva	genus	Unfiltered	FL vs SR	patient_spearman	0.51471	0.0001	0.0001125
Saliva	genus	Unfiltered	WGS vs FL	control_pearson	0.541632	0.0001	0.0001125
Saliva	genus	Unfiltered	WGS vs FL	control_spearman	0.519432	0.0001	0.0001125
Saliva	genus	Unfiltered	WGS vs SR	control_pearson	0.744714	0.0001	0.0001125
Saliva	genus	Unfiltered	WGS vs SR	control_spearman	0.760793	0.0001	0.0001125
Saliva	genus	Unfiltered	FL vs SR	control_pearson	0.565182	0.0001	0.0001125
Saliva	genus	Unfiltered	FL vs SR	control_spearman	0.558093	0.0001	0.0001125
Saliva	genus	Min_mean_rel_abun_0.1%	WGS vs FL	pearson	0.508417	0.0001	0.0001125
Saliva	genus	Min_mean_rel_abun_0.1%	WGS vs FL	spearman	0.493429	0.0001	0.0001125
Saliva	genus	Min_mean_rel_abun_0.1%	WGS vs SR	pearson	0.698057	0.0001	0.0001125
Saliva	genus	Min_mean_rel_abun_0.1%	WGS vs SR	spearman	0.706331	0.0001	0.0001125
Saliva	genus	Min_mean_rel_abun_0.1%	FL vs SR	pearson	0.554071	0.0001	0.0001125
Saliva	genus	Min_mean_rel_abun_0.1%	FL vs SR	spearman	0.551241	0.0001	0.0001125
Saliva	genus	Min_mean_rel_abun_0.1%	WGS vs FL	patient_pearson	0.433839	0.0008	0.0008
Saliva	genus	Min_mean_rel_abun_0.1%	WGS vs FL	patient_spearman	0.425	0.0005	0.000529412
Saliva	genus	Min_mean_rel_abun_0.1%	WGS vs SR	patient_pearson	0.639609	0.0001	0.0001125
Saliva	genus	Min_mean_rel_abun_0.1%	WGS vs SR	patient_spearman	0.637485	0.0001	0.0001125
Saliva	genus	Min_mean_rel_abun_0.1%	FL vs SR	patient_pearson	0.508401	0.0001	0.0001125
Saliva	genus	Min_mean_rel_abun_0.1%	FL vs SR	patient_spearman	0.510213	0.0001	0.0001125
Saliva	genus	Min_mean_rel_abun_0.1%	WGS vs FL	control_pearson	0.537591	0.0001	0.0001125
Saliva	genus	Min_mean_rel_abun_0.1%	WGS vs FL	control_spearman	0.513604	0.0001	0.0001125
Saliva	genus	Min_mean_rel_abun_0.1%	WGS vs SR	control_pearson	0.741528	0.0001	0.0001125
Saliva	genus	Min_mean_rel_abun_0.1%	WGS vs SR	control_spearman	0.758766	0.0001	0.0001125
Saliva	genus	Min_mean_rel_abun_0.1%	FL vs SR	control_pearson	0.565388	0.0001	0.0001125
Saliva	genus	Min_mean_rel_abun_0.1%	FL vs SR	control_spearman	0.556096	0.0001	0.0001125
Saliva	genus	Min_prevalence_30%	WGS vs FL	pearson	0.503063	0.0001	0.0001125
Saliva	genus	Min_prevalence_30%	WGS vs FL	spearman	0.48582	0.0001	0.0001125
Saliva	genus	Min_prevalence_30%	WGS vs SR	pearson	0.706938	0.0001	0.0001125
Saliva	genus	Min_prevalence_30%	WGS vs SR	spearman	0.711904	0.0001	0.0001125
Saliva	genus	Min_prevalence_30%	FL vs SR	pearson	0.550173	0.0001	0.0001125
Saliva	genus	Min_prevalence_30%	FL vs SR	spearman	0.545463	0.0001	0.0001125
Saliva	genus	Min_prevalence_30%	WGS vs FL	patient_pearson	0.452204	0.0009	0.0009
Saliva	genus	Min_prevalence_30%	WGS vs FL	patient_spearman	0.440573	0.0005	0.000529412
Saliva	genus	Min_prevalence_30%	WGS vs SR	patient_pearson	0.650152	0.0001	0.0001125
Saliva	genus	Min_prevalence_30%	WGS vs SR	patient_spearman	0.648143	0.0001	0.0001125
Saliva	genus	Min_prevalence_30%	FL vs SR	patient_pearson	0.511144	0.0001	0.0001125
Saliva	genus	Min_prevalence_30%	FL vs SR	patient_spearman	0.51471	0.0001	0.0001125
Saliva	genus	Min_prevalence_30%	WGS vs FL	control_pearson	0.541632	0.0001	0.0001125
Saliva	genus	Min_prevalence_30%	WGS vs FL	control_spearman	0.519432	0.0001	0.0001125
Saliva	genus	Min_prevalence_30%	WGS vs SR	control_pearson	0.744714	0.0001	0.0001125
Saliva	genus	Min_prevalence_30%	WGS vs SR	control_spearman	0.760793	0.0001	0.0001125
Saliva	genus	Min_prevalence_30%	FL vs SR	control_pearson	0.565182	0.0001	0.0001125
Saliva	genus	Min_prevalence_30%	FL vs SR	control_spearman	0.558093	0.0001	0.0001125
Saliva	family	Unfiltered	WGS vs FL	pearson	0.464216	0.0001	0.0001125
Saliva	family	Unfiltered	WGS vs FL	spearman	0.451948	0.0001	0.0001125
Saliva	family	Unfiltered	WGS vs SR	pearson	0.672034	0.0001	0.0001125
Saliva	family	Unfiltered	WGS vs SR	spearman	0.681099	0.0001	0.0001125
Saliva	family	Unfiltered	FL vs SR	pearson	0.526153	0.0001	0.0001125
Saliva	family	Unfiltered	FL vs SR	spearman	0.530956	0.0001	0.0001125
Saliva	family	Unfiltered	WGS vs FL	patient_pearson	0.379642	0.0024	0.0024
Saliva	family	Unfiltered	WGS vs FL	patient_spearman	0.369393	0.0016	0.00169412
Saliva	family	Unfiltered	WGS vs SR	patient_pearson	0.611217	0.0001	0.0001125
Saliva	family	Unfiltered	WGS vs SR	patient_spearman	0.607987	0.0001	0.0001125
Saliva	family	Unfiltered	FL vs SR	patient_pearson	0.480466	0.0001	0.0001125
Saliva	family	Unfiltered	FL vs SR	patient_spearman	0.485334	0.0001	0.0001125
Saliva	family	Unfiltered	WGS vs FL	control_pearson	0.52028	0.0001	0.0001125
Saliva	family	Unfiltered	WGS vs FL	control_spearman	0.501266	0.0001	0.0001125
Saliva	family	Unfiltered	WGS vs SR	control_pearson	0.721334	0.0001	0.0001125
Saliva	family	Unfiltered	WGS vs SR	control_spearman	0.744136	0.0001	0.0001125
Saliva	family	Unfiltered	FL vs SR	control_pearson	0.542952	0.0001	0.0001125
Saliva	family	Unfiltered	FL vs SR	control_spearman	0.53927	0.0001	0.0001125
Saliva	family	Min_mean_rel_abun_0.1%	WGS vs FL	pearson	0.461609	0.0001	0.0001125
Saliva	family	Min_mean_rel_abun_0.1%	WGS vs FL	spearman	0.449469	0.0001	0.0001125
Saliva	family	Min_mean_rel_abun_0.1%	WGS vs SR	pearson	0.672312	0.0001	0.0001125
Saliva	family	Min_mean_rel_abun_0.1%	WGS vs SR	spearman	0.680847	0.0001	0.0001125
Saliva	family	Min_mean_rel_abun_0.1%	FL vs SR	pearson	0.526013	0.0001	0.0001125
Saliva	family	Min_mean_rel_abun_0.1%	FL vs SR	spearman	0.530137	0.0001	0.0001125
Saliva	family	Min_mean_rel_abun_0.1%	WGS vs FL	patient_pearson	0.374758	0.0026	0.0026
Saliva	family	Min_mean_rel_abun_0.1%	WGS vs FL	patient_spearman	0.365485	0.0021	0.00222353
Saliva	family	Min_mean_rel_abun_0.1%	WGS vs SR	patient_pearson	0.612135	0.0001	0.0001125
Saliva	family	Min_mean_rel_abun_0.1%	WGS vs SR	patient_spearman	0.610841	0.0001	0.0001125
Saliva	family	Min_mean_rel_abun_0.1%	FL vs SR	patient_pearson	0.480659	0.0001	0.0001125
Saliva	family	Min_mean_rel_abun_0.1%	FL vs SR	patient_spearman	0.487124	0.0001	0.0001125
Saliva	family	Min_mean_rel_abun_0.1%	WGS vs FL	control_pearson	0.518566	0.0001	0.0001125
Saliva	family	Min_mean_rel_abun_0.1%	WGS vs FL	control_spearman	0.498801	0.0001	0.0001125
Saliva	family	Min_mean_rel_abun_0.1%	WGS vs SR	control_pearson	0.717799	0.0001	0.0001125
Saliva	family	Min_mean_rel_abun_0.1%	WGS vs SR	control_spearman	0.741513	0.0001	0.0001125
Saliva	family	Min_mean_rel_abun_0.1%	FL vs SR	control_pearson	0.543004	0.0001	0.0001125
Saliva	family	Min_mean_rel_abun_0.1%	FL vs SR	control_spearman	0.538819	0.0001	0.0001125
Saliva	family	Min_prevalence_30%	WGS vs FL	pearson	0.459096	0.0001	0.0001125
Saliva	family	Min_prevalence_30%	WGS vs FL	spearman	0.445667	0.0001	0.0001125
Saliva	family	Min_prevalence_30%	WGS vs SR	pearson	0.667524	0.0001	0.0001125
Saliva	family	Min_prevalence_30%	WGS vs SR	spearman	0.676122	0.0001	0.0001125
Saliva	family	Min_prevalence_30%	FL vs SR	pearson	0.527877	0.0001	0.0001125
Saliva	family	Min_prevalence_30%	FL vs SR	spearman	0.529469	0.0001	0.0001125
Saliva	family	Min_prevalence_30%	WGS vs FL	patient_pearson	0.379642	0.0028	0.0028
Saliva	family	Min_prevalence_30%	WGS vs FL	patient_spearman	0.369393	0.0012	0.00127059
Saliva	family	Min_prevalence_30%	WGS vs SR	patient_pearson	0.611217	0.0001	0.0001125
Saliva	family	Min_prevalence_30%	WGS vs SR	patient_spearman	0.607987	0.0001	0.0001125
Saliva	family	Min_prevalence_30%	FL vs SR	patient_pearson	0.480466	0.0001	0.0001125
Saliva	family	Min_prevalence_30%	FL vs SR	patient_spearman	0.485334	0.0001	0.0001125
Saliva	family	Min_prevalence_30%	WGS vs FL	control_pearson	0.52028	0.0001	0.0001125
Saliva	family	Min_prevalence_30%	WGS vs FL	control_spearman	0.501266	0.0001	0.0001125
Saliva	family	Min_prevalence_30%	WGS vs SR	control_pearson	0.721334	0.0001	0.0001125
Saliva	family	Min_prevalence_30%	WGS vs SR	control_spearman	0.744136	0.0001	0.0001125
Saliva	family	Min_prevalence_30%	FL vs SR	control_pearson	0.542952	0.0001	0.0001125
Saliva	family	Min_prevalence_30%	FL vs SR	control_spearman	0.53927	0.0001	0.0001125
Saliva	order	Unfiltered	WGS vs FL	pearson	0.39769	0.0002	0.000225
Saliva	order	Unfiltered	WGS vs FL	spearman	0.399414	0.0001	0.000128571
Saliva	order	Unfiltered	WGS vs SR	pearson	0.628298	0.0001	0.000128571
Saliva	order	Unfiltered	WGS vs SR	spearman	0.640334	0.0001	0.000128571
Saliva	order	Unfiltered	FL vs SR	pearson	0.475007	0.0001	0.000128571
Saliva	order	Unfiltered	FL vs SR	spearman	0.486048	0.0001	0.000128571
Saliva	order	Unfiltered	WGS vs FL	patient_pearson	0.299603	0.0229	0.0229
Saliva	order	Unfiltered	WGS vs FL	patient_spearman	0.284813	0.0092	0.00974118
Saliva	order	Unfiltered	WGS vs SR	patient_pearson	0.533926	0.0001	0.000128571
Saliva	order	Unfiltered	WGS vs SR	patient_spearman	0.512909	0.0001	0.000128571
Saliva	order	Unfiltered	FL vs SR	patient_pearson	0.432805	0.0001	0.000128571
Saliva	order	Unfiltered	FL vs SR	patient_spearman	0.428702	0.0001	0.000128571
Saliva	order	Unfiltered	WGS vs FL	control_pearson	0.473968	0.0002	0.000225
Saliva	order	Unfiltered	WGS vs FL	control_spearman	0.462346	0.0001	0.000128571
Saliva	order	Unfiltered	WGS vs SR	control_pearson	0.733905	0.0001	0.000128571
Saliva	order	Unfiltered	WGS vs SR	control_spearman	0.749465	0.0001	0.000128571
Saliva	order	Unfiltered	FL vs SR	control_pearson	0.49938	0.0001	0.000128571
Saliva	order	Unfiltered	FL vs SR	control_spearman	0.491204	0.0001	0.000128571
Saliva	order	Min_mean_rel_abun_0.1%	WGS vs FL	pearson	0.395462	0.0001	0.00012
Saliva	order	Min_mean_rel_abun_0.1%	WGS vs FL	spearman	0.397383	0.0001	0.00012
Saliva	order	Min_mean_rel_abun_0.1%	WGS vs SR	pearson	0.629432	0.0001	0.00012
Saliva	order	Min_mean_rel_abun_0.1%	WGS vs SR	spearman	0.640645	0.0001	0.00012
Saliva	order	Min_mean_rel_abun_0.1%	FL vs SR	pearson	0.473709	0.0001	0.00012
Saliva	order	Min_mean_rel_abun_0.1%	FL vs SR	spearman	0.484987	0.0001	0.00012
Saliva	order	Min_mean_rel_abun_0.1%	WGS vs FL	patient_pearson	0.296283	0.0221	0.0221
Saliva	order	Min_mean_rel_abun_0.1%	WGS vs FL	patient_spearman	0.281899	0.0103	0.0109059
Saliva	order	Min_mean_rel_abun_0.1%	WGS vs SR	patient_pearson	0.536277	0.0001	0.00012
Saliva	order	Min_mean_rel_abun_0.1%	WGS vs SR	patient_spearman	0.512658	0.0001	0.00012
Saliva	order	Min_mean_rel_abun_0.1%	FL vs SR	patient_pearson	0.431415	0.0001	0.00012
Saliva	order	Min_mean_rel_abun_0.1%	FL vs SR	patient_spearman	0.427839	0.0001	0.00012
Saliva	order	Min_mean_rel_abun_0.1%	WGS vs FL	control_pearson	0.471232	0.0002	0.000225
Saliva	order	Min_mean_rel_abun_0.1%	WGS vs FL	control_spearman	0.459382	0.0001	0.00012
Saliva	order	Min_mean_rel_abun_0.1%	WGS vs SR	control_pearson	0.732406	0.0001	0.00012
Saliva	order	Min_mean_rel_abun_0.1%	WGS vs SR	control_spearman	0.748366	0.0001	0.00012
Saliva	order	Min_mean_rel_abun_0.1%	FL vs SR	control_pearson	0.498774	0.0001	0.00012
Saliva	order	Min_mean_rel_abun_0.1%	FL vs SR	control_spearman	0.490475	0.0001	0.00012
Saliva	order	Min_prevalence_30%	WGS vs FL	pearson	0.393584	0.0001	0.000128571
Saliva	order	Min_prevalence_30%	WGS vs FL	spearman	0.395566	0.0001	0.000128571
Saliva	order	Min_prevalence_30%	WGS vs SR	pearson	0.626361	0.0001	0.000128571
Saliva	order	Min_prevalence_30%	WGS vs SR	spearman	0.636874	0.0001	0.000128571
Saliva	order	Min_prevalence_30%	FL vs SR	pearson	0.472132	0.0001	0.000128571
Saliva	order	Min_prevalence_30%	FL vs SR	spearman	0.484567	0.0001	0.000128571
Saliva	order	Min_prevalence_30%	WGS vs FL	patient_pearson	0.299603	0.0201	0.0201
Saliva	order	Min_prevalence_30%	WGS vs FL	patient_spearman	0.284813	0.0107	0.0113294
Saliva	order	Min_prevalence_30%	WGS vs SR	patient_pearson	0.533926	0.0001	0.000128571
Saliva	order	Min_prevalence_30%	WGS vs SR	patient_spearman	0.512909	0.0001	0.000128571
Saliva	order	Min_prevalence_30%	FL vs SR	patient_pearson	0.432805	0.0002	0.00024
Saliva	order	Min_prevalence_30%	FL vs SR	patient_spearman	0.428702	0.0001	0.000128571
Saliva	order	Min_prevalence_30%	WGS vs FL	control_pearson	0.473968	0.0004	0.00045
Saliva	order	Min_prevalence_30%	WGS vs FL	control_spearman	0.462346	0.0001	0.000128571
Saliva	order	Min_prevalence_30%	WGS vs SR	control_pearson	0.733905	0.0001	0.000128571
Saliva	order	Min_prevalence_30%	WGS vs SR	control_spearman	0.749465	0.0001	0.000128571
Saliva	order	Min_prevalence_30%	FL vs SR	control_pearson	0.49938	0.0001	0.000128571
Saliva	order	Min_prevalence_30%	FL vs SR	control_spearman	0.491204	0.0001	0.000128571
Saliva	class	Unfiltered	WGS vs FL	pearson	0.379925	0.0001	0.0001125
Saliva	class	Unfiltered	WGS vs FL	spearman	0.385234	0.0001	0.0001125
Saliva	class	Unfiltered	WGS vs SR	pearson	0.605884	0.0001	0.0001125
Saliva	class	Unfiltered	WGS vs SR	spearman	0.608981	0.0001	0.0001125
Saliva	class	Unfiltered	FL vs SR	pearson	0.468588	0.0001	0.0001125
Saliva	class	Unfiltered	FL vs SR	spearman	0.491042	0.0001	0.0001125
Saliva	class	Unfiltered	WGS vs FL	patient_pearson	0.233599	0.0564	0.0564
Saliva	class	Unfiltered	WGS vs FL	patient_spearman	0.232594	0.0288	0.0304941
Saliva	class	Unfiltered	WGS vs SR	patient_pearson	0.483622	0.0001	0.0001125
Saliva	class	Unfiltered	WGS vs SR	patient_spearman	0.455662	0.0001	0.0001125
Saliva	class	Unfiltered	FL vs SR	patient_pearson	0.414994	0.0001	0.0001125
Saliva	class	Unfiltered	FL vs SR	patient_spearman	0.430795	0.0001	0.0001125
Saliva	class	Unfiltered	WGS vs FL	control_pearson	0.51994	0.0001	0.0001125
Saliva	class	Unfiltered	WGS vs FL	control_spearman	0.501509	0.0001	0.0001125
Saliva	class	Unfiltered	WGS vs SR	control_pearson	0.737214	0.0001	0.0001125
Saliva	class	Unfiltered	WGS vs SR	control_spearman	0.742437	0.0001	0.0001125
Saliva	class	Unfiltered	FL vs SR	control_pearson	0.525858	0.0001	0.0001125
Saliva	class	Unfiltered	FL vs SR	control_spearman	0.523837	0.0001	0.0001125
Saliva	class	Min_mean_rel_abun_0.1%	WGS vs FL	pearson	0.379738	0.0001	0.0001125
Saliva	class	Min_mean_rel_abun_0.1%	WGS vs FL	spearman	0.385111	0.0001	0.0001125
Saliva	class	Min_mean_rel_abun_0.1%	WGS vs SR	pearson	0.606692	0.0001	0.0001125
Saliva	class	Min_mean_rel_abun_0.1%	WGS vs SR	spearman	0.609634	0.0001	0.0001125
Saliva	class	Min_mean_rel_abun_0.1%	FL vs SR	pearson	0.468547	0.0001	0.0001125
Saliva	class	Min_mean_rel_abun_0.1%	FL vs SR	spearman	0.490908	0.0001	0.0001125
Saliva	class	Min_mean_rel_abun_0.1%	WGS vs FL	patient_pearson	0.233268	0.0616	0.0616
Saliva	class	Min_mean_rel_abun_0.1%	WGS vs FL	patient_spearman	0.232539	0.0305	0.0322941
Saliva	class	Min_mean_rel_abun_0.1%	WGS vs SR	patient_pearson	0.48429	0.0001	0.0001125
Saliva	class	Min_mean_rel_abun_0.1%	WGS vs SR	patient_spearman	0.456874	0.0001	0.0001125
Saliva	class	Min_mean_rel_abun_0.1%	FL vs SR	patient_pearson	0.415381	0.0001	0.0001125
Saliva	class	Min_mean_rel_abun_0.1%	FL vs SR	patient_spearman	0.430818	0.0001	0.0001125
Saliva	class	Min_mean_rel_abun_0.1%	WGS vs FL	control_pearson	0.519552	0.0001	0.0001125
Saliva	class	Min_mean_rel_abun_0.1%	WGS vs FL	control_spearman	0.500968	0.0001	0.0001125
Saliva	class	Min_mean_rel_abun_0.1%	WGS vs SR	control_pearson	0.737112	0.0001	0.0001125
Saliva	class	Min_mean_rel_abun_0.1%	WGS vs SR	control_spearman	0.742411	0.0001	0.0001125
Saliva	class	Min_mean_rel_abun_0.1%	FL vs SR	control_pearson	0.525922	0.0001	0.0001125
Saliva	class	Min_mean_rel_abun_0.1%	FL vs SR	control_spearman	0.524008	0.0001	0.0001125
Saliva	class	Min_prevalence_30%	WGS vs FL	pearson	0.379054	0.0001	0.00012
Saliva	class	Min_prevalence_30%	WGS vs FL	spearman	0.384507	0.0001	0.00012
Saliva	class	Min_prevalence_30%	WGS vs SR	pearson	0.605327	0.0001	0.00012
Saliva	class	Min_prevalence_30%	WGS vs SR	spearman	0.606626	0.0001	0.00012
Saliva	class	Min_prevalence_30%	FL vs SR	pearson	0.468281	0.0001	0.00012
Saliva	class	Min_prevalence_30%	FL vs SR	spearman	0.489665	0.0001	0.00012
Saliva	class	Min_prevalence_30%	WGS vs FL	patient_pearson	0.233599	0.054	0.054
Saliva	class	Min_prevalence_30%	WGS vs FL	patient_spearman	0.232594	0.0285	0.0301765
Saliva	class	Min_prevalence_30%	WGS vs SR	patient_pearson	0.483622	0.0001	0.00012
Saliva	class	Min_prevalence_30%	WGS vs SR	patient_spearman	0.455662	0.0001	0.00012
Saliva	class	Min_prevalence_30%	FL vs SR	patient_pearson	0.414994	0.0002	0.000225
Saliva	class	Min_prevalence_30%	FL vs SR	patient_spearman	0.430795	0.0001	0.00012
Saliva	class	Min_prevalence_30%	WGS vs FL	control_pearson	0.51994	0.0001	0.00012
Saliva	class	Min_prevalence_30%	WGS vs FL	control_spearman	0.501509	0.0001	0.00012
Saliva	class	Min_prevalence_30%	WGS vs SR	control_pearson	0.737214	0.0001	0.00012
Saliva	class	Min_prevalence_30%	WGS vs SR	control_spearman	0.742437	0.0001	0.00012
Saliva	class	Min_prevalence_30%	FL vs SR	control_pearson	0.525858	0.0001	0.00012
Saliva	class	Min_prevalence_30%	FL vs SR	control_spearman	0.523837	0.0001	0.00012
Saliva	phylum	Unfiltered	WGS vs FL	pearson	0.333144	0.0001	0.000138462
Saliva	phylum	Unfiltered	WGS vs FL	spearman	0.320605	0.0001	0.000138462
Saliva	phylum	Unfiltered	WGS vs SR	pearson	0.517683	0.0001	0.000138462
Saliva	phylum	Unfiltered	WGS vs SR	spearman	0.537511	0.0001	0.000138462
Saliva	phylum	Unfiltered	FL vs SR	pearson	0.430033	0.0001	0.000138462
Saliva	phylum	Unfiltered	FL vs SR	spearman	0.419094	0.0001	0.000138462
Saliva	phylum	Unfiltered	WGS vs FL	patient_pearson	0.154355	0.0936	0.0936
Saliva	phylum	Unfiltered	WGS vs FL	patient_spearman	0.180976	0.0392	0.0415059
Saliva	phylum	Unfiltered	WGS vs SR	patient_pearson	0.332607	0.0023	0.0025875
Saliva	phylum	Unfiltered	WGS vs SR	patient_spearman	0.34452	0.0017	0.00204
Saliva	phylum	Unfiltered	FL vs SR	patient_pearson	0.387975	0.0003	0.000385714
Saliva	phylum	Unfiltered	FL vs SR	patient_spearman	0.379668	0.0001	0.000138462
Saliva	phylum	Unfiltered	WGS vs FL	control_pearson	0.516871	0.0001	0.000138462
Saliva	phylum	Unfiltered	WGS vs FL	control_spearman	0.440416	0.0001	0.000138462
Saliva	phylum	Unfiltered	WGS vs SR	control_pearson	0.684956	0.0001	0.000138462
Saliva	phylum	Unfiltered	WGS vs SR	control_spearman	0.68532	0.0001	0.000138462
Saliva	phylum	Unfiltered	FL vs SR	control_pearson	0.46946	0.0001	0.000138462
Saliva	phylum	Unfiltered	FL vs SR	control_spearman	0.43659	0.0001	0.000138462
Saliva	phylum	Min_mean_rel_abun_0.1%	WGS vs FL	pearson	0.33314	0.0001	0.000138462
Saliva	phylum	Min_mean_rel_abun_0.1%	WGS vs FL	spearman	0.320588	0.0001	0.000138462
Saliva	phylum	Min_mean_rel_abun_0.1%	WGS vs SR	pearson	0.517837	0.0001	0.000138462
Saliva	phylum	Min_mean_rel_abun_0.1%	WGS vs SR	spearman	0.53763	0.0001	0.000138462
Saliva	phylum	Min_mean_rel_abun_0.1%	FL vs SR	pearson	0.430092	0.0001	0.000138462
Saliva	phylum	Min_mean_rel_abun_0.1%	FL vs SR	spearman	0.419108	0.0001	0.000138462
Saliva	phylum	Min_mean_rel_abun_0.1%	WGS vs FL	patient_pearson	0.154423	0.0901	0.0901
Saliva	phylum	Min_mean_rel_abun_0.1%	WGS vs FL	patient_spearman	0.181058	0.0352	0.0372706
Saliva	phylum	Min_mean_rel_abun_0.1%	WGS vs SR	patient_pearson	0.333167	0.0016	0.0018
Saliva	phylum	Min_mean_rel_abun_0.1%	WGS vs SR	patient_spearman	0.344471	0.0008	0.00096
Saliva	phylum	Min_mean_rel_abun_0.1%	FL vs SR	patient_pearson	0.388136	0.0002	0.000257143
Saliva	phylum	Min_mean_rel_abun_0.1%	FL vs SR	patient_spearman	0.379651	0.0001	0.000138462
Saliva	phylum	Min_mean_rel_abun_0.1%	WGS vs FL	control_pearson	0.516775	0.0001	0.000138462
Saliva	phylum	Min_mean_rel_abun_0.1%	WGS vs FL	control_spearman	0.44043	0.0001	0.000138462
Saliva	phylum	Min_mean_rel_abun_0.1%	WGS vs SR	control_pearson	0.684847	0.0001	0.000138462
Saliva	phylum	Min_mean_rel_abun_0.1%	WGS vs SR	control_spearman	0.684964	0.0001	0.000138462
Saliva	phylum	Min_mean_rel_abun_0.1%	FL vs SR	control_pearson	0.469527	0.0001	0.000138462
Saliva	phylum	Min_mean_rel_abun_0.1%	FL vs SR	control_spearman	0.436683	0.0001	0.000138462
Saliva	phylum	Min_prevalence_30%	WGS vs FL	pearson	0.333134	0.0001	0.00015
Saliva	phylum	Min_prevalence_30%	WGS vs FL	spearman	0.320581	0.0001	0.00015
Saliva	phylum	Min_prevalence_30%	WGS vs SR	pearson	0.517836	0.0001	0.00015
Saliva	phylum	Min_prevalence_30%	WGS vs SR	spearman	0.537634	0.0001	0.00015
Saliva	phylum	Min_prevalence_30%	FL vs SR	pearson	0.430092	0.0001	0.00015
Saliva	phylum	Min_prevalence_30%	FL vs SR	spearman	0.419108	0.0001	0.00015
Saliva	phylum	Min_prevalence_30%	WGS vs FL	patient_pearson	0.154355	0.0894	0.0894
Saliva	phylum	Min_prevalence_30%	WGS vs FL	patient_spearman	0.180976	0.0383	0.0405529
Saliva	phylum	Min_prevalence_30%	WGS vs SR	patient_pearson	0.332607	0.0029	0.0032625
Saliva	phylum	Min_prevalence_30%	WGS vs SR	patient_spearman	0.34452	0.0007	0.00084
Saliva	phylum	Min_prevalence_30%	FL vs SR	patient_pearson	0.387975	0.0005	0.000642857
Saliva	phylum	Min_prevalence_30%	FL vs SR	patient_spearman	0.379668	0.0002	0.000276923
Saliva	phylum	Min_prevalence_30%	WGS vs FL	control_pearson	0.516871	0.0001	0.00015
Saliva	phylum	Min_prevalence_30%	WGS vs FL	control_spearman	0.440416	0.0001	0.00015
Saliva	phylum	Min_prevalence_30%	WGS vs SR	control_pearson	0.684956	0.0001	0.00015
Saliva	phylum	Min_prevalence_30%	WGS vs SR	control_spearman	0.68532	0.0001	0.00015
Saliva	phylum	Min_prevalence_30%	FL vs SR	control_pearson	0.46946	0.0001	0.00015
Saliva	phylum	Min_prevalence_30%	FL vs SR	control_spearman	0.43659	0.0001	0.00015
Supragingival	species	Unfiltered	FL vs SR	pearson	0.732342	0.0001	0.0001
Supragingival	species	Unfiltered	FL vs SR	spearman	0.732633	0.0001	0.0001
Supragingival	species	Unfiltered	FL vs SR	patient_pearson	0.769631	0.0001	0.0001
Supragingival	species	Unfiltered	FL vs SR	patient_spearman	0.764881	0.0001	0.0001
Supragingival	species	Unfiltered	FL vs SR	control_pearson	0.668033	0.0001	0.0001
Supragingival	species	Unfiltered	FL vs SR	control_spearman	0.697123	0.0001	0.0001
Supragingival	species	Min_mean_rel_abun_0.1%	FL vs SR	pearson	0.730412	0.0001	0.0001
Supragingival	species	Min_mean_rel_abun_0.1%	FL vs SR	spearman	0.727406	0.0001	0.0001
Supragingival	species	Min_mean_rel_abun_0.1%	FL vs SR	patient_pearson	0.765045	0.0001	0.0001
Supragingival	species	Min_mean_rel_abun_0.1%	FL vs SR	patient_spearman	0.755746	0.0001	0.0001
Supragingival	species	Min_mean_rel_abun_0.1%	FL vs SR	control_pearson	0.674741	0.0001	0.0001
Supragingival	species	Min_mean_rel_abun_0.1%	FL vs SR	control_spearman	0.696122	0.0001	0.0001
Supragingival	species	Min_prevalence_30%	FL vs SR	pearson	0.687508	0.0001	0.0001
Supragingival	species	Min_prevalence_30%	FL vs SR	spearman	0.684678	0.0001	0.0001
Supragingival	species	Min_prevalence_30%	FL vs SR	patient_pearson	0.769631	0.0001	0.0001
Supragingival	species	Min_prevalence_30%	FL vs SR	patient_spearman	0.764881	0.0001	0.0001
Supragingival	species	Min_prevalence_30%	FL vs SR	control_pearson	0.668033	0.0001	0.0001
Supragingival	species	Min_prevalence_30%	FL vs SR	control_spearman	0.697123	0.0001	0.0001
Supragingival	genus	Unfiltered	FL vs SR	pearson	0.714167	0.0001	0.0001
Supragingival	genus	Unfiltered	FL vs SR	spearman	0.687577	0.0001	0.0001
Supragingival	genus	Unfiltered	FL vs SR	patient_pearson	0.808402	0.0001	0.0001
Supragingival	genus	Unfiltered	FL vs SR	patient_spearman	0.78607	0.0001	0.0001
Supragingival	genus	Unfiltered	FL vs SR	control_pearson	0.618661	0.0001	0.0001
Supragingival	genus	Unfiltered	FL vs SR	control_spearman	0.603585	0.0001	0.0001
Supragingival	genus	Min_mean_rel_abun_0.1%	FL vs SR	pearson	0.713007	0.0001	0.0001
Supragingival	genus	Min_mean_rel_abun_0.1%	FL vs SR	spearman	0.686167	0.0001	0.0001
Supragingival	genus	Min_mean_rel_abun_0.1%	FL vs SR	patient_pearson	0.804799	0.0001	0.0001
Supragingival	genus	Min_mean_rel_abun_0.1%	FL vs SR	patient_spearman	0.782829	0.0001	0.0001
Supragingival	genus	Min_mean_rel_abun_0.1%	FL vs SR	control_pearson	0.620268	0.0001	0.0001
Supragingival	genus	Min_mean_rel_abun_0.1%	FL vs SR	control_spearman	0.604763	0.0001	0.0001
Supragingival	genus	Min_prevalence_30%	FL vs SR	pearson	0.703	0.0001	0.0001
Supragingival	genus	Min_prevalence_30%	FL vs SR	spearman	0.674113	0.0001	0.0001
Supragingival	genus	Min_prevalence_30%	FL vs SR	patient_pearson	0.808402	0.0001	0.0001
Supragingival	genus	Min_prevalence_30%	FL vs SR	patient_spearman	0.78607	0.0001	0.0001
Supragingival	genus	Min_prevalence_30%	FL vs SR	control_pearson	0.618661	0.0001	0.0001
Supragingival	genus	Min_prevalence_30%	FL vs SR	control_spearman	0.603585	0.0001	0.0001
Supragingival	family	Unfiltered	FL vs SR	pearson	0.675511	0.0001	0.0001
Supragingival	family	Unfiltered	FL vs SR	spearman	0.648438	0.0001	0.0001
Supragingival	family	Unfiltered	FL vs SR	patient_pearson	0.758458	0.0001	0.0001
Supragingival	family	Unfiltered	FL vs SR	patient_spearman	0.739005	0.0001	0.0001
Supragingival	family	Unfiltered	FL vs SR	control_pearson	0.592435	0.0001	0.0001
Supragingival	family	Unfiltered	FL vs SR	control_spearman	0.560683	0.0001	0.0001
Supragingival	family	Min_mean_rel_abun_0.1%	FL vs SR	pearson	0.675662	0.0001	0.0001
Supragingival	family	Min_mean_rel_abun_0.1%	FL vs SR	spearman	0.648861	0.0001	0.0001
Supragingival	family	Min_mean_rel_abun_0.1%	FL vs SR	patient_pearson	0.75741	0.0001	0.0001
Supragingival	family	Min_mean_rel_abun_0.1%	FL vs SR	patient_spearman	0.73767	0.0001	0.0001
Supragingival	family	Min_mean_rel_abun_0.1%	FL vs SR	control_pearson	0.592509	0.0001	0.0001
Supragingival	family	Min_mean_rel_abun_0.1%	FL vs SR	control_spearman	0.55966	0.0001	0.0001
Supragingival	family	Min_prevalence_30%	FL vs SR	pearson	0.669484	0.0001	0.0001
Supragingival	family	Min_prevalence_30%	FL vs SR	spearman	0.639275	0.0001	0.0001
Supragingival	family	Min_prevalence_30%	FL vs SR	patient_pearson	0.758458	0.0001	0.0001
Supragingival	family	Min_prevalence_30%	FL vs SR	patient_spearman	0.739005	0.0001	0.0001
Supragingival	family	Min_prevalence_30%	FL vs SR	control_pearson	0.592435	0.0001	0.0001
Supragingival	family	Min_prevalence_30%	FL vs SR	control_spearman	0.560683	0.0001	0.0001
Supragingival	order	Unfiltered	FL vs SR	pearson	0.649511	0.0001	0.0001
Supragingival	order	Unfiltered	FL vs SR	spearman	0.624956	0.0001	0.0001
Supragingival	order	Unfiltered	FL vs SR	patient_pearson	0.715227	0.0001	0.0001
Supragingival	order	Unfiltered	FL vs SR	patient_spearman	0.692525	0.0001	0.0001
Supragingival	order	Unfiltered	FL vs SR	control_pearson	0.595924	0.0001	0.0001
Supragingival	order	Unfiltered	FL vs SR	control_spearman	0.556045	0.0001	0.0001
Supragingival	order	Min_mean_rel_abun_0.1%	FL vs SR	pearson	0.649659	0.0001	0.0001
Supragingival	order	Min_mean_rel_abun_0.1%	FL vs SR	spearman	0.625117	0.0001	0.0001
Supragingival	order	Min_mean_rel_abun_0.1%	FL vs SR	patient_pearson	0.714329	0.0001	0.0001
Supragingival	order	Min_mean_rel_abun_0.1%	FL vs SR	patient_spearman	0.691811	0.0001	0.0001
Supragingival	order	Min_mean_rel_abun_0.1%	FL vs SR	control_pearson	0.596284	0.0001	0.0001
Supragingival	order	Min_mean_rel_abun_0.1%	FL vs SR	control_spearman	0.557166	0.0001	0.0001
Supragingival	order	Min_prevalence_30%	FL vs SR	pearson	0.644517	0.0001	0.0001
Supragingival	order	Min_prevalence_30%	FL vs SR	spearman	0.618714	0.0001	0.0001
Supragingival	order	Min_prevalence_30%	FL vs SR	patient_pearson	0.715227	0.0001	0.0001
Supragingival	order	Min_prevalence_30%	FL vs SR	patient_spearman	0.692525	0.0001	0.0001
Supragingival	order	Min_prevalence_30%	FL vs SR	control_pearson	0.595924	0.0001	0.0001
Supragingival	order	Min_prevalence_30%	FL vs SR	control_spearman	0.556045	0.0001	0.0001
Supragingival	class	Unfiltered	FL vs SR	pearson	0.645427	0.0001	0.0001
Supragingival	class	Unfiltered	FL vs SR	spearman	0.617449	0.0001	0.0001
Supragingival	class	Unfiltered	FL vs SR	patient_pearson	0.721119	0.0001	0.0001
Supragingival	class	Unfiltered	FL vs SR	patient_spearman	0.690171	0.0001	0.0001
Supragingival	class	Unfiltered	FL vs SR	control_pearson	0.609958	0.0001	0.0001
Supragingival	class	Unfiltered	FL vs SR	control_spearman	0.576789	0.0001	0.0001
Supragingival	class	Min_mean_rel_abun_0.1%	FL vs SR	pearson	0.645692	0.0001	0.0001
Supragingival	class	Min_mean_rel_abun_0.1%	FL vs SR	spearman	0.61784	0.0001	0.0001
Supragingival	class	Min_mean_rel_abun_0.1%	FL vs SR	patient_pearson	0.720354	0.0001	0.0001
Supragingival	class	Min_mean_rel_abun_0.1%	FL vs SR	patient_spearman	0.6894	0.0001	0.0001
Supragingival	class	Min_mean_rel_abun_0.1%	FL vs SR	control_pearson	0.610312	0.0001	0.0001
Supragingival	class	Min_mean_rel_abun_0.1%	FL vs SR	control_spearman	0.577237	0.0001	0.0001
Supragingival	class	Min_prevalence_30%	FL vs SR	pearson	0.643923	0.0001	0.0001
Supragingival	class	Min_prevalence_30%	FL vs SR	spearman	0.616393	0.0001	0.0001
Supragingival	class	Min_prevalence_30%	FL vs SR	patient_pearson	0.721119	0.0001	0.0001
Supragingival	class	Min_prevalence_30%	FL vs SR	patient_spearman	0.690171	0.0001	0.0001
Supragingival	class	Min_prevalence_30%	FL vs SR	control_pearson	0.609958	0.0001	0.0001
Supragingival	class	Min_prevalence_30%	FL vs SR	control_spearman	0.576789	0.0001	0.0001
Supragingival	phylum	Unfiltered	FL vs SR	pearson	0.430741	0.0001	0.0001
Supragingival	phylum	Unfiltered	FL vs SR	spearman	0.380018	0.0001	0.0001
Supragingival	phylum	Unfiltered	FL vs SR	patient_pearson	0.384426	0.0001	0.0001
Supragingival	phylum	Unfiltered	FL vs SR	patient_spearman	0.328708	0.0001	0.0001
Supragingival	phylum	Unfiltered	FL vs SR	control_pearson	0.452311	0.0001	0.0001
Supragingival	phylum	Unfiltered	FL vs SR	control_spearman	0.40641	0.0001	0.0001
Supragingival	phylum	Min_mean_rel_abun_0.1%	FL vs SR	pearson	0.430943	0.0001	0.00012
Supragingival	phylum	Min_mean_rel_abun_0.1%	FL vs SR	spearman	0.380263	0.0001	0.00012
Supragingival	phylum	Min_mean_rel_abun_0.1%	FL vs SR	patient_pearson	0.383881	0.0002	0.0002
Supragingival	phylum	Min_mean_rel_abun_0.1%	FL vs SR	patient_spearman	0.328893	0.0001	0.00012
Supragingival	phylum	Min_mean_rel_abun_0.1%	FL vs SR	control_pearson	0.452758	0.0001	0.00012
Supragingival	phylum	Min_mean_rel_abun_0.1%	FL vs SR	control_spearman	0.406782	0.0001	0.00012
Supragingival	phylum	Min_prevalence_30%	FL vs SR	pearson	0.431016	0.0001	0.00015
Supragingival	phylum	Min_prevalence_30%	FL vs SR	spearman	0.38029	0.0001	0.00015
Supragingival	phylum	Min_prevalence_30%	FL vs SR	patient_pearson	0.384426	0.0001	0.00015
Supragingival	phylum	Min_prevalence_30%	FL vs SR	patient_spearman	0.328708	0.0003	0.0003
Supragingival	phylum	Min_prevalence_30%	FL vs SR	control_pearson	0.452311	0.0001	0.00015
Supragingival	phylum	Min_prevalence_30%	FL vs SR	control_spearman	0.40641	0.0002	0.00024
