# Supplementary material for: Dysbiotic shift in the oral microbiota of patients with Alzheimer's disease compared to their healthy life partners—a combinatorial approach and a paired study design
Source: Alzheimers Res Ther. 2026 Jan 13;18:23. doi: 10.1186/s13195-025-01941-1 (PMC12865950; doi:10.1186/s13195-025-01941-1)
Supplement: Supplementary file 20 — Supplementary Material 20: Supplementary Table 18 [file 13195_2025_1941_MOESM20_ESM.xlsx]

## Sheet: Sheet1
Supplementary Table 18. Taxa remaining after filtering by mean abundance (0.1% across the whole dataset) and prevalence (30% in each method).
Material	Level	Filtered_ba_mean_abundance_(0.1%)	Filtered_by_prevalence_(30%)
Saliva	species	[Eubacterium] sulci	[Eubacterium] brachy
Saliva	species	Actinomyces dentalis	[Eubacterium] sulci
Saliva	species	Actinomyces graevenitzii	Actinomyces graevenitzii
Saliva	species	Actinomyces johnsonii	Actinomyces naeslundii
Saliva	species	Actinomyces naeslundii	Actinomyces oris
Saliva	species	Actinomyces oris	Actinomyces pacaensis
Saliva	species	Actinomyces pacaensis	Aggregatibacter aphrophilus
Saliva	species	Actinomyces sp. oral taxon 171	Aggregatibacter segnis
Saliva	species	Aggregatibacter aphrophilus	Alloprevotella rava
Saliva	species	Aggregatibacter segnis	Alloprevotella tannerae
Saliva	species	Alloprevotella rava	Campylobacter concisus
Saliva	species	Alloprevotella sp. E39	Campylobacter showae
Saliva	species	Alloprevotella tannerae	Capnocytophaga gingivalis
Saliva	species	Atopobium parvulum	Capnocytophaga granulosa
Saliva	species	Campylobacter concisus	Capnocytophaga leadbetteri
Saliva	species	Campylobacter gracilis	Capnocytophaga sputigena
Saliva	species	Campylobacter showae	Catonella morbi
Saliva	species	Candidatus Saccharibacteria oral taxon TM7x	Corynebacterium matruchotii
Saliva	species	Capnocytophaga gingivalis	Dialister invisus
Saliva	species	Capnocytophaga granulosa	Fusobacterium nucleatum
Saliva	species	Capnocytophaga leadbetteri	Fusobacterium periodonticum
Saliva	species	Capnocytophaga sputigena	Gemella haemolysans
Saliva	species	Catonella morbi	Gemella morbillorum
Saliva	species	Corynebacterium matruchotii	Gemella sanguinis
Saliva	species	Dialister invisus	Granulicatella adiacens
Saliva	species	Enterobacter hormaechei	Haemophilus haemolyticus
Saliva	species	Fusobacterium nucleatum	Haemophilus parainfluenzae
Saliva	species	Fusobacterium periodonticum	Kingella oralis
Saliva	species	Fusobacterium pseudoperiodonticum	Lachnoanaerobaculum saburreum
Saliva	species	Gemella haemolysans	Lachnoanaerobaculum umeaense
Saliva	species	Gemella morbillorum	Lautropia mirabilis
Saliva	species	Gemella sanguinis	Leptotrichia buccalis
Saliva	species	Granulicatella adiacens	Leptotrichia hofstadii
Saliva	species	Granulicatella elegans	Leptotrichia hongkongensis
Saliva	species	Haemophilus haemolyticus	Leptotrichia sp. oral taxon 212
Saliva	species	Haemophilus parahaemolyticus	Leptotrichia sp. oral taxon 498
Saliva	species	Haemophilus parainfluenzae	Leptotrichia wadei
Saliva	species	Hungatella hathewayi	Megasphaera micronuciformis
Saliva	species	Lachnoanaerobaculum gingivalis	Mogibacterium diversum
Saliva	species	Lachnoanaerobaculum orale	Neisseria elongata
Saliva	species	Lachnoanaerobaculum saburreum	Neisseria meningitidis
Saliva	species	Lactobacillus ultunensis	Neisseria mucosa
Saliva	species	Lactobacillus vaginalis	Neisseria subflava
Saliva	species	Lancefieldella parvula	Oribacterium parvum
Saliva	species	Lautropia mirabilis	Oribacterium sinus
Saliva	species	Leptotrichia buccalis	Parvimonas micra
Saliva	species	Leptotrichia sp. oral taxon 212	Peptostreptococcus stomatis
Saliva	species	Leptotrichia sp. oral taxon 498	Porphyromonas endodontalis
Saliva	species	Leptotrichia wadei	Porphyromonas gingivalis
Saliva	species	Megasphaera micronuciformis	Prevotella denticola
Saliva	species	Mogibacterium diversum	Prevotella histicola
Saliva	species	Moryella indoligenes	Prevotella jejuni
Saliva	species	Neisseria cinerea	Prevotella loescheii
Saliva	species	Neisseria elongata	Prevotella maculosa
Saliva	species	Neisseria mucosa	Prevotella melaninogenica
Saliva	species	Neisseria oralis	Prevotella nanceiensis
Saliva	species	Neisseria perflava	Prevotella nigrescens
Saliva	species	Neisseria subflava	Prevotella oris
Saliva	species	Oribacterium asaccharolyticum	Prevotella oulorum
Saliva	species	Oribacterium parvum	Prevotella pallens
Saliva	species	Oribacterium sinus	Prevotella salivae
Saliva	species	Parvimonas micra	Prevotella scopos
Saliva	species	Peptostreptococcus stomatis	Prevotella shahii
Saliva	species	Porphyromonas endodontalis	Prevotella veroralis
Saliva	species	Porphyromonas gingivalis	Rothia aeria
Saliva	species	Porphyromonas pasteri	Rothia dentocariosa
Saliva	species	Porphyromonas somerae	Rothia mucilaginosa
Saliva	species	Prevotella denticola	Schaalia odontolytica
Saliva	species	Prevotella histicola	Selenomonas sp. oral taxon 136
Saliva	species	Prevotella intermedia	Selenomonas sp. oral taxon 478
Saliva	species	Prevotella jejuni	Selenomonas sp. oral taxon 920
Saliva	species	Prevotella melaninogenica	Selenomonas sputigena
Saliva	species	Prevotella nanceiensis	Solobacterium moorei
Saliva	species	Prevotella nigrescens	Stomatobaculum longum
Saliva	species	Prevotella oris	Streptococcus anginosus
Saliva	species	Prevotella oulorum	Streptococcus australis
Saliva	species	Prevotella pallens	Streptococcus cristatus
Saliva	species	Prevotella salivae	Streptococcus equinus
Saliva	species	Prevotella scopos	Streptococcus gordonii
Saliva	species	Prevotella veroralis	Streptococcus intermedius
Saliva	species	Rothia aeria	Streptococcus mitis
Saliva	species	Rothia dentocariosa	Streptococcus mutans
Saliva	species	Rothia mucilaginosa	Streptococcus oralis
Saliva	species	Schaalia odontolytica	Streptococcus parasanguinis
Saliva	species	Selenomonas sp. oral taxon 136	Streptococcus pneumoniae
Saliva	species	Selenomonas sp. oral taxon 478	Streptococcus salivarius
Saliva	species	Selenomonas sp. oral taxon 920	Streptococcus sanguinis
Saliva	species	Selenomonas sputigena	Streptococcus sp. A12
Saliva	species	Solobacterium moorei	Streptococcus sp. FDAARGOS_192
Saliva	species	Stomatobaculum longum	Streptococcus sp. I-P16
Saliva	species	Streptobacillus hongkongensis	Streptococcus sp. LPB0220
Saliva	species	Streptococcus anginosus	Streptococcus sp. NPS 308
Saliva	species	Streptococcus australis	Streptococcus sp. oral taxon 431
Saliva	species	Streptococcus cristatus	Streptococcus thermophilus
Saliva	species	Streptococcus equinus	Streptococcus vestibularis
Saliva	species	Streptococcus gordonii	Streptococcus viridans
Saliva	species	Streptococcus mitis	Tannerella forsythia
Saliva	species	Streptococcus mutans	Tannerella sp. oral taxon HOT-286
Saliva	species	Streptococcus oralis	Veillonella atypica
Saliva	species	Streptococcus parasanguinis	Veillonella dispar
Saliva	species	Streptococcus peroris	Veillonella parvula
Saliva	species	Streptococcus pneumoniae	Veillonella rodentium
Saliva	species	Streptococcus salivarius
Saliva	species	Streptococcus sanguinis
Saliva	species	Streptococcus sp. A12
Saliva	species	Streptococcus sp. FDAARGOS_192
Saliva	species	Streptococcus sp. LPB0220
Saliva	species	Streptococcus sp. NPS 308
Saliva	species	Streptococcus sp. oral taxon 431
Saliva	species	Streptococcus thermophilus
Saliva	species	Streptococcus viridans
Saliva	species	Tannerella forsythia
Saliva	species	Tannerella sp. oral taxon HOT-286
Saliva	species	TM7 phylum sp. oral taxon 952
Saliva	species	Trueperella pyogenes
Saliva	species	Veillonella atypica
Saliva	species	Veillonella dispar
Saliva	species	Veillonella parvula
Saliva	species	Veillonella rogosae
Saliva	species	Veillonella tobetsuensis
Saliva	genus	Actinomyces	Actinomyces
Saliva	genus	Aggregatibacter	Aggregatibacter
Saliva	genus	Alloprevotella	Alloprevotella
Saliva	genus	Atopobium	Bacteroides
Saliva	genus	Bifidobacterium	Campylobacter
Saliva	genus	Campylobacter	Capnocytophaga
Saliva	genus	Candidatus Saccharibacteria (genus-level)	Cardiobacterium
Saliva	genus	Capnocytophaga	Catonella
Saliva	genus	Catonella	Clostridium
Saliva	genus	Clostridiales Family XIII. Incertae Sedis (genus-level)	Corynebacterium
Saliva	genus	Clostridium	Dialister
Saliva	genus	Corynebacterium	Fusobacterium
Saliva	genus	Dialister	Gemella
Saliva	genus	Enterobacter	Granulicatella
Saliva	genus	Fusobacterium	Haemophilus
Saliva	genus	Gemella	Kingella
Saliva	genus	Granulicatella	Lachnoanaerobaculum
Saliva	genus	Haemophilus	Lactobacillus
Saliva	genus	Hungatella	Lautropia
Saliva	genus	Lachnoanaerobaculum	Leptotrichia
Saliva	genus	Lactobacillus	Megasphaera
Saliva	genus	Lancefieldella	Mogibacterium
Saliva	genus	Lautropia	Neisseria
Saliva	genus	Leptotrichia	Oribacterium
Saliva	genus	Megasphaera	Parvimonas
Saliva	genus	Mogibacterium	Peptostreptococcus
Saliva	genus	Moryella	Porphyromonas
Saliva	genus	Neisseria	Prevotella
Saliva	genus	Olsenella	Rothia
Saliva	genus	Oribacterium	Schaalia
Saliva	genus	Parvimonas	Selenomonas
Saliva	genus	Peptostreptococcus	Solobacterium
Saliva	genus	Porphyromonas	Stomatobaculum
Saliva	genus	Prevotella	Streptococcus
Saliva	genus	Prevotellamassilia	Tannerella
Saliva	genus	Rothia	Treponema
Saliva	genus	Schaalia	Veillonella
Saliva	genus	Selenomonas
Saliva	genus	Solobacterium
Saliva	genus	Stomatobaculum
Saliva	genus	Streptobacillus
Saliva	genus	Streptococcus
Saliva	genus	Tannerella
Saliva	genus	Treponema
Saliva	genus	Trueperella
Saliva	genus	Veillonella
Saliva	family	Actinomycetaceae	Actinomycetaceae
Saliva	family	Aerococcaceae	Aerococcaceae
Saliva	family	Atopobiaceae	Atopobiaceae
Saliva	family	Bacillales (family-level)	Bacteroidaceae
Saliva	family	Bifidobacteriaceae	Burkholderiaceae
Saliva	family	Burkholderiaceae	Campylobacteraceae
Saliva	family	Campylobacteraceae	Cardiobacteriaceae
Saliva	family	Candidatus Saccharibacteria (family-level)	Carnobacteriaceae
Saliva	family	Carnobacteriaceae	Clostridiaceae
Saliva	family	Clostridiaceae	Clostridiales Family XIII. Incertae Sedis
Saliva	family	Clostridiales Family XIII. Incertae Sedis	Corynebacteriaceae
Saliva	family	Corynebacteriaceae	Erysipelotrichaceae
Saliva	family	Enterobacteriaceae	Flavobacteriaceae
Saliva	family	Erysipelotrichaceae	Fusobacteriaceae
Saliva	family	Flavobacteriaceae	Lachnospiraceae
Saliva	family	Fusobacteriaceae	Lactobacillaceae
Saliva	family	Lachnospiraceae	Leptotrichiaceae
Saliva	family	Lactobacillaceae	Micrococcaceae
Saliva	family	Leptotrichiaceae	Neisseriaceae
Saliva	family	Micrococcaceae	Pasteurellaceae
Saliva	family	Neisseriaceae	Peptoniphilaceae
Saliva	family	Pasteurellaceae	Peptostreptococcaceae
Saliva	family	Peptoniphilaceae	Porphyromonadaceae
Saliva	family	Peptostreptococcaceae	Prevotellaceae
Saliva	family	Porphyromonadaceae	Selenomonadaceae
Saliva	family	Prevotellaceae	Spirochaetaceae
Saliva	family	Propionibacteriaceae	Streptococcaceae
Saliva	family	Selenomonadaceae	Tannerellaceae
Saliva	family	Spirochaetaceae	Veillonellaceae
Saliva	family	Streptococcaceae
Saliva	family	Tannerellaceae
Saliva	family	Veillonellaceae
Saliva	order	Actinomycetales	Actinomycetales
Saliva	order	Bacillales	Bacillales
Saliva	order	Bacteroidales	Bacteroidales
Saliva	order	Bifidobacteriales	Burkholderiales
Saliva	order	Burkholderiales	Campylobacterales
Saliva	order	Campylobacterales	Cardiobacteriales
Saliva	order	Candidatus Saccharibacteria (order-level)	Clostridiales
Saliva	order	Clostridiales	Coriobacteriales
Saliva	order	Coriobacteriales	Corynebacteriales
Saliva	order	Corynebacteriales	Erysipelotrichales
Saliva	order	Enterobacterales	Flavobacteriales
Saliva	order	Erysipelotrichales	Fusobacteriales
Saliva	order	Flavobacteriales	Lactobacillales
Saliva	order	Fusobacteriales	Micrococcales
Saliva	order	Lactobacillales	Neisseriales
Saliva	order	Micrococcales	Pasteurellales
Saliva	order	Neisseriales	Selenomonadales
Saliva	order	Pasteurellales	Spirochaetales
Saliva	order	Propionibacteriales	Tissierellales
Saliva	order	Selenomonadales	Veillonellales
Saliva	order	Spirochaetales
Saliva	order	Tissierellales
Saliva	order	Veillonellales
Saliva	class	Bacilli	Bacilli
Saliva	class	Bacteroidia	Bacteroidia
Saliva	class	Negativicutes	Negativicutes
Saliva	class	Actinobacteria	Actinobacteria
Saliva	class	Gammaproteobacteria	Gammaproteobacteria
Saliva	class	Betaproteobacteria	Betaproteobacteria
Saliva	class	Fusobacteriia	Fusobacteriia
Saliva	class	Clostridia	Clostridia
Saliva	class	Epsilonproteobacteria	Epsilonproteobacteria
Saliva	class	Coriobacteriia	Coriobacteriia
Saliva	class	Flavobacteriia	Flavobacteriia
Saliva	class	Candidatus Saccharibacteria (class-level)	Tissierellia
Saliva	class	Tissierellia	Erysipelotrichia
Saliva	class	Erysipelotrichia	Spirochaetia
Saliva	class	Spirochaetia
Saliva	phylum	Firmicutes	Firmicutes
Saliva	phylum	Proteobacteria	Proteobacteria
Saliva	phylum	Bacteroidetes	Bacteroidetes
Saliva	phylum	Actinobacteria	Actinobacteria
Saliva	phylum	Fusobacteria	Fusobacteria
Saliva	phylum	Candidatus Saccharibacteria	Candidatus Saccharibacteria
Saliva	phylum	Spirochaetes	Spirochaetes
Supragingival	species	[Eubacterium] brachy	[Eubacterium] brachy
Supragingival	species	Abiotrophia defectiva	[Eubacterium] sulci
Supragingival	species	Actinomyces bowdenii	Abiotrophia defectiva
Supragingival	species	Actinomyces gerencseriae	Actinomyces naeslundii
Supragingival	species	Actinomyces graevenitzii	Aggregatibacter aphrophilus
Supragingival	species	Actinomyces johnsonii	Aggregatibacter segnis
Supragingival	species	Actinomyces massiliensis	Alloprevotella tannerae
Supragingival	species	Actinomyces naeslundii	Anaeroglobus geminatus
Supragingival	species	Actinomyces oris	Campylobacter concisus
Supragingival	species	Actinomyces sp. oral taxon 848	Campylobacter gracilis
Supragingival	species	Actinomyces viscosus	Campylobacter rectus
Supragingival	species	Aggregatibacter aphrophilus	Campylobacter showae
Supragingival	species	Aggregatibacter segnis	Candidatus Saccharibacteria bacterium oral taxon 955
Supragingival	species	Alloprevotella tannerae	Capnocytophaga gingivalis
Supragingival	species	Amniculibacterium aquaticum	Capnocytophaga granulosa
Supragingival	species	Anaeroglobus geminatus	Capnocytophaga leadbetteri
Supragingival	species	Bifidobacterium dentium	Capnocytophaga sp. ChDC OS43
Supragingival	species	Campylobacter concisus	Capnocytophaga sp. oral taxon 864
Supragingival	species	Campylobacter gracilis	Cardiobacterium hominis
Supragingival	species	Campylobacter rectus	Catonella morbi
Supragingival	species	Campylobacter showae	Dialister invisus
Supragingival	species	Candidatus Saccharibacteria bacterium oral taxon 955	Dialister pneumosintes
Supragingival	species	Capnocytophaga gingivalis	Eikenella corrodens
Supragingival	species	Capnocytophaga granulosa	Fusobacterium nucleatum
Supragingival	species	Capnocytophaga leadbetteri	Fusobacterium periodonticum
Supragingival	species	Capnocytophaga ochracea	Gemella haemolysans
Supragingival	species	Capnocytophaga sp. ChDC OS43	Gemella morbillorum
Supragingival	species	Capnocytophaga sp. oral taxon 323	Gemella sanguinis
Supragingival	species	Capnocytophaga sputigena	Granulicatella adiacens
Supragingival	species	Carboxylicivirga mesophila	Granulicatella elegans
Supragingival	species	Cardiobacterium hominis	Haemophilus haemolyticus
Supragingival	species	Catonella morbi	Haemophilus parahaemolyticus
Supragingival	species	Corynebacterium matruchotii	Haemophilus parainfluenzae
Supragingival	species	Dialister invisus	Haemophilus sp. oral taxon 036
Supragingival	species	Dialister pneumosintes	Kingella oralis
Supragingival	species	Filifactor alocis	Laceyella sacchari
Supragingival	species	Fusobacterium nucleatum	Lachnoanaerobaculum gingivalis
Supragingival	species	Fusobacterium periodonticum	Lachnoanaerobaculum orale
Supragingival	species	Gemella haemolysans	Lachnoanaerobaculum saburreum
Supragingival	species	Gemella morbillorum	Lachnoanaerobaculum umeaense
Supragingival	species	Gemella sanguinis	Lautropia mirabilis
Supragingival	species	Gemella taiwanensis	Leptotrichia buccalis
Supragingival	species	Granulicatella adiacens	Leptotrichia hongkongensis
Supragingival	species	Granulicatella elegans	Leptotrichia sp. oral taxon 212
Supragingival	species	Haemophilus haemolyticus	Leptotrichia wadei
Supragingival	species	Haemophilus influenzae	Megasphaera micronuciformis
Supragingival	species	Haemophilus parahaemolyticus	Mogibacterium diversum
Supragingival	species	Haemophilus parainfluenzae	Neisseria elongata
Supragingival	species	Haemophilus sp. oral taxon 036	Neisseria mucosa
Supragingival	species	Kingella oralis	Neisseria oralis
Supragingival	species	Laceyella sacchari	Neisseria subflava
Supragingival	species	Lachnoanaerobaculum gingivalis	Oribacterium asaccharolyticum
Supragingival	species	Lachnoanaerobaculum orale	Parvimonas micra
Supragingival	species	Lachnoanaerobaculum saburreum	Peptostreptococcus stomatis
Supragingival	species	Lactobacillus gasseri	Porphyromonas endodontalis
Supragingival	species	Lactobacillus salivarius	Porphyromonas gingivalis
Supragingival	species	Lactobacillus vaginalis	Porphyromonas pasteri
Supragingival	species	Lancefieldella parvula	Prevotella histicola
Supragingival	species	Lautropia mirabilis	Prevotella jejuni
Supragingival	species	Leptotrichia buccalis	Prevotella loescheii
Supragingival	species	Leptotrichia hofstadii	Prevotella melaninogenica
Supragingival	species	Leptotrichia hongkongensis	Prevotella nigrescens
Supragingival	species	Leptotrichia shahii	Prevotella oris
Supragingival	species	Leptotrichia sp. oral taxon 212	Prevotella pallens
Supragingival	species	Leptotrichia wadei	Prevotella salivae
Supragingival	species	Limosilactobacillus fermentum	Pseudoleptotrichia goodfellowii
Supragingival	species	Megasphaera micronuciformis	Rothia aeria
Supragingival	species	Neisseria cinerea	Rothia dentocariosa
Supragingival	species	Neisseria elongata	Schaalia odontolytica
Supragingival	species	Neisseria mucosa	Schwartzia succinivorans
Supragingival	species	Neisseria oralis	Selenomonas artemidis
Supragingival	species	Neisseria perflava	Selenomonas infelix
Supragingival	species	Neisseria subflava	Selenomonas noxia
Supragingival	species	Olsenella sp. oral taxon 807	Selenomonas sp. oral taxon 136
Supragingival	species	Parascardovia denticolens	Selenomonas sp. oral taxon 478
Supragingival	species	Parvimonas micra	Selenomonas sp. oral taxon 920
Supragingival	species	Peptostreptococcus stomatis	Selenomonas sputigena
Supragingival	species	Porphyromonas catoniae	Stomatobaculum longum
Supragingival	species	Porphyromonas endodontalis	Streptococcus anginosus
Supragingival	species	Porphyromonas gingivalis	Streptococcus cristatus
Supragingival	species	Porphyromonas pasteri	Streptococcus gordonii
Supragingival	species	Prevotella denticola	Streptococcus gwangjuense
Supragingival	species	Prevotella histicola	Streptococcus intermedius
Supragingival	species	Prevotella intermedia	Streptococcus-anginosus-group-member
Supragingival	species	Prevotella jejuni	Streptococcus mitis
Supragingival	species	Prevotella melaninogenica	Streptococcus mutans
Supragingival	species	Prevotella nigrescens	Streptococcus oralis
Supragingival	species	Prevotella oris	Streptococcus parasanguinis
Supragingival	species	Prevotella pallens	Streptococcus pneumoniae
Supragingival	species	Prevotella salivae	Streptococcus salivarius
Supragingival	species	Prevotella shahii	Streptococcus sanguinis
Supragingival	species	Prevotella veroralis	Streptococcus sp. A12
Supragingival	species	Propionibacterium acidifaciens	Streptococcus sp. FDAARGOS_192
Supragingival	species	Pseudopropionibacterium rubrum	Streptococcus sp. LPB0220
Supragingival	species	Rothia aeria	Streptococcus sp. NPS 308
Supragingival	species	Rothia dentocariosa	Streptococcus sp. oral taxon 431
Supragingival	species	Rothia mucilaginosa	Streptococcus vestibularis
Supragingival	species	Scardovia wiggsiae	Streptococcus viridans
Supragingival	species	Schaalia odontolytica	Veillonella atypica
Supragingival	species	Schwartzia succinivorans	Veillonella dispar
Supragingival	species	Selenomonas artemidis	Veillonella parvula
Supragingival	species	Selenomonas infelix
Supragingival	species	Selenomonas noxia
Supragingival	species	Selenomonas sp. oral taxon 478
Supragingival	species	Selenomonas sp. oral taxon 920
Supragingival	species	Selenomonas sputigena
Supragingival	species	Stomatobaculum longum
Supragingival	species	Streptococcus anginosus
Supragingival	species	Streptococcus australis
Supragingival	species	Streptococcus cristatus
Supragingival	species	Streptococcus equinus
Supragingival	species	Streptococcus gordonii
Supragingival	species	Streptococcus gwangjuense
Supragingival	species	Streptococcus infantis
Supragingival	species	Streptococcus intermedius
Supragingival	species	Streptococcus-anginosus-group-member
Supragingival	species	Streptococcus mitis
Supragingival	species	Streptococcus mutans
Supragingival	species	Streptococcus oralis
Supragingival	species	Streptococcus parasanguinis
Supragingival	species	Streptococcus periodonticum
Supragingival	species	Streptococcus pneumoniae
Supragingival	species	Streptococcus pseudopneumoniae
Supragingival	species	Streptococcus salivarius
Supragingival	species	Streptococcus sanguinis
Supragingival	species	Streptococcus sobrinus
Supragingival	species	Streptococcus sp. A12
Supragingival	species	Streptococcus sp. FDAARGOS_192
Supragingival	species	Streptococcus sp. LPB0220
Supragingival	species	Streptococcus sp. NPS 308
Supragingival	species	Streptococcus sp. oral taxon 431
Supragingival	species	Streptococcus thermophilus
Supragingival	species	Streptococcus vestibularis
Supragingival	species	Streptococcus viridans
Supragingival	species	Tannerella forsythia
Supragingival	species	Veillonella atypica
Supragingival	species	Veillonella dispar
Supragingival	species	Veillonella montpellierensis
Supragingival	species	Veillonella parvula
Supragingival	genus	Abiotrophia	Abiotrophia
Supragingival	genus	Actinomyces	Actinomyces
Supragingival	genus	Aggregatibacter	Aggregatibacter
Supragingival	genus	Alloprevotella	Alloprevotella
Supragingival	genus	Amniculibacterium	Anaeroglobus
Supragingival	genus	Anaeroglobus	Campylobacter
Supragingival	genus	Bifidobacterium	Candidatus Saccharibacteria (genus-level)
Supragingival	genus	Campylobacter	Capnocytophaga
Supragingival	genus	Candidatus Saccharibacteria (genus-level)	Cardiobacterium
Supragingival	genus	Capnocytophaga	Catonella
Supragingival	genus	Carboxylicivirga	Clostridiales Family XIII. Incertae Sedis (genus-level)
Supragingival	genus	Cardiobacterium	Clostridium
Supragingival	genus	Catonella	Dialister
Supragingival	genus	Clostridiales Family XIII. Incertae Sedis (genus-level)	Eikenella
Supragingival	genus	Corynebacterium	Fusobacterium
Supragingival	genus	Dialister	Gemella
Supragingival	genus	Eikenella	Granulicatella
Supragingival	genus	Filifactor	Haemophilus
Supragingival	genus	Fusobacterium	Kingella
Supragingival	genus	Gemella	Laceyella
Supragingival	genus	Granulicatella	Lachnoanaerobaculum
Supragingival	genus	Haemophilus	Lautropia
Supragingival	genus	Kingella	Leptotrichia
Supragingival	genus	Laceyella	Megasphaera
Supragingival	genus	Lachnoanaerobaculum	Mogibacterium
Supragingival	genus	Lactobacillus	Neisseria
Supragingival	genus	Lancefieldella	Oribacterium
Supragingival	genus	Lautropia	Parvimonas
Supragingival	genus	Leptotrichia	Peptostreptococcus
Supragingival	genus	Limosilactobacillus	Porphyromonas
Supragingival	genus	Megasphaera	Prevotella
Supragingival	genus	Neisseria	Pseudoleptotrichia
Supragingival	genus	Olsenella	Rothia
Supragingival	genus	Oribacterium	Schaalia
Supragingival	genus	Parascardovia	Schwartzia
Supragingival	genus	Parvimonas	Selenomonas
Supragingival	genus	Peptostreptococcus	Stomatobaculum
Supragingival	genus	Porphyromonas	Streptococcus
Supragingival	genus	Prevotella	Tannerella
Supragingival	genus	Propionibacterium	Veillonella
Supragingival	genus	Pseudopropionibacterium
Supragingival	genus	Rothia
Supragingival	genus	Scardovia
Supragingival	genus	Schaalia
Supragingival	genus	Schwartzia
Supragingival	genus	Selenomonas
Supragingival	genus	Stomatobaculum
Supragingival	genus	Streptococcus
Supragingival	genus	Tannerella
Supragingival	genus	Treponema
Supragingival	genus	Veillonella
Supragingival	family	Actinomycetaceae	Actinomycetaceae
Supragingival	family	Aerococcaceae	Aerococcaceae
Supragingival	family	Atopobiaceae	Bacillales (family-level)
Supragingival	family	Bacillales (family-level)	Burkholderiaceae
Supragingival	family	Bifidobacteriaceae	Campylobacteraceae
Supragingival	family	Burkholderiaceae	Candidatus Saccharibacteria (family-level)
Supragingival	family	Campylobacteraceae	Cardiobacteriaceae
Supragingival	family	Candidatus Saccharibacteria (family-level)	Carnobacteriaceae
Supragingival	family	Cardiobacteriaceae	Clostridiaceae
Supragingival	family	Carnobacteriaceae	Clostridiales Family XIII. Incertae Sedis
Supragingival	family	Clostridiaceae	Flavobacteriaceae
Supragingival	family	Clostridiales Family XIII. Incertae Sedis	Fusobacteriaceae
Supragingival	family	Corynebacteriaceae	Lachnospiraceae
Supragingival	family	Flavobacteriaceae	Leptotrichiaceae
Supragingival	family	Fusobacteriaceae	Micrococcaceae
Supragingival	family	Lachnospiraceae	Neisseriaceae
Supragingival	family	Lactobacillaceae	Pasteurellaceae
Supragingival	family	Leptotrichiaceae	Peptoniphilaceae
Supragingival	family	Marinilabiliaceae	Peptostreptococcaceae
Supragingival	family	Micrococcaceae	Porphyromonadaceae
Supragingival	family	Neisseriaceae	Prevotellaceae
Supragingival	family	Pasteurellaceae	Propionibacteriaceae
Supragingival	family	Peptoniphilaceae	Selenomonadaceae
Supragingival	family	Peptostreptococcaceae	Streptococcaceae
Supragingival	family	Porphyromonadaceae	Tannerellaceae
Supragingival	family	Prevotellaceae	Thermoactinomycetaceae
Supragingival	family	Propionibacteriaceae	Veillonellaceae
Supragingival	family	Selenomonadaceae	Weeksellaceae
Supragingival	family	Spirochaetaceae
Supragingival	family	Streptococcaceae
Supragingival	family	Tannerellaceae
Supragingival	family	Thermoactinomycetaceae
Supragingival	family	Veillonellaceae
Supragingival	order	Actinomycetales	Actinomycetales
Supragingival	order	Bacillales	Bacillales
Supragingival	order	Bacteroidales	Bacteroidales
Supragingival	order	Bifidobacteriales	Burkholderiales
Supragingival	order	Burkholderiales	Campylobacterales
Supragingival	order	Campylobacterales	Candidatus Saccharibacteria (order-level)
Supragingival	order	Candidatus Saccharibacteria (order-level)	Cardiobacteriales
Supragingival	order	Cardiobacteriales	Clostridiales
Supragingival	order	Clostridiales	Flavobacteriales
Supragingival	order	Coriobacteriales	Fusobacteriales
Supragingival	order	Corynebacteriales	Lactobacillales
Supragingival	order	Flavobacteriales	Micrococcales
Supragingival	order	Fusobacteriales	Neisseriales
Supragingival	order	Lactobacillales	Pasteurellales
Supragingival	order	Marinilabiliales	Propionibacteriales
Supragingival	order	Micrococcales	Selenomonadales
Supragingival	order	Neisseriales	Tissierellales
Supragingival	order	Pasteurellales	Veillonellales
Supragingival	order	Propionibacteriales
Supragingival	order	Selenomonadales
Supragingival	order	Spirochaetales
Supragingival	order	Tissierellales
Supragingival	order	Veillonellales
Supragingival	class	Actinobacteria	Actinobacteria
Supragingival	class	Bacilli	Bacilli
Supragingival	class	Bacteroidia	Bacteroidia
Supragingival	class	Betaproteobacteria	Betaproteobacteria
Supragingival	class	Candidatus Saccharibacteria (class-level)	Candidatus Saccharibacteria (class-level)
Supragingival	class	Clostridia	Clostridia
Supragingival	class	Coriobacteriia	Epsilonproteobacteria
Supragingival	class	Epsilonproteobacteria	Flavobacteriia
Supragingival	class	Flavobacteriia	Fusobacteriia
Supragingival	class	Fusobacteriia	Gammaproteobacteria
Supragingival	class	Gammaproteobacteria	Negativicutes
Supragingival	class	Negativicutes	Tissierellia
Supragingival	class	Spirochaetia
Supragingival	class	Tissierellia
Supragingival	phylum	Actinobacteria	Actinobacteria
Supragingival	phylum	Bacteroidetes	Bacteroidetes
Supragingival	phylum	Candidatus Saccharibacteria	Candidatus Saccharibacteria
Supragingival	phylum	Firmicutes	Firmicutes
Supragingival	phylum	Fusobacteria	Fusobacteria
Supragingival	phylum	Proteobacteria	Proteobacteria
Supragingival	phylum	Spirochaetes
